# Supplementary material for: Structural and Functional Annotation of Transposable Elements Revealed a Potential Regulation of Genes Involved in Rubber Biosynthesis by TE-Derived siRNA Interference in Hevea brasiliensis
Source: Int J Mol Sci. 2020 Jun 13;21(12):4220. doi: 10.3390/ijms21124220 (PMC7353026; doi:10.3390/ijms21124220)
Supplement: Supplementary file 1 [file ijms-21-04220-s001.zip]

Archive with 7 entries (7 files):
- Supplemenatry data 3 BUSCO avril 2020.xlsx
- Supplemenatry data 4 EGNEP 2020.xlsx
- Supplementary data 1 TE expression june2020.xlsx
- supplementary data 2 TE-derived siRNA june 2020.xlsx
- Supplementary Figure S1 avril 2020.pdf
- Supplementary Figure S2.pdf
- supplementary Figure S3.pptx
