# Supplementary material for: Structural and Functional Annotation of Transposable Elements Revealed a Potential Regulation of Genes Involved in Rubber Biosynthesis by TE-Derived siRNA Interference in Hevea brasiliensis
Source: Int J Mol Sci. 2020 Jun 13;21(12):4220. doi: 10.3390/ijms21124220 (PMC7353026; doi:10.3390/ijms21124220)
Supplement: Supplementary file 1 [file ijms-21-04220-s001.zip › Supplemenatry data 3 BUSCO avril 2020.xlsx]

## Sheet: 3.
3. Completeness of PB 260 re-sequenced genome annotation, according to the pipeline used, assessed by BUSCO with eudicotyledons_odb10 database.
	Predicted gene	Complete		Single		Duplicated		Fragmented		Missing		Total
		nb	%	nb	%	nb	%	nb	%	nb	%	n
Reyan7-33-97 genome	NA	2057	97.0	1645	77.6	412	19.4	25	1.2	39	1.8	2121
PB 260 re-sequenced genome	NA	2059	97.1	1653	77.9	406	19.1	22	1.0	40	1.9	2121
Reyan7-33-97 proteome	46710	1961	92.5	1431	67.5	530	25.0	97	4.6	63	3.0	2121
Reyan7-33-97 proteome primary transcript	43877	1940	91.5	1529	72.1	411	19.4	112	5.3	69	3.3	2121
PB260 EGN Transfer	40241	1766	83.3	1416	66.8	350	16.5	161	7.6	194	9.1	2121
PB260 full EGNEP	164180	1954	92.1	1548	73.0	406	19.1	100	4.7	67	3.2	2121
PB260 full EGNEP and post-filtering	57181	1913	90.2	1516	71.5	397	18.7	102	4.8	106	5.0	2121
