# Supplementary material for: Structural and Functional Annotation of Transposable Elements Revealed a Potential Regulation of Genes Involved in Rubber Biosynthesis by TE-Derived siRNA Interference in Hevea brasiliensis
Source: Int J Mol Sci. 2020 Jun 13;21(12):4220. doi: 10.3390/ijms21124220 (PMC7353026; doi:10.3390/ijms21124220)
Supplement: Supplementary file 1 [file ijms-21-04220-s001.zip › Supplemenatry data 4 EGNEP 2020.xlsx]

## Sheet: 4.
4. Statistics for PB 260 re-sequenced genome annotation by using the full EGN-EP pipeline.
Genome (V1)
	Number of nucleotides (without 'N')	1291523550
	Per cent GC	34.84
	Total number of genes	169062
	Total nucleotides (bp)	209695642
** Protein coding genes
	Number of protein coding genes	164180
	Mean gene length (bp)	1271.83
	Coding nucleotides (bp)	104859707
	Per cent genes with introns	42
	Per cent genes with five UTR	14
	Per cent genes with three UTR	14
Exons
	Mean number per gene	2.3
	Mean length (bp)	312.4
	GC per cent	43.16
Introns
	Mean number per gene	1.3
	Mean length (bp)	427.64
	GC per cent	33.18
CDS
	Mean length (bp)	638.69
	Min length (bp)	121
	Max length (bp)	16059
	GC per cent	43.94
five_prime_UTR
	Mean length (bp)	220.37
	GC per cent	39.04
three_prime_UTR
	Mean length (bp)	329.12
	GC per cent	35.24
** Non protein coding genes
	Number of non protein coding genes	4882
	Mean ncRNA gene length (bp)	181.49
	GC per cent	42.41
	Per cent ncRNA genes with introns	0
	Mean exon number per ncRNA gene	1
** Intergenic (inter protein-coding genes)
	Mean length	6880.04
	GC per cent	31.68
