# Supplementary material for: Structural and Functional Annotation of Transposable Elements Revealed a Potential Regulation of Genes Involved in Rubber Biosynthesis by TE-Derived siRNA Interference in Hevea brasiliensis
Source: Int J Mol Sci. 2020 Jun 13;21(12):4220. doi: 10.3390/ijms21124220 (PMC7353026; doi:10.3390/ijms21124220)
Supplement: Supplementary file 1 [file ijms-21-04220-s001.zip › Supplementary data 1 TE expression june2020.xlsx]

## Sheet: count Healthy 12 vs Healthy 0
TE count in RNA-seq data on latex from healthy and stimulated trees versus Healthy and non stimulated trees
TE name	Healthy ethephon 0 R1	Healthy ethephon 0 R2	Healthy ethephon 0 R3	Healthy ethephon 12 R1	Healthy ethephon 12 R2	Healthy ethephon 12 R3
ms1000000_scaffold0411_HBPB260_TE8001	0	0	0	0	0	0
ms1000008_scaffold0356_HBPB260_TE4248	0	0	0	0	0	0
ms1000011_scaffold0356_HBPB260_TE8004	0	0	0	0	0	0
ms1000015_scaffold0356_HBPB260_TE7370	0	0	0	0	0	0
ms1000017_scaffold0356_HBPB260_TE5654	0	0	0	0	0	0
ms1000022_scaffold1856_HBPB260_TE7837	0	0	0	0	0	0
ms1000028_scaffold1856_HBPB260_TE5631	0	0	0	0	0	0
ms1000029_scaffold1856_HBPB260_TE7032	0	0	0	0	0	0
ms1000033_scaffold1856_HBPB260_TE7300	0	0	0	0	0	0
ms1000044_scaffold1856_HBPB260_TE5665	0	0	0	0	0	0
ms1000045_scaffold1856_HBPB260_TE7039	0	0	0	0	0	0
ms1000046_scaffold0985_HBPB260_TE269	0	0	0	0	0	0
ms1000047_scaffold0985_HBPB260_TE269	0	0	0	0	0	0
ms1000054_scaffold0985_HBPB260_TE7633	0	0	0	0	0	0
ms1000060_scaffold0985_HBPB260_TE2260	0	0	0	0	0	0
ms1000063_scaffold0985_HBPB260_TE2675	0	0	0	0	0	0
ms1000064_scaffold0985_HBPB260_TE2675	0	0	0	0	0	0
ms1000067_scaffold0540_HBPB260_TE8046	0	0	0	0	0	0
ms1000070_scaffold0540_HBPB260_TE8641	0	0	0	0	0	0
ms1000071_scaffold0540_HBPB260_TE7280	0	0	0	0	0	0
ms1000073_scaffold0540_HBPB260_TE7280	0	0	0	0	0	0
ms1000074_scaffold0540_HBPB260_TE2873	0	0	0	0	0	0
ms1000075_scaffold0540_HBPB260_TE1695	0	0	0	0	0	0
ms1000078_scaffold0540_HBPB260_TE7326	0	0	0	0	0	0
ms1000081_scaffold0979_HBPB260_TE5658	0	0	0	0	0	0
ms1000086_scaffold0979_HBPB260_TE6722	0	0	0	0	0	0
ms1000092_scaffold0979_HBPB260_TE6902	0	0	0	0	0	0
ms1000093_scaffold0979_HBPB260_TE6192	0	0	0	0	0	0
ms1000095_scaffold0979_HBPB260_TE2873	0	0	0	0	0	0
ms1000100_scaffold0237_HBPB260_TE7776	0	0	0	0	0	0
ms1000101_scaffold0237_HBPB260_TE1859	0	0	0	0	0	0
ms1000102_scaffold0237_HBPB260_TE3011	0	0	0	0	0	0
ms1000104_scaffold0237_HBPB260_TE6996	0	0	0	0	0	0
ms1000105_scaffold0237_HBPB260_TE7215	0	0	0	0	0	0
ms1000106_scaffold0237_HBPB260_TE7215	0	0	0	0	0	0
ms1000107_scaffold0237_HBPB260_TE7943	0	0	0	0	0	0
ms1000108_scaffold0237_HBPB260_TE7943	0	0	0	0	0	0
ms1000109_scaffold0237_HBPB260_TE7943	0	0	0	0	0	0
ms1000111_scaffold0237_HBPB260_TE6259	0	0	0	0	0	0
ms1000112_scaffold0103_HBPB260_TE6340	0	0	0	0	0	0
ms1000115_scaffold0103_HBPB260_TE3444	0	0	0	0	0	0
ms1000116_scaffold0103_HBPB260_TE8523	0	0	0	0	0	0
ms1000118_scaffold0103_HBPB260_TE5665	0	0	0	0	0	0
ms1000120_scaffold0103_HBPB260_TE7064	0	0	0	0	0	0
ms1000121_scaffold0103_HBPB260_TE7064	0	0	0	0	0	0
ms1000122_scaffold0103_HBPB260_TE7064	0	0	0	0	0	0
ms1000123_scaffold0103_HBPB260_TE7064	0	0	0	0	0	0
ms1000124_scaffold0103_HBPB260_TE7064	0	0	0	0	0	0
ms1000125_scaffold0103_HBPB260_TE7064	0	0	0	0	0	0
ms1000126_scaffold0103_HBPB260_TE7064	0	0	0	0	0	0
ms1000127_scaffold0103_HBPB260_TE7064	0	0	0	0	0	0
ms1000128_scaffold0103_HBPB260_TE7064	0	0	0	0	0	0
ms1000129_scaffold0103_HBPB260_TE5221	0	0	0	0	0	0
ms1000132_scaffold0194_HBPB260_TE3918	0	0	0	0	0	0
ms1000133_scaffold0194_HBPB260_TE7484	0	0	0	0	0	0
ms1000134_scaffold0194_HBPB260_TE8032	0	0	0	0	0	0
ms1000135_scaffold0194_HBPB260_TE8033	0	0	0	0	0	0
ms1000138_scaffold0131_HBPB260_TE7721	0	0	0	0	0	0
ms1000141_scaffold0131_HBPB260_TE7820	0	0	0	0	0	0
ms1000142_scaffold0131_HBPB260_TE8362	0	0	0	0	0	0
ms1000145_scaffold0131_HBPB260_TE8502	0	0	0	0	0	0
ms1000148_scaffold0131_HBPB260_TE7489	0	0	0	0	0	0
ms1000156_scaffold2093_HBPB260_TE3617	0	0	0	0	0	0
ms1000161_scaffold1045_HBPB260_TE4146	0	0	0	0	0	0
ms1000164_scaffold1045_HBPB260_TE7329	0	0	0	0	0	0
ms1000165_scaffold1045_HBPB260_TE8301	0	0	0	0	0	0
ms1000167_scaffold1045_HBPB260_TE5409	0	0	0	0	0	0
ms1000170_scaffold1045_HBPB260_TE6923	0	0	0	0	0	0
ms1000172_scaffold1045_HBPB260_TE6094	0	0	0	0	0	0
ms1000176_scaffold0843_HBPB260_TE27	0	0	0	0	0	0
ms1000177_scaffold0843_HBPB260_TE3728	0	0	0	0	0	0
ms100017_scaffold0453_HBPB260_TE6683	0	0	0	0	0	0
ms1000182_scaffold0843_HBPB260_TE7063	0	0	0	0	0	0
ms1000189_scaffold0843_HBPB260_TE8195	0	0	0	0	0	0
ms1000198_scaffold0805_HBPB260_TE3664	0	0	0	0	0	0
ms1000199_scaffold0805_HBPB260_TE3714	0	0	0	0	0	0
ms100019_scaffold0136_HBPB260_TE7548	0	0	0	0	0	0
ms10001_scaffold0359_HBPB260_TE8033	0	0	0	0	0	0
ms1000200_scaffold0805_HBPB260_TE3714	0	0	0	0	0	0
ms1000202_scaffold0805_HBPB260_TE7831	0	0	0	0	0	0
ms100020_scaffold0136_HBPB260_TE2336	0	0	0	0	0	0
ms1000211_scaffold0408_HBPB260_TE7322	0	0	0	0	0	0
ms1000212_scaffold0408_HBPB260_TE7322	0	0	0	0	0	0
ms1000216_scaffold0408_HBPB260_TE7855	0	0	0	0	0	0
ms1000217_scaffold0408_HBPB260_TE7858	0	0	0	0	0	0
ms100021_scaffold0136_HBPB260_TE2336	0	0	0	0	0	0
ms1000220_scaffold0408_HBPB260_TE8203	0	0	0	0	0	0
ms1000221_scaffold0408_HBPB260_TE8203	0	0	0	0	0	0
ms1000223_scaffold0408_HBPB260_TE8345	0	0	0	0	0	0
ms1000224_scaffold0408_HBPB260_TE7774	0	0	0	0	0	0
ms1000225_scaffold1116_HBPB260_TE164	0	0	0	0	0	0
ms1000226_scaffold1116_HBPB260_TE7840	0	0	0	0	0	0
ms1000228_scaffold1116_HBPB260_TE7840	0	0	0	0	0	0
ms1000229_scaffold1116_HBPB260_TE7549	0	0	0	0	0	0
ms100022_scaffold0136_HBPB260_TE6996	0	0	0	0	0	0
ms1000232_scaffold0197_HBPB260_TE3915	0	0	0	0	0	0
ms1000234_scaffold0197_HBPB260_TE8547	0	0	0	0	0	0
ms1000235_scaffold0197_HBPB260_TE8596	0	0	0	0	0	0
ms100023_scaffold0136_HBPB260_TE7963	0	0	0	0	0	0
ms1000245_scaffold2059_HBPB260_TE7254	0	0	0	0	0	0
ms1000248_scaffold2059_HBPB260_TE6210	0	0	0	0	0	0
ms100024_scaffold0136_HBPB260_TE8362	0	0	0	0	0	0
ms1000256_scaffold2059_HBPB260_TE8306	0	0	0	0	0	0
ms100025_scaffold0021_HBPB260_TE6340	0	0	0	0	0	0
ms1000269_scaffold1215_HBPB260_TE7836	0	0	0	0	0	0
ms1000271_scaffold1215_HBPB260_TE295	0	0	0	0	0	0
ms1000273_scaffold1215_HBPB260_TE5391	0	0	0	0	0	0
ms1000274_scaffold1215_HBPB260_TE7044	0	0	0	0	0	0
ms1000276_scaffold1215_HBPB260_TE7288	0	0	0	0	0	0
ms1000277_scaffold1215_HBPB260_TE8186	0	0	0	0	0	0
ms1000279_scaffold1215_HBPB260_TE8677	0	0	0	0	0	0
ms1000281_scaffold0038_HBPB260_TE8463	0	0	0	0	0	0
ms1000282_scaffold0038_HBPB260_TE8463	0	0	0	0	0	0
ms1000283_scaffold0038_HBPB260_TE8661	0	0	0	0	0	0
ms1000284_scaffold0038_HBPB260_TE8661	0	0	0	0	0	0
ms1000288_scaffold0038_HBPB260_TE6771	0	0	0	0	0	0
ms1000292_scaffold1286_HBPB260_TE6266	0	0	0	0	0	0
ms1000293_scaffold1286_HBPB260_TE6361	0	0	0	0	0	0
ms1000302_scaffold1286_HBPB260_TE844	0	0	0	0	0	0
ms1000309_scaffold1058_HBPB260_TE7771	0	0	0	0	0	0
ms1000310_scaffold1058_HBPB260_TE7841	0	0	0	0	0	0
ms1000313_scaffold1058_HBPB260_TE7841	0	0	0	0	0	0
ms1000317_scaffold1058_HBPB260_TE7992	0	0	0	0	0	0
ms1000324_scaffold0164_HBPB260_TE8521	0	0	0	0	0	0
ms1000325_scaffold0164_HBPB260_TE6994	0	0	0	0	0	0
ms1000326_scaffold0164_HBPB260_TE6994	0	0	0	0	0	0
ms1000327_scaffold0164_HBPB260_TE6994	0	0	0	0	0	0
ms1000329_scaffold0164_HBPB260_TE5934	0	0	0	0	0	0
ms1000330_scaffold0164_HBPB260_TE6089	0	0	0	0	0	0
ms1000331_scaffold0164_HBPB260_TE6089	0	0	0	0	0	0
ms1000334_scaffold0054_HBPB260_TE7322	0	0	0	0	0	0
ms1000336_scaffold0054_HBPB260_TE7322	0	0	0	0	0	0
ms1000337_scaffold0054_HBPB260_TE7322	0	0	0	0	0	0
ms1000339_scaffold0054_HBPB260_TE7322	0	0	0	0	0	0
ms1000341_scaffold0054_HBPB260_TE7981	0	0	0	0	0	0
ms1000342_scaffold0054_HBPB260_TE8135	0	0	0	0	0	0
ms1000345_scaffold0054_HBPB260_TE8596	0	0	0	0	0	0
ms1000346_scaffold0054_HBPB260_TE8596	0	0	0	0	0	0
ms1000347_scaffold0054_HBPB260_TE8596	0	0	0	0	0	0
ms1000348_scaffold0054_HBPB260_TE8596	0	0	0	0	0	0
ms1000349_scaffold0054_HBPB260_TE7151	0	0	0	0	0	0
ms100034_scaffold0021_HBPB260_TE7863	0	0	0	0	0	0
ms1000350_scaffold0054_HBPB260_TE5832	0	0	0	0	0	0
ms1000351_scaffold0052_HBPB260_TE3000	0	0	0	0	0	0
ms1000352_scaffold0052_HBPB260_TE3799	0	0	0	0	0	0
ms1000353_scaffold0052_HBPB260_TE3799	0	0	0	0	0	0
ms1000355_scaffold0052_HBPB260_TE7858	0	0	0	0	0	0
ms1000356_scaffold0052_HBPB260_TE8373	0	0	0	0	0	0
ms1000358_scaffold0450_HBPB260_TE6890	0	0	0	0	0	0
ms1000363_scaffold0450_HBPB260_TE7804	0	0	0	0	0	0
ms1000364_scaffold0450_HBPB260_TE7804	0	0	0	0	0	0
ms1000365_scaffold0450_HBPB260_TE7804	0	0	0	0	0	0
ms1000369_scaffold0450_HBPB260_TE6003	0	0	0	0	0	0
ms1000371_scaffold0201_HBPB260_TE1108	0	0	0	0	0	0
ms1000372_scaffold0201_HBPB260_TE3714	0	0	0	0	0	0
ms1000373_scaffold0201_HBPB260_TE3872	0	0	0	0	0	0
ms1000374_scaffold0201_HBPB260_TE6032	0	0	0	0	0	0
ms1000375_scaffold0201_HBPB260_TE7853	0	0	0	0	0	0
ms1000377_scaffold0201_HBPB260_TE8531	0	0	0	0	0	0
ms100037_scaffold0021_HBPB260_TE6265	0	0	0	0	0	0
ms100038_scaffold0021_HBPB260_TE6265	0	0	0	0	0	0
ms1000392_scaffold0151_HBPB260_TE6996	0	1	2	0	0	1
ms1000406_scaffold0195_HBPB260_TE2680	0	0	0	0	0	0
ms1000407_scaffold0195_HBPB260_TE2680	0	0	0	0	0	0
ms1000408_scaffold0195_HBPB260_TE2680	0	0	0	0	0	0
ms1000412_scaffold3198_HBPB260_TE4146	0	0	0	0	0	0
ms1000424_scaffold3198_HBPB260_TE6174	0	0	0	0	0	0
ms1000426_scaffold3198_HBPB260_TE2260	0	0	0	0	0	0
ms1000428_scaffold3198_HBPB260_TE4945	0	0	0	0	0	0
ms100043_scaffold2589_HBPB260_TE3007	0	0	0	0	0	0
ms1000441_scaffold1873_HBPB260_TE8004	0	0	0	0	0	0
ms1000444_scaffold1873_HBPB260_TE7185	0	0	0	0	0	0
ms100044_scaffold2589_HBPB260_TE8661	0	0	0	0	0	0
ms1000454_scaffold0001_HBPB260_TE3891	0	0	0	0	0	0
ms1000466_scaffold2639_HBPB260_TE7837	0	0	0	0	0	0
ms100046_scaffold0097_HBPB260_TE7743	0	0	0	0	0	0
ms1000470_scaffold2639_HBPB260_TE8004	0	0	0	0	0	0
ms1000471_scaffold2639_HBPB260_TE8537	0	0	0	0	0	0
ms100047_scaffold0097_HBPB260_TE6890	0	0	0	0	0	0
ms1000485_scaffold0581_HBPB260_TE8525	0	0	0	0	0	0
ms1000486_scaffold0581_HBPB260_TE8525	0	0	0	0	0	0
ms1000489_scaffold0581_HBPB260_TE6254	0	0	0	0	0	0
ms100048_scaffold0097_HBPB260_TE7749	0	0	0	0	0	0
ms1000494_scaffold0309_HBPB260_TE7734	0	0	0	0	0	0
ms1000495_scaffold0309_HBPB260_TE2972	0	0	0	0	0	0
ms1000497_scaffold0309_HBPB260_TE3781	0	0	0	0	0	0
ms1000498_scaffold0309_HBPB260_TE5254	0	0	0	0	0	0
ms1000499_scaffold0309_HBPB260_TE6562	0	0	0	0	0	0
ms10004_scaffold0359_HBPB260_TE7345	0	0	0	0	0	0
ms1000501_scaffold0309_HBPB260_TE6791	0	0	0	0	0	0
ms1000502_scaffold0309_HBPB260_TE7688	0	0	0	0	0	0
ms100050_scaffold0097_HBPB260_TE7992	0	0	0	0	0	0
ms1000514_scaffold0301_HBPB260_TE6832	0	0	0	0	0	0
ms1000518_scaffold0813_HBPB260_TE8004	0	0	0	0	0	0
ms1000520_scaffold0078_HBPB260_TE7052	0	0	0	0	0	0
ms1000521_scaffold0078_HBPB260_TE7052	0	0	0	0	0	0
ms1000525_scaffold0363_HBPB260_TE6307	0	0	0	0	0	0
ms1000527_scaffold0839_HBPB260_TE7602	0	0	0	0	0	0
ms1000533_scaffold1809_HBPB260_TE7436	0	0	0	0	0	0
ms1000538_scaffold1809_HBPB260_TE7837	0	0	0	0	0	0
ms1000542_scaffold1809_HBPB260_TE8004	0	0	0	0	0	0
ms100054_scaffold2856_HBPB260_TE5918	0	0	0	0	0	0
ms1000552_scaffold0915_HBPB260_TE2675	0	0	0	0	0	0
ms1000555_scaffold0915_HBPB260_TE6076	0	0	0	0	0	0
ms1000557_scaffold0915_HBPB260_TE7836	0	0	0	0	0	0
ms100055_scaffold2856_HBPB260_TE6394	0	0	0	0	0	0
ms1000565_scaffold2142_HBPB260_TE2260	0	0	0	0	0	0
ms1000568_scaffold2142_HBPB260_TE8301	0	0	0	0	0	0
ms1000569_scaffold2142_HBPB260_TE6931	0	0	0	0	0	0
ms100056_scaffold2856_HBPB260_TE7158	0	0	0	0	0	0
ms1000572_scaffold0636_HBPB260_TE5796	0	0	0	0	0	0
ms1000574_scaffold0636_HBPB260_TE6890	0	0	0	0	0	0
ms1000576_scaffold0636_HBPB260_TE7869	0	0	0	0	0	0
ms1000577_scaffold0636_HBPB260_TE810	0	0	0	0	0	0
ms1000579_scaffold0636_HBPB260_TE810	0	0	0	0	0	0
ms1000580_scaffold0636_HBPB260_TE810	0	0	0	0	0	0
ms1000583_scaffold0636_HBPB260_TE937	0	0	0	0	0	0
ms1000587_scaffold0333_HBPB260_TE6954	0	0	0	0	0	0
ms1000589_scaffold0333_HBPB260_TE7985	0	0	0	0	0	0
ms100058_scaffold2856_HBPB260_TE6207	0	0	0	0	0	0
ms1000591_scaffold0333_HBPB260_TE8072	0	0	0	0	0	0
ms1000593_scaffold0333_HBPB260_TE8072	0	0	0	0	0	0
ms1000595_scaffold0333_HBPB260_TE8169	0	0	0	0	0	0
ms1000597_scaffold0333_HBPB260_TE8169	0	0	0	0	0	0
ms1000598_scaffold0333_HBPB260_TE8203	0	0	0	0	0	0
ms1000599_scaffold0333_HBPB260_TE8203	0	0	0	0	0	0
ms100059_scaffold0477_HBPB260_TE7254	0	0	0	0	0	0
ms1000607_scaffold1488_HBPB260_TE6917	0	0	0	0	0	0
ms1000608_scaffold1488_HBPB260_TE6953	0	0	0	0	0	0
ms1000611_scaffold1488_HBPB260_TE7067	0	0	0	0	0	0
ms1000618_scaffold1488_HBPB260_TE7869	0	0	0	0	0	0
ms100061_scaffold0477_HBPB260_TE8283	0	0	0	0	0	0
ms1000635_scaffold0578_HBPB260_TE6732	0	0	0	0	0	0
ms1000636_scaffold0578_HBPB260_TE6732	0	0	0	0	0	0
ms1000646_scaffold0578_HBPB260_TE6149	0	0	0	0	0	0
ms1000648_scaffold0578_HBPB260_TE6916	0	0	0	0	0	0
ms1000651_scaffold0318_HBPB260_TE7763	0	0	0	0	0	0
ms1000652_scaffold0318_HBPB260_TE7749	0	0	0	0	0	0
ms1000653_scaffold0318_HBPB260_TE7749	0	0	0	0	0	0
ms1000654_scaffold0318_HBPB260_TE7830	0	0	0	0	0	0
ms1000655_scaffold0318_HBPB260_TE7830	0	0	0	0	0	0
ms1000656_scaffold0318_HBPB260_TE7830	0	0	0	0	0	0
ms1000657_scaffold0318_HBPB260_TE8203	0	0	0	0	0	0
ms1000658_scaffold0318_HBPB260_TE8203	0	0	0	0	0	0
ms1000659_scaffold0318_HBPB260_TE8679	0	0	0	0	0	0
ms1000660_scaffold0231_HBPB260_TE1066	0	0	0	0	0	0
ms1000671_scaffold0231_HBPB260_TE3780	0	0	0	0	0	0
ms1000678_scaffold0231_HBPB260_TE7052	0	0	0	0	0	0
ms1000679_scaffold0231_HBPB260_TE7052	0	0	0	0	0	0
ms100067_scaffold0477_HBPB260_TE8546	0	0	0	0	0	0
ms1000681_scaffold0231_HBPB260_TE8232	0	0	0	0	0	0
ms1000692_scaffold0179_HBPB260_TE8004	0	0	0	0	0	0
ms1000694_scaffold0179_HBPB260_TE6892	0	0	0	0	0	0
ms1000695_scaffold0179_HBPB260_TE6892	0	0	0	0	0	0
ms1000697_scaffold0179_HBPB260_TE6892	0	0	0	0	0	0
ms1000699_scaffold0179_HBPB260_TE7288	0	0	0	0	0	0
ms1000710_scaffold0302_HBPB260_TE7865	0	0	0	0	0	0
ms1000711_scaffold0302_HBPB260_TE7882	0	0	0	0	0	0
ms1000713_scaffold0302_HBPB260_TE7882	0	0	0	0	0	0
ms1000719_scaffold0302_HBPB260_TE8497	0	0	0	0	0	0
ms1000721_scaffold2255_HBPB260_TE7633	0	0	0	0	0	0
ms1000723_scaffold2255_HBPB260_TE8419	10	7	1	0	7	10
ms1000731_scaffold2255_HBPB260_TE7244	0	0	0	0	0	0
ms1000734_scaffold2255_HBPB260_TE8314	0	0	0	0	0	0
ms1000739_scaffold0863_HBPB260_TE6786	0	0	0	0	0	0
ms1000740_scaffold0863_HBPB260_TE7992	0	0	0	0	0	0
ms1000742_scaffold0863_HBPB260_TE7992	0	0	0	0	0	0
ms1000743_scaffold0863_HBPB260_TE8677	0	0	0	0	0	0
ms1000744_scaffold0863_HBPB260_TE1633	0	0	0	0	0	0
ms1000754_scaffold0658_HBPB260_TE8194	0	0	0	0	0	0
ms1000757_scaffold0658_HBPB260_TE8469	0	0	0	0	0	0
ms1000759_scaffold0658_HBPB260_TE6116	0	0	0	0	0	0
ms100075_scaffold0477_HBPB260_TE7492	0	0	0	0	0	0
ms1000760_scaffold0658_HBPB260_TE6567	0	0	0	0	0	0
ms1000768_scaffold0425_HBPB260_TE7781	0	0	0	0	0	0
ms1000770_scaffold0425_HBPB260_TE7993	0	0	0	0	0	0
ms1000771_scaffold0425_HBPB260_TE8281	0	0	0	0	0	0
ms100077_scaffold0098_HBPB260_TE7783	0	0	0	0	0	0
ms1000783_scaffold0937_HBPB260_TE3962	0	0	0	0	0	0
ms1000784_scaffold0937_HBPB260_TE7779	0	0	0	0	0	0
ms1000785_scaffold0937_HBPB260_TE7779	0	0	0	0	0	0
ms1000788_scaffold0937_HBPB260_TE8499	0	0	0	0	0	0
ms1000789_scaffold0937_HBPB260_TE8596	0	0	0	0	0	0
ms1000790_scaffold0937_HBPB260_TE7566	0	0	0	0	0	0
ms1000794_scaffold0862_HBPB260_TE6184	0	0	0	0	0	0
ms1000795_scaffold0862_HBPB260_TE5906	0	0	0	0	0	0
ms1000797_scaffold0862_HBPB260_TE8378	0	0	0	0	0	0
ms1000798_scaffold0862_HBPB260_TE8378	0	0	0	0	0	0
ms100079_scaffold0098_HBPB260_TE6285	0	0	0	0	0	0
ms10007_scaffold0068_HBPB260_TE3915	0	0	0	0	0	0
ms1000802_scaffold0862_HBPB260_TE5097	0	0	0	0	0	0
ms1000804_scaffold0862_HBPB260_TE4184	0	0	0	0	0	0
ms1000806_scaffold0180_HBPB260_TE2680	0	0	0	0	0	0
ms1000808_scaffold0180_HBPB260_TE3949	0	0	0	0	0	0
ms1000809_scaffold0180_HBPB260_TE6890	0	0	0	0	0	0
ms1000810_scaffold0180_HBPB260_TE8286	0	0	0	0	0	0
ms1000811_scaffold0180_HBPB260_TE8401	0	0	0	0	0	0
ms1000812_scaffold0185_HBPB260_TE2867	0	0	0	0	0	0
ms1000813_scaffold0185_HBPB260_TE3891	0	0	0	0	0	0
ms1000814_scaffold0185_HBPB260_TE5680	0	0	0	0	0	0
ms1000816_scaffold0185_HBPB260_TE8030	0	0	0	0	0	0
ms1000817_scaffold0185_HBPB260_TE8146	0	0	0	0	0	0
ms1000819_scaffold0185_HBPB260_TE8146	0	0	0	0	0	0
ms1000820_scaffold0567_HBPB260_TE3831	0	0	0	0	0	0
ms1000822_scaffold0567_HBPB260_TE7813	0	0	0	0	0	0
ms1000823_scaffold0567_HBPB260_TE988	0	0	0	0	0	0
ms1000824_scaffold0567_HBPB260_TE7926	0	0	0	0	0	0
ms1000827_scaffold0406_HBPB260_TE7436	0	0	0	0	0	0
ms1000831_scaffold0406_HBPB260_TE7847	0	0	0	0	0	0
ms1000836_scaffold0406_HBPB260_TE8022	0	0	0	0	0	0
ms1000837_scaffold0406_HBPB260_TE6884	0	0	0	0	0	0
ms100085_scaffold1336_HBPB260_TE5665	0	0	0	0	0	0
ms1000860_scaffold0216_HBPB260_TE8264	0	0	0	0	0	0
ms1000861_scaffold0216_HBPB260_TE8331	0	0	0	0	0	0
ms1000862_scaffold0216_HBPB260_TE8384	0	0	0	0	0	0
ms1000864_scaffold0216_HBPB260_TE8384	0	0	0	0	0	0
ms1000866_scaffold0216_HBPB260_TE6960	0	0	0	0	0	0
ms1000867_scaffold0216_HBPB260_TE2768	0	0	0	0	0	0
ms1000869_scaffold0216_HBPB260_TE7759	0	0	0	0	0	0
ms100086_scaffold1336_HBPB260_TE7616	0	0	0	0	0	0
ms1000870_scaffold0133_HBPB260_TE3876	0	0	0	0	0	0
ms1000873_scaffold0133_HBPB260_TE7322	0	0	0	0	0	0
ms1000874_scaffold0133_HBPB260_TE7322	0	0	0	0	0	0
ms1000875_scaffold0133_HBPB260_TE7753	0	0	0	0	0	0
ms1000876_scaffold0133_HBPB260_TE7021	0	0	0	0	0	0
ms1000877_scaffold0133_HBPB260_TE7021	0	0	0	0	0	0
ms1000878_scaffold0133_HBPB260_TE7021	0	0	0	0	0	0
ms1000879_scaffold0133_HBPB260_TE7021	0	0	0	0	0	0
ms1000880_scaffold0133_HBPB260_TE7021	0	0	0	0	0	0
ms1000892_scaffold0730_HBPB260_TE8004	0	0	0	0	0	0
ms1000901_scaffold0449_HBPB260_TE5845	0	0	0	0	0	0
ms1000902_scaffold0449_HBPB260_TE5845	0	77	0	0	125	0
ms1000904_scaffold0449_HBPB260_TE8044	0	0	0	0	0	0
ms1000906_scaffold0449_HBPB260_TE8529	0	0	0	0	0	0
ms1000907_scaffold0449_HBPB260_TE6743	0	0	0	0	0	0
ms1000908_scaffold0449_HBPB260_TE7783	0	0	0	0	0	0
ms1000909_scaffold0449_HBPB260_TE7783	0	0	0	0	0	0
ms1000910_scaffold0449_HBPB260_TE7783	0	0	0	0	0	0
ms1000921_scaffold1329_HBPB260_TE7243	0	0	0	0	0	0
ms1000923_scaffold1329_HBPB260_TE2695	0	0	0	0	0	0
ms1000924_scaffold1329_HBPB260_TE4184	0	0	0	0	0	0
ms1000925_scaffold1329_HBPB260_TE7210	0	0	0	0	0	0
ms1000926_scaffold1329_HBPB260_TE7210	0	0	0	0	0	0
ms1000928_scaffold0508_HBPB260_TE6889	0	0	0	0	0	0
ms1000929_scaffold0508_HBPB260_TE1330	0	0	0	0	0	0
ms1000930_scaffold0508_HBPB260_TE1525	0	0	0	0	0	0
ms1000931_scaffold0508_HBPB260_TE1525	0	0	0	0	0	0
ms1000936_scaffold0508_HBPB260_TE2806	0	0	0	0	0	0
ms1000937_scaffold0508_HBPB260_TE2806	0	0	0	0	0	0
ms1000938_scaffold0508_HBPB260_TE2974	0	0	0	0	0	0
ms100094_scaffold0237_HBPB260_TE3762	0	0	0	0	0	0
ms1000956_scaffold0508_HBPB260_TE6935	0	0	0	0	0	0
ms100095_scaffold0237_HBPB260_TE4281	0	0	0	0	0	0
ms1000961_scaffold0508_HBPB260_TE7854	0	0	0	0	0	0
ms1000962_scaffold0508_HBPB260_TE7854	0	0	0	0	0	0
ms1000963_scaffold0508_HBPB260_TE7854	0	0	0	0	0	0
ms1000965_scaffold0508_HBPB260_TE8005	0	0	0	0	0	0
ms1000966_scaffold0508_HBPB260_TE8050	0	0	0	0	0	0
ms1000967_scaffold0508_HBPB260_TE8050	0	0	0	0	0	0
ms1000968_scaffold0508_HBPB260_TE8050	0	0	0	0	0	0
ms100096_scaffold0237_HBPB260_TE6629	0	0	0	0	0	0
ms1000976_scaffold0782_HBPB260_TE6898	0	0	0	0	0	0
ms1000979_scaffold0944_HBPB260_TE5654	0	0	0	0	0	0
ms100097_scaffold0237_HBPB260_TE6629	0	0	0	0	0	0
ms1000983_scaffold0944_HBPB260_TE4019	0	0	0	0	0	0
ms1000992_scaffold0046_HBPB260_TE7771	0	0	0	0	0	0
ms1000994_scaffold0046_HBPB260_TE7771	0	0	0	0	0	0
ms100099_scaffold0237_HBPB260_TE6890	0	0	0	0	0	0
ms1001000_scaffold0046_HBPB260_TE7867	0	0	0	0	0	0
ms1001005_scaffold0046_HBPB260_TE8557	0	0	0	0	0	0
ms1001006_scaffold0046_HBPB260_TE8557	0	0	0	0	0	0
ms1001009_scaffold0046_HBPB260_TE5666	0	0	0	0	0	0
ms100100_scaffold0237_HBPB260_TE6890	0	0	0	0	0	0
ms1001010_scaffold0193_HBPB260_TE2260	0	0	0	0	0	0
ms1001014_scaffold0193_HBPB260_TE6931	0	0	0	0	0	0
ms1001015_scaffold0193_HBPB260_TE2698	0	0	0	0	0	0
ms1001016_scaffold0193_HBPB260_TE3903	0	0	0	0	0	0
ms1001019_scaffold0193_HBPB260_TE7548	0	0	0	0	0	0
ms1001027_scaffold0193_HBPB260_TE8306	0	0	0	0	0	0
ms1001029_scaffold0073_HBPB260_TE1525	0	0	0	0	0	0
ms100102_scaffold0237_HBPB260_TE6973	0	0	0	0	0	0
ms1001030_scaffold0073_HBPB260_TE2056	0	0	0	0	0	0
ms1001031_scaffold0073_HBPB260_TE6892	0	0	0	0	0	0
ms1001032_scaffold0073_HBPB260_TE7954	0	0	0	0	0	0
ms1001033_scaffold0073_HBPB260_TE3781	0	0	0	0	0	0
ms1001035_scaffold0044_HBPB260_TE3697	0	0	0	0	0	0
ms1001036_scaffold0044_HBPB260_TE4281	0	0	0	0	0	0
ms1001037_scaffold0044_HBPB260_TE4281	0	0	0	0	0	0
ms100103_scaffold0237_HBPB260_TE5665	0	0	0	0	0	0
ms1001040_scaffold0044_HBPB260_TE7032	0	0	0	0	0	0
ms1001041_scaffold0044_HBPB260_TE7758	0	0	0	0	0	0
ms1001045_scaffold0044_HBPB260_TE6148	0	0	0	0	0	0
ms1001049_scaffold0044_HBPB260_TE7694	0	0	0	0	0	0
ms100104_scaffold0237_HBPB260_TE6259	0	0	0	0	0	0
ms1001051_scaffold0793_HBPB260_TE5407	0	0	0	0	0	0
ms1001052_scaffold0793_HBPB260_TE7867	0	0	0	0	0	0
ms1001053_scaffold0793_HBPB260_TE8288	0	0	0	0	0	0
ms1001054_scaffold0221_HBPB260_TE2885	0	0	0	0	0	0
ms1001056_scaffold0221_HBPB260_TE7721	0	0	0	0	0	0
ms1001059_scaffold0221_HBPB260_TE3340	0	0	0	0	0	0
ms1001060_scaffold0221_HBPB260_TE3954	0	0	0	0	0	0
ms1001062_scaffold0013_HBPB260_TE3905	0	0	0	0	0	0
ms1001063_scaffold0013_HBPB260_TE7009	0	0	0	0	0	0
ms1001064_scaffold0013_HBPB260_TE7009	0	0	0	0	0	0
ms1001065_scaffold0013_HBPB260_TE7083	0	0	0	0	0	0
ms1001066_scaffold0013_HBPB260_TE7413	0	0	0	0	0	0
ms1001067_scaffold0013_HBPB260_TE7750	0	0	0	0	0	0
ms1001068_scaffold0013_HBPB260_TE7867	0	0	0	0	0	0
ms1001069_scaffold0013_HBPB260_TE7867	0	0	0	0	0	0
ms1001070_scaffold0013_HBPB260_TE8661	0	0	0	0	0	0
ms1001072_scaffold0007_HBPB260_TE7537	0	0	0	0	0	0
ms1001078_scaffold0007_HBPB260_TE2873	0	0	0	0	0	0
ms1001079_scaffold0007_HBPB260_TE7096	0	0	0	0	0	0
ms1001090_scaffold0448_HBPB260_TE3436	0	0	0	0	0	0
ms1001091_scaffold0448_HBPB260_TE7063	0	0	0	0	0	0
ms1001093_scaffold0448_HBPB260_TE7791	0	0	0	0	0	0
ms1001094_scaffold0448_HBPB260_TE7951	0	0	0	0	0	0
ms1001097_scaffold0448_HBPB260_TE8463	0	0	0	0	0	0
ms10010_scaffold0068_HBPB260_TE7436	9	5	0	2	3	7
ms1001100_scaffold0139_HBPB260_TE4493	0	0	0	0	0	0
ms1001101_scaffold0139_HBPB260_TE4493	0	0	0	0	0	0
ms1001102_scaffold0139_HBPB260_TE4493	0	0	0	0	0	0
ms1001103_scaffold0139_HBPB260_TE6209	0	0	0	0	0	0
ms1001104_scaffold0139_HBPB260_TE6209	0	0	0	0	0	0
ms1001105_scaffold0139_HBPB260_TE7863	0	0	0	0	0	0
ms1001106_scaffold0139_HBPB260_TE7863	0	0	0	0	0	0
ms1001108_scaffold0139_HBPB260_TE8260	0	0	0	0	0	0
ms1001113_scaffold0373_HBPB260_TE7613	0	0	0	0	0	0
ms1001114_scaffold0373_HBPB260_TE8050	0	0	0	0	0	0
ms100111_scaffold0140_HBPB260_TE6199	0	0	0	0	0	0
ms1001120_scaffold0373_HBPB260_TE7137	0	0	0	0	0	0
ms1001121_scaffold0373_HBPB260_TE7137	0	0	0	0	0	0
ms1001122_scaffold0373_HBPB260_TE7828	0	0	1	1	0	0
ms1001123_scaffold0373_HBPB260_TE8513	0	0	0	0	0	0
ms1001125_scaffold1201_HBPB260_TE3872	0	0	0	0	0	0
ms1001126_scaffold1201_HBPB260_TE3872	0	0	0	0	0	0
ms1001129_scaffold1201_HBPB260_TE7300	0	0	0	0	0	0
ms100112_scaffold0140_HBPB260_TE7175	0	0	0	0	0	0
ms1001130_scaffold1201_HBPB260_TE7300	0	0	0	0	0	0
ms1001134_scaffold1201_HBPB260_TE8463	0	0	0	0	0	0
ms1001135_scaffold1201_HBPB260_TE2695	0	0	0	0	0	0
ms1001136_scaffold1201_HBPB260_TE5769	0	0	0	0	0	0
ms1001146_scaffold0674_HBPB260_TE2867	0	0	0	0	0	0
ms1001175_scaffold0674_HBPB260_TE3902	0	0	0	0	0	0
ms1001176_scaffold0674_HBPB260_TE3902	0	0	0	0	0	0
ms100118_scaffold0262_HBPB260_TE5845	0	0	0	0	0	0
ms1001202_scaffold0674_HBPB260_TE7359	0	0	0	0	0	0
ms1001203_scaffold0674_HBPB260_TE7359	0	0	0	0	0	0
ms1001205_scaffold0674_HBPB260_TE7721	0	0	0	0	0	0
ms1001206_scaffold0674_HBPB260_TE7750	0	0	0	0	0	0
ms100120_scaffold0262_HBPB260_TE7905	0	0	0	0	0	0
ms1001217_scaffold0336_HBPB260_TE5654	0	0	0	0	0	0
ms100121_scaffold0262_HBPB260_TE6485	0	0	0	0	0	0
ms1001222_scaffold0336_HBPB260_TE7169	0	0	0	0	0	0
ms1001232_scaffold0117_HBPB260_TE5654	0	0	0	0	0	0
ms1001233_scaffold0117_HBPB260_TE3617	0	0	0	0	0	0
ms1001234_scaffold0117_HBPB260_TE6485	0	0	0	0	0	0
ms1001240_scaffold0919_HBPB260_TE5658	0	0	0	0	0	0
ms100124_scaffold0109_HBPB260_TE7359	0	0	0	0	0	0
ms1001254_scaffold0745_HBPB260_TE4146	0	0	0	0	0	0
ms100125_scaffold0109_HBPB260_TE7758	0	0	0	0	0	0
ms1001267_scaffold0097_HBPB260_TE5654	0	0	0	0	0	0
ms100126_scaffold0109_HBPB260_TE8169	0	0	0	0	0	0
ms1001274_scaffold0553_HBPB260_TE3889	0	0	0	0	0	0
ms1001275_scaffold0553_HBPB260_TE3889	0	0	0	0	0	0
ms1001276_scaffold0553_HBPB260_TE5631	0	0	0	0	0	0
ms1001277_scaffold0553_HBPB260_TE6912	0	0	0	0	0	0
ms1001278_scaffold0553_HBPB260_TE8306	0	0	0	0	0	0
ms1001280_scaffold0553_HBPB260_TE8679	0	0	0	0	0	0
ms1001281_scaffold0553_HBPB260_TE8679	0	0	0	0	0	0
ms1001282_scaffold0553_HBPB260_TE8209	0	0	0	0	0	0
ms1001283_scaffold0507_HBPB260_TE1805	0	0	0	0	0	0
ms1001284_scaffold0507_HBPB260_TE3900	0	0	0	0	0	0
ms1001285_scaffold0507_HBPB260_TE6892	0	0	0	0	0	0
ms1001286_scaffold0507_HBPB260_TE6892	0	0	0	0	0	0
ms1001289_scaffold0507_HBPB260_TE7067	0	0	0	0	0	0
ms1001291_scaffold0507_HBPB260_TE8365	0	0	0	0	0	0
ms1001292_scaffold0507_HBPB260_TE3704	0	0	0	0	0	0
ms1001295_scaffold0578_HBPB260_TE6707	0	0	0	0	0	0
ms10012_scaffold0068_HBPB260_TE7865	0	0	0	0	0	0
ms1001300_scaffold0578_HBPB260_TE8525	0	0	0	0	0	0
ms1001305_scaffold0578_HBPB260_TE3811	0	0	0	0	0	0
ms1001308_scaffold0191_HBPB260_TE5051	0	0	0	0	0	0
ms1001309_scaffold0191_HBPB260_TE5882	0	0	0	0	0	0
ms1001313_scaffold0191_HBPB260_TE6941	0	0	0	0	0	0
ms1001314_scaffold0191_HBPB260_TE6941	0	0	0	0	0	0
ms1001315_scaffold0191_HBPB260_TE6941	0	0	0	0	0	0
ms1001322_scaffold0191_HBPB260_TE8568	0	0	0	0	0	0
ms1001324_scaffold0191_HBPB260_TE8568	0	0	0	0	0	0
ms1001325_scaffold0191_HBPB260_TE8568	0	0	0	0	0	0
ms1001329_scaffold0191_HBPB260_TE2561	0	0	0	0	0	0
ms1001331_scaffold0191_HBPB260_TE6028	0	0	0	0	0	0
ms1001332_scaffold0191_HBPB260_TE6041	0	0	0	0	0	0
ms1001335_scaffold0002_HBPB260_TE7370	0	0	0	0	0	0
ms1001339_scaffold0002_HBPB260_TE8004	0	0	0	0	0	0
ms100133_scaffold0185_HBPB260_TE7993	0	0	0	0	0	0
ms1001345_scaffold2132_HBPB260_TE6082	0	0	0	0	0	0
ms1001347_scaffold0403_HBPB260_TE7762	0	0	0	0	0	0
ms1001348_scaffold0403_HBPB260_TE7839	0	0	0	0	0	0
ms1001349_scaffold0403_HBPB260_TE7839	0	0	0	0	0	0
ms1001352_scaffold0403_HBPB260_TE2695	0	0	0	0	0	0
ms1001354_scaffold0403_HBPB260_TE5833	0	0	0	0	0	0
ms1001361_scaffold0336_HBPB260_TE2260	0	0	0	0	0	0
ms1001362_scaffold0336_HBPB260_TE2260	0	0	0	0	0	0
ms1001364_scaffold0336_HBPB260_TE1259	0	0	0	0	0	0
ms1001365_scaffold0336_HBPB260_TE6589	0	0	0	0	0	0
ms1001368_scaffold0886_HBPB260_TE3952	0	0	0	0	0	0
ms100136_scaffold0160_HBPB260_TE7858	0	0	0	0	0	0
ms100137_scaffold0160_HBPB260_TE7944	0	0	0	0	0	0
ms1001386_scaffold0500_HBPB260_TE1695	0	0	0	0	0	0
ms1001387_scaffold0500_HBPB260_TE5654	0	0	0	0	0	0
ms100138_scaffold0160_HBPB260_TE7986	0	0	0	0	0	0
ms1001391_scaffold0351_HBPB260_TE8004	0	0	0	0	0	0
ms1001394_scaffold0351_HBPB260_TE3915	0	0	0	0	0	0
ms1001397_scaffold2630_HBPB260_TE3918	0	0	0	0	0	0
ms1001398_scaffold2630_HBPB260_TE6985	0	0	0	0	0	0
ms1001399_scaffold2630_HBPB260_TE8157	0	0	0	0	0	0
ms1001400_scaffold2630_HBPB260_TE8662	0	0	0	0	0	0
ms1001402_scaffold2630_HBPB260_TE3340	0	0	0	0	0	0
ms1001403_scaffold2630_HBPB260_TE34	0	0	0	0	0	0
ms1001406_scaffold2630_HBPB260_TE6530	0	0	0	0	0	0
ms1001408_scaffold0627_HBPB260_TE6259	0	0	0	0	0	0
ms100140_scaffold0160_HBPB260_TE8183	0	0	0	0	0	0
ms1001410_scaffold0627_HBPB260_TE7359	0	0	0	0	0	0
ms1001411_scaffold0627_HBPB260_TE8054	0	0	0	0	0	0
ms1001414_scaffold1391_HBPB260_TE7755	0	0	0	0	0	0
ms1001415_scaffold1391_HBPB260_TE7755	0	0	0	0	0	0
ms1001416_scaffold1391_HBPB260_TE8208	0	0	0	0	0	0
ms1001418_scaffold1391_HBPB260_TE3144	0	0	0	0	0	0
ms1001419_scaffold1391_HBPB260_TE6003	0	0	0	0	0	0
ms100141_scaffold0029_HBPB260_TE2401	0	0	0	0	0	0
ms1001424_scaffold1391_HBPB260_TE7513	0	0	0	0	0	0
ms1001429_scaffold0791_HBPB260_TE3583	0	0	0	0	0	0
ms100142_scaffold0029_HBPB260_TE7821	0	0	0	0	0	0
ms1001430_scaffold0791_HBPB260_TE3584	0	0	0	0	0	0
ms1001431_scaffold0791_HBPB260_TE3584	0	0	0	0	0	0
ms1001432_scaffold0791_HBPB260_TE8373	0	0	0	0	0	0
ms1001433_scaffold0791_HBPB260_TE6094	0	0	0	0	0	0
ms1001434_scaffold0791_HBPB260_TE7759	0	0	0	0	0	0
ms1001436_scaffold0097_HBPB260_TE8218	0	0	0	0	0	0
ms100143_scaffold0029_HBPB260_TE8668	0	0	0	0	0	0
ms1001455_scaffold0483_HBPB260_TE6967	5	9	3	2	12	1
ms100145_scaffold1337_HBPB260_TE8004	0	0	0	0	0	0
ms1001464_scaffold0415_HBPB260_TE7762	0	0	0	0	0	0
ms1001465_scaffold0415_HBPB260_TE7800	0	0	0	0	0	0
ms1001466_scaffold0415_HBPB260_TE7800	0	0	0	0	0	0
ms1001468_scaffold0415_HBPB260_TE8069	0	0	0	0	0	0
ms1001469_scaffold0415_HBPB260_TE8568	0	0	0	0	0	0
ms1001471_scaffold0415_HBPB260_TE3889	0	0	0	0	0	0
ms1001472_scaffold0415_HBPB260_TE3889	0	0	0	0	0	0
ms1001473_scaffold0027_HBPB260_TE3955	0	0	0	0	0	0
ms1001475_scaffold0027_HBPB260_TE7042	0	0	0	0	0	0
ms1001480_scaffold0027_HBPB260_TE5688	0	0	0	0	0	0
ms1001481_scaffold0027_HBPB260_TE5688	0	0	0	0	0	0
ms1001482_scaffold0027_HBPB260_TE8677	0	0	0	0	0	0
ms1001485_scaffold0224_HBPB260_TE5538	0	0	0	0	0	0
ms1001486_scaffold0224_HBPB260_TE5538	0	0	0	0	0	0
ms1001487_scaffold0224_HBPB260_TE7052	0	0	0	0	0	0
ms1001488_scaffold0224_HBPB260_TE8115	0	0	0	0	0	0
ms1001489_scaffold0224_HBPB260_TE8263	0	0	0	0	0	0
ms1001490_scaffold0224_HBPB260_TE8263	0	0	0	0	0	0
ms1001491_scaffold0224_HBPB260_TE988	0	0	0	0	0	0
ms1001492_scaffold0224_HBPB260_TE988	0	0	0	0	0	0
ms1001494_scaffold0114_HBPB260_TE6291	0	0	0	0	0	0
ms1001496_scaffold0114_HBPB260_TE7778	0	0	0	0	0	0
ms1001500_scaffold0114_HBPB260_TE8064	0	0	0	0	0	0
ms1001505_scaffold0114_HBPB260_TE8529	0	0	0	0	0	0
ms1001508_scaffold0114_HBPB260_TE8574	0	0	0	0	0	0
ms1001515_scaffold0029_HBPB260_TE3859	0	0	0	0	0	0
ms1001521_scaffold0029_HBPB260_TE4146	0	0	0	0	0	0
ms1001528_scaffold0029_HBPB260_TE7633	0	0	0	0	0	0
ms1001530_scaffold0029_HBPB260_TE5833	0	0	0	0	0	0
ms1001531_scaffold0029_HBPB260_TE5833	0	0	0	0	0	0
ms1001533_scaffold0209_HBPB260_TE3704	0	0	0	0	0	0
ms1001534_scaffold0209_HBPB260_TE5706	0	0	0	0	0	0
ms1001535_scaffold0209_HBPB260_TE8172	0	0	0	0	0	0
ms1001536_scaffold0209_HBPB260_TE8172	0	0	0	0	0	0
ms1001537_scaffold0209_HBPB260_TE164	0	0	0	0	0	0
ms1001538_scaffold0209_HBPB260_TE3875	0	0	0	0	0	0
ms1001539_scaffold0209_HBPB260_TE3875	0	0	0	0	0	0
ms1001590_scaffold0187_HBPB260_TE6891	0	0	0	0	0	0
ms1001591_scaffold0187_HBPB260_TE6891	0	0	0	0	0	0
ms1001592_scaffold0187_HBPB260_TE6891	0	0	0	0	0	0
ms100159_scaffold1337_HBPB260_TE7244	0	0	0	0	0	0
ms100160_scaffold1337_HBPB260_TE6174	0	0	0	0	0	0
ms1001611_scaffold0187_HBPB260_TE7853	0	0	0	0	0	0
ms100163_scaffold0785_HBPB260_TE3669	0	0	0	0	0	0
ms1001643_scaffold0187_HBPB260_TE8547	0	0	0	0	0	0
ms100164_scaffold0785_HBPB260_TE6716	0	0	0	0	0	0
ms1001652_scaffold0187_HBPB260_TE844	0	0	0	0	0	0
ms1001653_scaffold0328_HBPB260_TE3746	0	0	0	0	0	0
ms1001656_scaffold0328_HBPB260_TE6942	0	0	0	0	0	0
ms1001657_scaffold0328_HBPB260_TE8007	0	0	0	0	0	0
ms1001658_scaffold0328_HBPB260_TE8007	0	0	0	0	0	0
ms1001659_scaffold0328_HBPB260_TE8007	0	0	0	0	0	0
ms100165_scaffold0785_HBPB260_TE8069	0	0	0	0	0	0
ms1001660_scaffold0328_HBPB260_TE8007	0	0	0	0	0	0
ms1001662_scaffold0328_HBPB260_TE8596	0	0	0	0	0	0
ms1001663_scaffold0328_HBPB260_TE8596	0	0	0	0	0	0
ms1001664_scaffold0122_HBPB260_TE3057	0	0	0	0	0	0
ms1001665_scaffold0122_HBPB260_TE7847	0	0	0	0	0	0
ms1001666_scaffold0122_HBPB260_TE3954	0	0	0	0	0	0
ms1001668_scaffold0122_HBPB260_TE7754	0	0	0	0	0	0
ms1001669_scaffold0766_HBPB260_TE6795	0	0	0	0	0	0
ms1001670_scaffold0766_HBPB260_TE7436	0	0	0	0	0	0
ms1001671_scaffold0766_HBPB260_TE7772	0	0	0	0	0	0
ms1001675_scaffold0766_HBPB260_TE8660	0	0	0	0	0	0
ms100167_scaffold0094_HBPB260_TE7273	0	0	0	0	0	0
ms1001683_scaffold0466_HBPB260_TE7789	0	0	0	0	0	0
ms1001684_scaffold0466_HBPB260_TE7789	0	0	0	0	0	0
ms1001685_scaffold0466_HBPB260_TE7789	0	0	0	0	0	0
ms1001686_scaffold0466_HBPB260_TE8074	0	0	0	0	0	0
ms1001687_scaffold0466_HBPB260_TE8074	0	0	0	0	0	0
ms1001688_scaffold0466_HBPB260_TE937	0	0	0	0	0	0
ms1001689_scaffold0177_HBPB260_TE6795	0	0	0	0	0	0
ms1001690_scaffold0177_HBPB260_TE7116	0	0	0	0	0	0
ms1001694_scaffold0177_HBPB260_TE7260	0	0	0	0	0	0
ms1001697_scaffold0177_HBPB260_TE8004	0	0	0	0	0	0
ms1001706_scaffold0103_HBPB260_TE7778	0	0	0	0	0	0
ms1001707_scaffold0103_HBPB260_TE7785	0	0	0	0	0	0
ms100170_scaffold0094_HBPB260_TE8301	0	0	0	0	0	0
ms1001710_scaffold0103_HBPB260_TE7792	0	0	0	0	0	0
ms1001715_scaffold0103_HBPB260_TE7813	0	0	0	0	0	0
ms1001716_scaffold0103_HBPB260_TE7854	0	0	0	0	0	0
ms1001717_scaffold0103_HBPB260_TE7854	0	0	0	0	0	0
ms1001718_scaffold0103_HBPB260_TE7854	0	0	0	0	0	0
ms1001721_scaffold0103_HBPB260_TE8361	0	0	0	0	0	0
ms1001725_scaffold0103_HBPB260_TE844	0	0	0	0	0	0
ms1001726_scaffold0102_HBPB260_TE1859	0	0	0	0	0	0
ms1001727_scaffold0102_HBPB260_TE1859	0	0	0	0	0	0
ms1001728_scaffold0102_HBPB260_TE3126	0	0	0	0	0	0
ms1001729_scaffold0102_HBPB260_TE3126	0	0	0	0	0	0
ms1001730_scaffold0102_HBPB260_TE3918	0	0	0	0	0	0
ms1001732_scaffold0102_HBPB260_TE6996	0	0	0	0	0	0
ms1001733_scaffold0897_HBPB260_TE27	0	0	0	0	0	0
ms1001734_scaffold0897_HBPB260_TE7795	0	0	0	0	0	0
ms1001738_scaffold0897_HBPB260_TE7795	0	0	0	0	0	0
ms1001739_scaffold0897_HBPB260_TE8072	0	0	0	0	0	0
ms1001740_scaffold0897_HBPB260_TE8072	0	0	0	0	0	0
ms1001741_scaffold0897_HBPB260_TE8072	0	0	0	0	0	0
ms1001742_scaffold0897_HBPB260_TE8072	0	0	0	0	0	0
ms1001743_scaffold0897_HBPB260_TE8072	0	0	0	0	0	0
ms1001744_scaffold0897_HBPB260_TE8362	0	0	0	0	0	0
ms1001745_scaffold0897_HBPB260_TE988	0	0	0	0	0	0
ms1001746_scaffold0897_HBPB260_TE988	0	0	0	0	0	0
ms1001748_scaffold0897_HBPB260_TE988	0	0	0	0	0	0
ms1001750_scaffold0897_HBPB260_TE988	0	0	0	0	0	0
ms1001751_scaffold0897_HBPB260_TE5631	0	0	0	0	0	0
ms1001754_scaffold0245_HBPB260_TE6738	0	0	0	0	0	0
ms1001761_scaffold0245_HBPB260_TE8674	0	0	0	0	0	0
ms1001766_scaffold0005_HBPB260_TE2094	0	0	0	0	0	0
ms1001767_scaffold0005_HBPB260_TE6795	0	0	0	0	0	0
ms1001768_scaffold0005_HBPB260_TE7079	0	0	0	0	0	0
ms1001778_scaffold0005_HBPB260_TE2873	0	0	0	0	0	0
ms1001782_scaffold0005_HBPB260_TE3781	0	0	0	0	0	0
ms1001793_scaffold1228_HBPB260_TE7039	0	0	0	0	0	0
ms1001794_scaffold1228_HBPB260_TE6691	1	1	0	0	0	0
ms1001798_scaffold0246_HBPB260_TE5973	0	0	0	0	0	0
ms1001799_scaffold0246_HBPB260_TE5973	0	0	0	0	0	0
ms10017_scaffold0056_HBPB260_TE5634	0	0	0	0	0	0
ms1001800_scaffold0246_HBPB260_TE5973	0	0	0	0	0	0
ms1001802_scaffold0246_HBPB260_TE6890	0	0	0	0	0	0
ms1001803_scaffold0246_HBPB260_TE7300	0	0	0	0	0	0
ms1001804_scaffold0246_HBPB260_TE7300	0	0	0	0	0	0
ms1001805_scaffold0246_HBPB260_TE7380	0	0	0	0	0	0
ms1001806_scaffold0246_HBPB260_TE7380	0	0	0	0	0	0
ms1001807_scaffold0246_HBPB260_TE795	0	0	0	0	0	0
ms1001808_scaffold0246_HBPB260_TE8613	0	0	0	0	0	0
ms100180_scaffold2858_HBPB260_TE7739	0	0	0	0	0	0
ms1001811_scaffold0191_HBPB260_TE7042	0	0	0	0	0	0
ms1001812_scaffold0191_HBPB260_TE7323	0	0	0	0	0	0
ms1001813_scaffold0191_HBPB260_TE7323	0	0	0	0	0	0
ms1001814_scaffold0191_HBPB260_TE7760	0	0	0	0	0	0
ms1001816_scaffold0191_HBPB260_TE5851	0	0	0	0	0	0
ms1001818_scaffold0191_HBPB260_TE6238	0	0	0	0	0	0
ms1001819_scaffold0175_HBPB260_TE3633	0	0	0	0	0	0
ms100181_scaffold2858_HBPB260_TE7761	0	0	0	0	0	0
ms1001820_scaffold0175_HBPB260_TE3633	0	0	0	0	0	0
ms1001822_scaffold0175_HBPB260_TE3633	0	0	0	0	0	0
ms1001823_scaffold0175_HBPB260_TE3837	0	0	0	0	0	0
ms1001826_scaffold0175_HBPB260_TE6864	0	0	0	0	0	0
ms1001827_scaffold0175_HBPB260_TE7657	0	0	0	0	0	0
ms100182_scaffold2858_HBPB260_TE7761	0	0	0	0	0	0
ms1001831_scaffold0175_HBPB260_TE7753	0	0	0	0	0	0
ms1001832_scaffold0175_HBPB260_TE8345	0	0	0	0	0	0
ms1001834_scaffold0175_HBPB260_TE8463	0	0	0	0	0	0
ms1001837_scaffold0330_HBPB260_TE3166	0	0	0	0	0	0
ms100183_scaffold2858_HBPB260_TE7771	0	0	0	0	0	0
ms1001840_scaffold0330_HBPB260_TE6962	0	0	0	0	0	0
ms1001843_scaffold0330_HBPB260_TE7721	0	0	0	0	0	0
ms1001845_scaffold0330_HBPB260_TE8297	0	0	0	0	0	0
ms1001849_scaffold1345_HBPB260_TE6140	0	0	0	0	0	0
ms100184_scaffold2858_HBPB260_TE7771	0	0	0	0	0	0
ms1001855_scaffold1345_HBPB260_TE8555	0	0	0	0	0	0
ms1001856_scaffold1345_HBPB260_TE4146	0	0	0	0	0	0
ms1001858_scaffold1345_HBPB260_TE6340	0	0	0	0	0	0
ms100185_scaffold0846_HBPB260_TE2260	0	0	0	0	0	0
ms1001862_scaffold1345_HBPB260_TE8024	0	0	0	0	0	0
ms1001868_scaffold0110_HBPB260_TE3954	0	0	0	0	0	0
ms1001869_scaffold0110_HBPB260_TE3954	0	0	0	0	0	0
ms1001874_scaffold0110_HBPB260_TE7759	0	0	0	0	0	0
ms1001875_scaffold0034_HBPB260_TE3831	0	0	0	0	0	0
ms1001876_scaffold0034_HBPB260_TE3831	0	0	0	0	0	0
ms1001878_scaffold0034_HBPB260_TE6889	0	0	0	0	0	0
ms1001879_scaffold0034_HBPB260_TE7247	0	0	0	0	0	0
ms1001880_scaffold0034_HBPB260_TE7771	0	0	0	0	0	0
ms1001881_scaffold0034_HBPB260_TE7771	0	0	0	0	0	0
ms1001882_scaffold0034_HBPB260_TE7775	0	0	0	0	0	0
ms1001883_scaffold0034_HBPB260_TE7775	0	0	0	0	0	0
ms1001887_scaffold0034_HBPB260_TE8086	0	0	0	0	0	0
ms1001888_scaffold0034_HBPB260_TE838	0	0	0	0	0	0
ms1001890_scaffold0535_HBPB260_TE7083	0	0	0	0	0	0
ms1001891_scaffold0535_HBPB260_TE7548	0	0	0	0	0	0
ms1001892_scaffold0535_HBPB260_TE7548	0	0	0	0	0	0
ms1001893_scaffold0535_HBPB260_TE7700	0	0	0	0	0	0
ms1001894_scaffold0535_HBPB260_TE7700	0	0	0	0	0	0
ms1001896_scaffold0535_HBPB260_TE7700	0	0	0	0	0	0
ms1001897_scaffold0535_HBPB260_TE7756	0	0	0	0	0	0
ms1001898_scaffold0535_HBPB260_TE8002	0	0	0	0	0	0
ms1001899_scaffold0535_HBPB260_TE8002	0	0	0	0	0	0
ms10018_scaffold0056_HBPB260_TE5634	0	0	0	0	0	0
ms1001900_scaffold0535_HBPB260_TE8150	0	0	0	0	0	0
ms1001901_scaffold0535_HBPB260_TE8683	0	0	0	0	0	0
ms1001903_scaffold0492_HBPB260_TE6024	0	0	0	0	0	0
ms1001904_scaffold0492_HBPB260_TE6024	0	0	0	0	0	0
ms1001907_scaffold0492_HBPB260_TE7785	0	0	0	0	0	0
ms1001909_scaffold0492_HBPB260_TE8301	0	0	0	0	0	0
ms1001911_scaffold0492_HBPB260_TE8390	0	0	0	0	0	0
ms1001914_scaffold0492_HBPB260_TE6674	0	0	0	0	0	0
ms1001915_scaffold0492_HBPB260_TE6674	0	0	0	0	0	0
ms1001917_scaffold0492_HBPB260_TE844	0	0	0	0	0	0
ms1001918_scaffold0492_HBPB260_TE844	0	0	0	0	0	0
ms100191_scaffold0210_HBPB260_TE285	0	0	0	0	0	0
ms1001920_scaffold0492_HBPB260_TE2801	0	0	0	0	0	0
ms1001925_scaffold0450_HBPB260_TE8337	0	0	0	0	0	0
ms1001926_scaffold0450_HBPB260_TE7335	0	0	0	0	0	0
ms1001927_scaffold0450_HBPB260_TE7335	0	0	0	0	0	0
ms1001928_scaffold0450_HBPB260_TE7515	0	0	0	0	0	0
ms1001929_scaffold0450_HBPB260_TE5654	0	0	0	0	0	0
ms100193_scaffold0210_HBPB260_TE5830	0	0	0	0	0	0
ms1001940_scaffold1152_HBPB260_TE7841	0	0	0	0	0	0
ms1001945_scaffold1152_HBPB260_TE8431	0	0	0	0	0	0
ms1001946_scaffold1152_HBPB260_TE8431	0	0	0	0	0	0
ms1001947_scaffold0775_HBPB260_TE3734	0	0	0	0	0	0
ms1001949_scaffold0775_HBPB260_TE3957	0	0	0	0	0	0
ms1001950_scaffold0775_HBPB260_TE6780	0	0	0	0	0	0
ms1001952_scaffold0775_HBPB260_TE6780	0	0	0	0	0	0
ms1001954_scaffold0775_HBPB260_TE810	0	0	0	0	0	0
ms1001955_scaffold0775_HBPB260_TE6008	0	0	0	0	0	0
ms1001957_scaffold0775_HBPB260_TE6239	0	0	0	0	0	0
ms100195_scaffold0165_HBPB260_TE3561	0	0	0	0	0	0
ms1001965_scaffold0838_HBPB260_TE6116	0	0	0	0	0	0
ms1001977_scaffold0057_HBPB260_TE1500	0	0	0	0	0	0
ms100197_scaffold0165_HBPB260_TE8671	0	0	0	0	0	0
ms100198_scaffold0165_HBPB260_TE6997	0	0	0	0	0	0
ms1001998_scaffold0057_HBPB260_TE6340	0	0	0	0	0	0
ms100199_scaffold0165_HBPB260_TE6997	0	0	0	0	0	0
ms1002000_scaffold0057_HBPB260_TE7633	0	0	0	0	0	0
ms1002003_scaffold0057_HBPB260_TE8004	0	0	0	0	0	0
ms1002008_scaffold0057_HBPB260_TE7537	0	0	0	0	0	0
ms100200_scaffold0165_HBPB260_TE6997	0	0	0	0	0	0
ms1002013_scaffold0057_HBPB260_TE7619	0	0	0	0	0	0
ms1002015_scaffold0565_HBPB260_TE3949	0	0	0	0	0	0
ms1002016_scaffold0565_HBPB260_TE8494	0	0	0	0	0	0
ms1002018_scaffold0565_HBPB260_TE7372	0	0	0	0	0	0
ms1002019_scaffold0565_HBPB260_TE7811	0	0	0	0	0	0
ms100201_scaffold0165_HBPB260_TE7026	0	0	0	0	0	0
ms1002022_scaffold0514_HBPB260_TE6985	0	0	0	0	0	0
ms1002024_scaffold0514_HBPB260_TE7758	0	0	0	0	0	0
ms1002028_scaffold0514_HBPB260_TE8196	0	0	0	0	0	0
ms1002029_scaffold0514_HBPB260_TE8196	0	0	0	0	0	0
ms100202_scaffold0165_HBPB260_TE7026	0	0	0	0	0	0
ms1002031_scaffold0514_HBPB260_TE8196	0	0	0	0	0	0
ms1002032_scaffold0514_HBPB260_TE8196	0	0	0	0	0	0
ms1002033_scaffold0514_HBPB260_TE8463	0	0	0	0	0	0
ms1002035_scaffold0514_HBPB260_TE8463	0	0	0	0	0	0
ms1002036_scaffold0233_HBPB260_TE4869	0	0	0	0	0	0
ms1002037_scaffold0233_HBPB260_TE6248	0	0	0	0	0	0
ms100203_scaffold0165_HBPB260_TE7700	0	0	0	0	0	0
ms1002042_scaffold0233_HBPB260_TE8369	0	0	0	0	0	0
ms1002045_scaffold0233_HBPB260_TE6207	0	0	0	0	0	0
ms1002046_scaffold0233_HBPB260_TE7881	0	0	0	0	0	0
ms1002048_scaffold1208_HBPB260_TE3354	0	0	0	0	0	0
ms1002050_scaffold1208_HBPB260_TE7754	0	0	0	0	0	0
ms1002051_scaffold1208_HBPB260_TE8629	0	0	0	0	0	0
ms1002056_scaffold1085_HBPB260_TE7847	5	3	0	0	3	6
ms1002065_scaffold1085_HBPB260_TE6884	0	0	0	0	0	0
ms1002066_scaffold1085_HBPB260_TE5654	0	0	0	0	0	0
ms1002071_scaffold0896_HBPB260_TE5845	0	0	0	0	0	0
ms1002080_scaffold0896_HBPB260_TE6630	0	0	0	0	0	0
ms1002086_scaffold0896_HBPB260_TE7719	0	0	0	0	0	0
ms1002087_scaffold0132_HBPB260_TE7079	0	0	0	0	0	0
ms1002088_scaffold0132_HBPB260_TE7079	0	0	0	0	0	0
ms1002093_scaffold0132_HBPB260_TE7169	0	0	0	0	0	0
ms1002094_scaffold0132_HBPB260_TE7169	0	0	0	0	0	0
ms100209_scaffold0135_HBPB260_TE6335	0	0	0	0	0	0
ms10020_scaffold0056_HBPB260_TE7721	0	0	0	0	0	0
ms1002107_scaffold0105_HBPB260_TE1695	0	0	0	0	0	0
ms100210_scaffold0135_HBPB260_TE6931	0	0	0	0	0	0
ms1002111_scaffold3206_HBPB260_TE4123	0	0	0	0	0	0
ms1002113_scaffold3206_HBPB260_TE6985	0	0	0	0	0	0
ms1002115_scaffold3206_HBPB260_TE7932	0	0	0	0	0	0
ms1002117_scaffold3206_HBPB260_TE7977	0	0	0	0	0	0
ms1002118_scaffold3206_HBPB260_TE7977	0	0	0	0	0	0
ms1002120_scaffold1506_HBPB260_TE6545	0	0	0	0	0	0
ms1002121_scaffold1506_HBPB260_TE6545	0	0	0	0	0	0
ms1002122_scaffold1506_HBPB260_TE6996	0	0	0	0	0	0
ms1002123_scaffold1506_HBPB260_TE6996	0	0	0	0	0	0
ms1002125_scaffold1506_HBPB260_TE7087	0	0	0	0	0	0
ms1002126_scaffold1506_HBPB260_TE7087	0	0	0	0	0	0
ms1002127_scaffold1506_HBPB260_TE7758	0	0	0	0	0	0
ms1002128_scaffold1506_HBPB260_TE8223	0	0	0	0	0	0
ms1002129_scaffold0394_HBPB260_TE36	0	0	0	0	0	0
ms100212_scaffold0135_HBPB260_TE6931	0	0	0	0	0	0
ms1002130_scaffold0394_HBPB260_TE3918	0	0	0	0	0	0
ms1002132_scaffold0394_HBPB260_TE8076	0	0	0	0	0	0
ms1002133_scaffold0318_HBPB260_TE4123	0	0	0	0	0	0
ms1002134_scaffold0318_HBPB260_TE6786	0	0	0	0	0	0
ms1002135_scaffold0318_HBPB260_TE3328	0	0	0	0	0	0
ms1002136_scaffold0318_HBPB260_TE6080	0	0	0	0	0	0
ms1002139_scaffold0296_HBPB260_TE6032	0	0	0	0	0	0
ms1002142_scaffold0296_HBPB260_TE7063	0	0	0	0	0	0
ms1002144_scaffold0296_HBPB260_TE7121	0	0	0	0	0	0
ms1002147_scaffold0296_HBPB260_TE8013	0	0	0	0	0	0
ms1002150_scaffold0296_HBPB260_TE8194	0	0	0	0	0	0
ms1002151_scaffold0296_HBPB260_TE6354	0	0	0	0	0	0
ms1002157_scaffold0072_HBPB260_TE7074	0	0	0	0	0	0
ms1002158_scaffold0072_HBPB260_TE7074	0	0	0	0	0	0
ms1002161_scaffold0072_HBPB260_TE7602	0	0	0	0	0	0
ms1002167_scaffold0072_HBPB260_TE8362	0	0	0	0	0	0
ms1002168_scaffold0072_HBPB260_TE8362	0	0	0	0	0	0
ms1002169_scaffold0072_HBPB260_TE8362	0	0	0	0	0	0
ms1002171_scaffold0072_HBPB260_TE8311	0	0	0	0	0	0
ms1002172_scaffold0072_HBPB260_TE8311	0	0	0	0	0	0
ms1002180_scaffold0045_HBPB260_TE7734	0	0	0	0	0	0
ms1002181_scaffold0045_HBPB260_TE7806	0	0	0	0	0	0
ms1002182_scaffold0045_HBPB260_TE7806	0	0	0	0	0	0
ms1002187_scaffold0045_HBPB260_TE4146	0	0	0	0	0	0
ms1002188_scaffold0045_HBPB260_TE7633	0	0	0	0	0	0
ms1002189_scaffold0045_HBPB260_TE7633	0	0	0	0	0	0
ms100218_scaffold3719_HBPB260_TE4146	0	0	0	0	0	0
ms1002192_scaffold0045_HBPB260_TE7096	0	0	0	0	0	0
ms1002195_scaffold0883_HBPB260_TE6952	0	0	0	0	0	0
ms1002196_scaffold0883_HBPB260_TE7116	0	0	0	0	0	0
ms1002197_scaffold0883_HBPB260_TE7116	0	0	0	0	0	0
ms1002199_scaffold0883_HBPB260_TE7116	0	0	0	0	0	0
ms10021_scaffold0056_HBPB260_TE7800	0	0	0	0	0	0
ms1002202_scaffold0883_HBPB260_TE7754	0	0	0	0	0	0
ms1002204_scaffold0883_HBPB260_TE6538	0	0	0	0	0	0
ms1002207_scaffold0883_HBPB260_TE6743	0	0	0	0	0	0
ms1002208_scaffold0883_HBPB260_TE8170	0	0	0	0	0	0
ms1002209_scaffold0883_HBPB260_TE5839	0	0	0	0	0	0
ms1002210_scaffold0883_HBPB260_TE5839	0	0	0	0	0	0
ms1002212_scaffold0036_HBPB260_TE7548	0	0	0	0	0	0
ms1002213_scaffold0036_HBPB260_TE7548	0	0	0	0	0	0
ms1002214_scaffold0036_HBPB260_TE7740	0	0	0	0	0	0
ms1002215_scaffold0036_HBPB260_TE8362	0	0	0	0	0	0
ms1002216_scaffold0036_HBPB260_TE34	0	0	0	0	0	0
ms1002217_scaffold0036_HBPB260_TE7759	0	5	1	2	8	4
ms1002220_scaffold0354_HBPB260_TE3271	0	0	0	0	0	0
ms1002222_scaffold0354_HBPB260_TE5658	0	0	0	0	0	0
ms1002228_scaffold0354_HBPB260_TE6806	0	0	0	0	0	0
ms1002230_scaffold0354_HBPB260_TE6806	0	0	0	0	0	0
ms1002231_scaffold0354_HBPB260_TE5810	0	0	0	0	0	0
ms1002232_scaffold0214_HBPB260_TE3799	0	0	0	0	0	0
ms1002233_scaffold0214_HBPB260_TE3799	0	0	0	0	0	0
ms1002234_scaffold0214_HBPB260_TE7032	0	0	0	0	0	0
ms1002235_scaffold0214_HBPB260_TE7854	0	0	0	0	0	0
ms1002236_scaffold0214_HBPB260_TE3669	0	0	0	0	0	0
ms1002237_scaffold0661_HBPB260_TE6549	0	0	0	0	0	0
ms1002238_scaffold0661_HBPB260_TE6549	0	0	0	0	0	0
ms100223_scaffold3719_HBPB260_TE3704	0	0	0	0	0	0
ms1002243_scaffold0236_HBPB260_TE6921	0	0	0	0	0	0
ms1002244_scaffold0236_HBPB260_TE6962	0	0	0	0	0	0
ms1002245_scaffold0236_HBPB260_TE6962	0	0	0	0	0	0
ms100224_scaffold0144_HBPB260_TE3787	0	0	0	0	0	0
ms1002251_scaffold0236_HBPB260_TE7762	0	0	0	0	0	0
ms1002252_scaffold0236_HBPB260_TE7762	0	0	0	0	0	0
ms1002253_scaffold0236_HBPB260_TE7762	0	0	0	0	0	0
ms1002255_scaffold0236_HBPB260_TE7959	0	0	0	0	0	0
ms1002256_scaffold0236_HBPB260_TE8184	0	0	0	0	0	0
ms1002257_scaffold0236_HBPB260_TE8679	0	0	0	0	0	0
ms1002261_scaffold0207_HBPB260_TE2975	0	0	0	0	0	0
ms1002265_scaffold0207_HBPB260_TE3770	0	0	0	0	0	0
ms1002267_scaffold0207_HBPB260_TE7300	0	0	0	0	0	0
ms1002269_scaffold0207_HBPB260_TE7750	0	0	0	0	0	0
ms1002270_scaffold0207_HBPB260_TE7750	0	0	0	0	0	0
ms1002272_scaffold0207_HBPB260_TE8330	0	0	0	0	0	0
ms1002273_scaffold0207_HBPB260_TE8330	0	0	0	0	0	0
ms1002274_scaffold0086_HBPB260_TE1967	0	0	0	0	0	0
ms1002275_scaffold0086_HBPB260_TE3583	0	0	0	0	0	0
ms1002276_scaffold0086_HBPB260_TE3770	0	0	0	0	0	0
ms1002277_scaffold0086_HBPB260_TE3770	0	0	0	0	0	0
ms1002279_scaffold0086_HBPB260_TE7798	0	0	0	0	0	0
ms1002280_scaffold0086_HBPB260_TE8483	0	0	0	0	0	0
ms1002282_scaffold0968_HBPB260_TE1898	0	0	0	0	0	0
ms1002283_scaffold0968_HBPB260_TE1898	0	0	0	0	0	0
ms1002284_scaffold0968_HBPB260_TE295	0	0	0	0	0	0
ms1002285_scaffold0968_HBPB260_TE6889	0	0	0	0	0	0
ms1002286_scaffold0968_HBPB260_TE7038	0	0	0	0	0	0
ms1002288_scaffold0968_HBPB260_TE7038	0	0	0	0	0	0
ms100228_scaffold0144_HBPB260_TE8134	0	0	0	0	0	0
ms1002291_scaffold0968_HBPB260_TE7758	0	0	0	0	0	0
ms1002292_scaffold0968_HBPB260_TE7800	0	0	0	0	0	0
ms1002293_scaffold0968_HBPB260_TE7800	0	0	0	0	0	0
ms1002294_scaffold0968_HBPB260_TE7800	0	0	0	0	0	0
ms1002296_scaffold0249_HBPB260_TE295	0	0	0	0	0	0
ms1002297_scaffold0249_HBPB260_TE8127	0	0	0	0	0	0
ms1002298_scaffold0249_HBPB260_TE8272	0	0	0	0	0	0
ms1002299_scaffold0249_HBPB260_TE8311	0	0	0	0	0	0
ms100229_scaffold0144_HBPB260_TE7074	0	0	0	0	0	0
ms10022_scaffold0056_HBPB260_TE7800	0	0	0	0	0	0
ms1002301_scaffold0249_HBPB260_TE8311	0	0	0	0	0	0
ms1002309_scaffold0231_HBPB260_TE8518	0	0	0	0	0	0
ms100230_scaffold0144_HBPB260_TE7074	0	0	0	0	0	0
ms1002310_scaffold0231_HBPB260_TE1259	0	0	0	0	0	0
ms1002315_scaffold0231_HBPB260_TE7516	0	0	0	0	0	0
ms1002317_scaffold0231_HBPB260_TE7516	0	0	0	0	0	0
ms1002320_scaffold0626_HBPB260_TE7794	0	0	0	0	0	0
ms1002323_scaffold0626_HBPB260_TE5658	0	0	0	0	0	0
ms1002324_scaffold0626_HBPB260_TE7829	0	0	0	0	0	0
ms1002325_scaffold0626_HBPB260_TE8657	0	0	0	0	0	0
ms1002327_scaffold0374_HBPB260_TE8196	0	0	0	0	0	0
ms1002328_scaffold0374_HBPB260_TE8298	0	0	0	0	0	0
ms1002329_scaffold0025_HBPB260_TE3770	0	0	0	0	0	0
ms100232_scaffold0237_HBPB260_TE3538	0	0	0	0	0	0
ms1002331_scaffold0025_HBPB260_TE6515	0	0	0	0	0	0
ms1002332_scaffold0025_HBPB260_TE6952	0	0	0	0	0	0
ms1002334_scaffold0025_HBPB260_TE7813	0	0	0	0	0	0
ms1002336_scaffold0025_HBPB260_TE7994	0	0	0	0	0	0
ms1002338_scaffold0025_HBPB260_TE8619	0	0	0	0	0	0
ms1002342_scaffold0565_HBPB260_TE7273	0	0	0	0	0	0
ms1002343_scaffold0565_HBPB260_TE8227	0	0	0	0	0	0
ms1002346_scaffold0071_HBPB260_TE2219	0	0	0	0	0	0
ms1002347_scaffold0071_HBPB260_TE3901	0	0	0	0	0	0
ms1002348_scaffold0071_HBPB260_TE3901	0	0	0	0	0	0
ms1002349_scaffold0071_HBPB260_TE6907	0	0	0	0	0	0
ms1002354_scaffold0619_HBPB260_TE5826	0	0	0	0	0	0
ms1002355_scaffold0619_HBPB260_TE6268	0	0	0	0	0	0
ms1002356_scaffold0619_HBPB260_TE6268	0	0	0	0	0	0
ms1002359_scaffold0619_HBPB260_TE8291	0	0	0	0	0	0
ms1002360_scaffold0619_HBPB260_TE8291	0	0	0	0	0	0
ms1002361_scaffold0619_HBPB260_TE8291	0	0	0	0	0	0
ms1002363_scaffold0619_HBPB260_TE8461	0	0	0	0	0	0
ms1002364_scaffold0038_HBPB260_TE3949	0	0	0	0	0	0
ms1002365_scaffold0038_HBPB260_TE7758	0	0	0	0	0	0
ms1002366_scaffold0038_HBPB260_TE8521	0	0	0	0	0	0
ms1002372_scaffold0736_HBPB260_TE8004	0	0	0	0	0	0
ms100237_scaffold0237_HBPB260_TE7079	1	0	0	0	0	0
ms1002380_scaffold0736_HBPB260_TE8138	0	0	0	0	0	0
ms1002381_scaffold0736_HBPB260_TE6832	0	0	0	0	0	0
ms1002382_scaffold0736_HBPB260_TE6832	0	0	0	0	0	0
ms1002383_scaffold0736_HBPB260_TE7993	0	0	0	0	0	0
ms1002385_scaffold0117_HBPB260_TE2925	0	0	0	0	0	0
ms1002387_scaffold0117_HBPB260_TE7034	0	0	0	0	0	0
ms1002388_scaffold0117_HBPB260_TE8004	0	0	0	0	0	0
ms1002389_scaffold0117_HBPB260_TE8487	0	0	0	0	0	0
ms1002391_scaffold0117_HBPB260_TE8507	0	0	0	0	0	0
ms1002392_scaffold0117_HBPB260_TE8677	0	0	0	0	0	0
ms1002394_scaffold0117_HBPB260_TE6354	0	0	0	0	0	0
ms1002398_scaffold0096_HBPB260_TE2094	0	0	0	0	0	0
ms1002399_scaffold0096_HBPB260_TE2094	0	0	0	0	0	0
ms10023_scaffold0056_HBPB260_TE165	0	0	0	0	0	0
ms1002402_scaffold0096_HBPB260_TE7069	0	0	0	0	0	0
ms1002403_scaffold0096_HBPB260_TE7074	0	0	0	0	0	0
ms1002404_scaffold0096_HBPB260_TE7905	0	0	0	0	0	0
ms1002405_scaffold0096_HBPB260_TE810	0	0	0	0	0	0
ms1002411_scaffold0047_HBPB260_TE3173	0	0	0	0	0	0
ms1002412_scaffold0047_HBPB260_TE7021	0	0	0	0	0	0
ms1002413_scaffold0047_HBPB260_TE7021	0	0	0	0	0	0
ms1002414_scaffold0047_HBPB260_TE7021	0	0	0	0	0	0
ms1002417_scaffold0464_HBPB260_TE8136	0	0	0	0	0	0
ms1002419_scaffold0464_HBPB260_TE8186	0	0	0	0	0	0
ms1002421_scaffold0464_HBPB260_TE8186	0	0	0	0	0	0
ms1002422_scaffold0464_HBPB260_TE3781	0	0	0	0	0	0
ms1002426_scaffold0077_HBPB260_TE5834	0	0	0	0	0	0
ms1002428_scaffold0077_HBPB260_TE8475	0	0	0	0	0	0
ms1002429_scaffold0077_HBPB260_TE5900	0	0	0	0	0	0
ms1002430_scaffold0077_HBPB260_TE6501	0	0	0	0	0	0
ms1002431_scaffold0077_HBPB260_TE6501	0	0	0	0	0	0
ms1002433_scaffold0077_HBPB260_TE6023	0	0	0	0	0	0
ms1002434_scaffold0066_HBPB260_TE164	0	0	0	0	0	0
ms1002435_scaffold0066_HBPB260_TE3706	0	0	0	0	0	0
ms1002436_scaffold0066_HBPB260_TE3706	0	0	0	0	0	0
ms1002437_scaffold0066_HBPB260_TE7951	0	0	0	0	0	0
ms1002438_scaffold0066_HBPB260_TE4316	0	0	0	0	0	0
ms1002439_scaffold0066_HBPB260_TE6012	0	0	0	0	0	0
ms100243_scaffold0170_HBPB260_TE3532	0	0	0	0	0	0
ms1002440_scaffold0066_HBPB260_TE6012	0	0	0	0	0	0
ms1002441_scaffold1201_HBPB260_TE6469	0	0	0	0	0	0
ms1002443_scaffold1201_HBPB260_TE7403	0	0	0	0	0	0
ms1002445_scaffold1201_HBPB260_TE844	0	0	0	0	0	0
ms1002449_scaffold0667_HBPB260_TE7918	0	0	0	0	0	0
ms100244_scaffold0170_HBPB260_TE5938	0	0	0	0	0	0
ms1002451_scaffold0451_HBPB260_TE6891	0	0	0	0	0	0
ms1002455_scaffold0451_HBPB260_TE7837	0	0	0	0	0	0
ms100245_scaffold0170_HBPB260_TE7721	0	0	0	0	0	0
ms1002462_scaffold0451_HBPB260_TE5722	0	0	0	0	0	0
ms1002463_scaffold0451_HBPB260_TE5845	0	0	0	0	0	0
ms1002466_scaffold0451_HBPB260_TE2260	0	0	0	0	0	0
ms1002468_scaffold1172_HBPB260_TE6891	2	1	0	0	0	6
ms1002474_scaffold1172_HBPB260_TE7010	0	0	0	0	0	0
ms1002477_scaffold1172_HBPB260_TE700	0	0	0	0	0	0
ms1002478_scaffold1172_HBPB260_TE700	0	0	0	0	0	0
ms1002479_scaffold1172_HBPB260_TE4200	0	0	0	0	0	0
ms1002482_scaffold0839_HBPB260_TE4146	0	0	0	0	0	0
ms1002483_scaffold0839_HBPB260_TE4146	0	0	0	0	0	0
ms1002484_scaffold0839_HBPB260_TE7787	0	0	0	0	0	0
ms1002486_scaffold0839_HBPB260_TE8314	0	0	0	0	0	0
ms1002487_scaffold0839_HBPB260_TE7478	0	0	0	0	0	0
ms1002488_scaffold0839_HBPB260_TE7478	0	0	0	0	0	0
ms1002492_scaffold0541_HBPB260_TE8537	0	0	0	0	0	0
ms10024_scaffold0043_HBPB260_TE149	0	0	0	0	0	0
ms1002509_scaffold0039_HBPB260_TE6962	0	0	0	0	0	0
ms1002510_scaffold0039_HBPB260_TE6962	0	0	0	0	0	0
ms1002512_scaffold0039_HBPB260_TE7288	0	0	0	0	0	0
ms1002517_scaffold0039_HBPB260_TE7792	0	0	0	0	0	0
ms1002518_scaffold0039_HBPB260_TE7792	0	0	0	0	0	0
ms100251_scaffold0047_HBPB260_TE7762	0	0	0	0	0	0
ms1002521_scaffold0039_HBPB260_TE7869	0	0	0	0	0	0
ms1002522_scaffold0039_HBPB260_TE8384	0	0	0	0	0	0
ms1002528_scaffold0039_HBPB260_TE6149	0	0	0	0	0	0
ms100252_scaffold0047_HBPB260_TE7867	0	0	0	0	0	0
ms1002531_scaffold0039_HBPB260_TE6780	0	0	0	0	0	0
ms1002533_scaffold0713_HBPB260_TE6227	0	0	0	0	0	0
ms1002534_scaffold0713_HBPB260_TE6901	0	0	0	0	0	0
ms1002538_scaffold0713_HBPB260_TE8179	0	0	0	0	0	0
ms1002539_scaffold0713_HBPB260_TE8324	0	0	0	0	0	0
ms100253_scaffold0047_HBPB260_TE7867	0	0	0	0	0	0
ms1002541_scaffold0713_HBPB260_TE8324	0	0	0	0	0	0
ms1002543_scaffold0713_HBPB260_TE8324	0	0	0	0	0	0
ms1002546_scaffold0713_HBPB260_TE7089	0	0	0	0	0	0
ms1002549_scaffold0713_HBPB260_TE7695	0	0	0	0	0	0
ms100254_scaffold0047_HBPB260_TE8660	0	0	0	0	0	0
ms1002551_scaffold0243_HBPB260_TE2942	0	0	0	0	0	0
ms1002552_scaffold0243_HBPB260_TE2942	0	0	0	0	0	0
ms1002554_scaffold0243_HBPB260_TE5894	0	0	0	0	0	0
ms1002557_scaffold0243_HBPB260_TE7548	0	0	0	0	0	0
ms100255_scaffold0047_HBPB260_TE8660	0	0	0	0	0	0
ms1002561_scaffold0243_HBPB260_TE7762	0	0	0	0	0	0
ms1002562_scaffold0243_HBPB260_TE8154	0	0	0	0	0	0
ms1002566_scaffold0387_HBPB260_TE6227	0	0	0	0	0	0
ms1002567_scaffold0387_HBPB260_TE7847	0	0	0	0	0	0
ms100256_scaffold0047_HBPB260_TE8660	0	0	0	0	0	0
ms1002578_scaffold0763_HBPB260_TE7215	0	0	0	0	0	0
ms1002582_scaffold0763_HBPB260_TE7836	0	0	0	0	0	0
ms1002584_scaffold0763_HBPB260_TE8248	0	0	0	0	0	0
ms1002589_scaffold0763_HBPB260_TE4134	0	0	0	0	0	0
ms1002590_scaffold0652_HBPB260_TE2873	0	0	0	0	0	0
ms1002591_scaffold0652_HBPB260_TE2873	0	0	0	0	0	0
ms1002592_scaffold0652_HBPB260_TE3880	0	0	0	0	0	0
ms1002596_scaffold0652_HBPB260_TE7633	0	0	0	0	0	0
ms1002597_scaffold0652_HBPB260_TE6774	0	0	0	0	0	0
ms100259_scaffold0739_HBPB260_TE8004	0	0	0	0	0	0
ms10025_scaffold0043_HBPB260_TE149	0	0	0	0	0	0
ms1002602_scaffold0421_HBPB260_TE7201	0	0	0	0	0	0
ms1002603_scaffold0421_HBPB260_TE3080	0	0	0	0	0	0
ms1002605_scaffold0421_HBPB260_TE6056	0	0	0	0	0	0
ms1002606_scaffold0421_HBPB260_TE6056	0	0	0	0	0	0
ms1002608_scaffold0421_HBPB260_TE7260	0	0	0	0	0	0
ms1002610_scaffold0421_HBPB260_TE7665	0	0	0	0	0	0
ms1002611_scaffold0144_HBPB260_TE7758	0	0	0	0	0	0
ms1002612_scaffold0144_HBPB260_TE7873	0	0	0	0	0	0
ms1002617_scaffold0144_HBPB260_TE7881	0	0	0	0	0	0
ms1002618_scaffold0144_HBPB260_TE7881	0	0	0	0	0	0
ms1002619_scaffold0144_HBPB260_TE7021	0	0	0	0	0	0
ms1002620_scaffold0051_HBPB260_TE3891	0	0	0	0	0	0
ms1002621_scaffold0051_HBPB260_TE3891	0	0	0	0	0	0
ms1002622_scaffold0051_HBPB260_TE6889	0	0	0	0	0	0
ms1002626_scaffold0051_HBPB260_TE7750	0	0	0	0	0	0
ms1002629_scaffold0051_HBPB260_TE7750	0	0	0	0	0	0
ms1002631_scaffold0051_HBPB260_TE7813	0	0	0	0	0	0
ms1002634_scaffold0051_HBPB260_TE7992	0	0	0	0	0	0
ms1002636_scaffold0994_HBPB260_TE119	0	0	0	0	0	0
ms1002641_scaffold0994_HBPB260_TE7063	0	0	0	0	0	0
ms1002643_scaffold0994_HBPB260_TE7735	0	0	0	0	0	0
ms1002645_scaffold0994_HBPB260_TE7750	0	0	0	0	0	0
ms1002646_scaffold0994_HBPB260_TE7750	0	0	0	0	0	0
ms1002649_scaffold0994_HBPB260_TE7820	0	0	0	0	0	0
ms1002651_scaffold0994_HBPB260_TE8087	0	0	0	0	0	0
ms1002661_scaffold0994_HBPB260_TE844	0	0	0	0	0	0
ms1002671_scaffold0195_HBPB260_TE6772	0	0	0	0	0	0
ms1002677_scaffold0195_HBPB260_TE7781	0	0	0	0	0	0
ms1002678_scaffold0195_HBPB260_TE7781	0	0	0	0	0	0
ms1002680_scaffold0195_HBPB260_TE5665	0	0	0	0	0	0
ms1002681_scaffold0180_HBPB260_TE3028	0	0	0	0	0	0
ms1002682_scaffold0180_HBPB260_TE6996	0	0	0	0	0	0
ms1002685_scaffold0180_HBPB260_TE6996	0	0	0	0	0	0
ms1002690_scaffold0180_HBPB260_TE8106	0	0	0	0	0	0
ms1002695_scaffold0180_HBPB260_TE8362	0	0	0	0	0	0
ms1002696_scaffold0180_HBPB260_TE8362	0	0	0	0	0	0
ms1002701_scaffold1026_HBPB260_TE3936	0	0	0	0	0	0
ms1002714_scaffold0031_HBPB260_TE6890	0	0	0	0	0	0
ms1002718_scaffold0031_HBPB260_TE7837	0	0	0	0	0	0
ms1002726_scaffold0031_HBPB260_TE4248	0	0	0	0	0	0
ms1002728_scaffold0031_HBPB260_TE7280	0	0	0	0	0	0
ms100272_scaffold0739_HBPB260_TE5910	11	2	0	0	6	6
ms1002730_scaffold0031_HBPB260_TE6278	3	0	0	0	0	2
ms1002732_scaffold0588_HBPB260_TE8004	0	0	0	0	0	0
ms1002733_scaffold0588_HBPB260_TE8301	0	0	0	0	0	0
ms1002736_scaffold0588_HBPB260_TE8377	6	2	2	1	0	1
ms1002738_scaffold0188_HBPB260_TE6786	0	0	0	0	0	0
ms1002741_scaffold0188_HBPB260_TE7973	0	0	0	0	0	0
ms1002745_scaffold0188_HBPB260_TE8373	0	0	0	0	0	0
ms1002749_scaffold0188_HBPB260_TE6925	0	0	0	0	0	0
ms100274_scaffold0739_HBPB260_TE7998	0	0	0	0	0	0
ms1002750_scaffold2117_HBPB260_TE7436	0	0	0	0	0	0
ms1002753_scaffold2117_HBPB260_TE8361	0	0	0	0	0	0
ms1002754_scaffold2117_HBPB260_TE8596	0	0	0	0	0	0
ms1002758_scaffold2117_HBPB260_TE8667	0	0	0	0	0	0
ms1002759_scaffold2117_HBPB260_TE7804	0	0	0	0	0	0
ms1002760_scaffold2117_HBPB260_TE7616	0	1	4	0	0	0
ms1002763_scaffold0427_HBPB260_TE5909	0	0	0	0	0	0
ms1002764_scaffold0427_HBPB260_TE6542	0	0	0	0	0	0
ms1002765_scaffold0427_HBPB260_TE7044	0	0	0	0	0	0
ms1002766_scaffold0427_HBPB260_TE3560	0	0	0	0	0	0
ms1002767_scaffold0427_HBPB260_TE5097	0	0	0	0	0	0
ms1002768_scaffold0427_HBPB260_TE5097	0	0	0	0	0	0
ms100276_scaffold0065_HBPB260_TE3835	0	0	0	0	0	0
ms1002771_scaffold0208_HBPB260_TE6988	0	0	0	0	0	0
ms1002777_scaffold0208_HBPB260_TE8050	0	0	0	0	0	0
ms1002778_scaffold0208_HBPB260_TE8050	0	0	0	0	0	0
ms1002779_scaffold0208_HBPB260_TE8050	0	0	0	0	0	0
ms100277_scaffold0065_HBPB260_TE3835	0	0	0	0	0	0
ms1002781_scaffold0208_HBPB260_TE8050	0	0	0	0	0	0
ms1002782_scaffold0208_HBPB260_TE8050	0	0	0	0	0	0
ms1002783_scaffold0208_HBPB260_TE8050	0	0	0	0	0	0
ms1002784_scaffold0208_HBPB260_TE8195	0	0	0	0	0	0
ms1002785_scaffold0208_HBPB260_TE8306	0	0	0	0	0	0
ms1002786_scaffold0208_HBPB260_TE8306	0	0	0	0	0	0
ms100278_scaffold0065_HBPB260_TE3835	0	0	0	0	0	0
ms1002798_scaffold0737_HBPB260_TE1805	0	0	0	0	0	0
ms1002799_scaffold0737_HBPB260_TE1967	0	0	0	0	0	0
ms100279_scaffold0065_HBPB260_TE7288	0	0	0	0	0	0
ms10027_scaffold0043_HBPB260_TE8136	0	0	0	0	0	0
ms1002800_scaffold0737_HBPB260_TE3034	0	0	0	0	0	0
ms1002801_scaffold0737_HBPB260_TE3866	0	0	0	0	0	0
ms1002802_scaffold0737_HBPB260_TE7083	0	0	0	0	0	0
ms1002803_scaffold0737_HBPB260_TE7236	0	0	0	0	0	0
ms1002804_scaffold0737_HBPB260_TE7548	0	0	0	0	0	0
ms1002805_scaffold0737_HBPB260_TE7548	0	0	0	0	0	0
ms1002806_scaffold0565_HBPB260_TE7118	0	0	0	0	0	0
ms1002808_scaffold0565_HBPB260_TE6485	0	0	0	0	0	0
ms1002809_scaffold0565_HBPB260_TE6485	0	0	0	0	0	0
ms1002811_scaffold1219_HBPB260_TE8140	0	0	0	0	0	0
ms1002812_scaffold1219_HBPB260_TE4553	0	0	0	0	0	0
ms1002813_scaffold1219_HBPB260_TE6008	0	0	0	0	0	0
ms1002814_scaffold1219_HBPB260_TE6008	0	0	0	0	0	0
ms1002815_scaffold1219_HBPB260_TE7759	0	0	0	0	0	0
ms1002820_scaffold0153_HBPB260_TE3915	0	0	0	0	0	0
ms1002821_scaffold0153_HBPB260_TE700	0	0	0	0	0	0
ms1002824_scaffold0030_HBPB260_TE3584	0	0	0	0	0	0
ms1002825_scaffold0030_HBPB260_TE3889	0	0	0	0	0	0
ms1002826_scaffold0030_HBPB260_TE3889	0	0	0	0	0	0
ms1002827_scaffold0030_HBPB260_TE6416	0	0	0	0	0	0
ms1002828_scaffold0030_HBPB260_TE6416	0	0	0	0	0	0
ms1002829_scaffold0030_HBPB260_TE6942	0	0	0	0	0	0
ms1002830_scaffold0030_HBPB260_TE6942	0	0	0	0	0	0
ms1002832_scaffold0030_HBPB260_TE8193	0	0	0	0	0	0
ms1002833_scaffold0030_HBPB260_TE8193	0	0	0	0	0	0
ms1002834_scaffold0030_HBPB260_TE8193	0	0	0	0	0	0
ms1002836_scaffold0030_HBPB260_TE8318	0	0	0	0	0	0
ms1002838_scaffold0137_HBPB260_TE6890	0	0	0	0	0	0
ms1002839_scaffold0137_HBPB260_TE6890	0	0	0	0	0	0
ms100283_scaffold0065_HBPB260_TE7992	0	0	0	0	0	0
ms1002845_scaffold0137_HBPB260_TE6714	0	0	0	0	0	0
ms1002849_scaffold0015_HBPB260_TE3611	0	0	0	0	0	0
ms1002850_scaffold0015_HBPB260_TE3714	0	0	0	0	0	0
ms1002851_scaffold0015_HBPB260_TE6889	0	0	0	0	0	0
ms1002852_scaffold0015_HBPB260_TE7657	0	0	0	0	0	0
ms1002853_scaffold0015_HBPB260_TE7758	0	0	0	0	0	0
ms1002856_scaffold0015_HBPB260_TE7832	0	0	0	0	0	0
ms100285_scaffold0065_HBPB260_TE7992	0	0	0	0	0	0
ms1002863_scaffold0779_HBPB260_TE6795	0	0	0	0	0	0
ms1002879_scaffold0210_HBPB260_TE5654	0	0	0	0	0	0
ms1002880_scaffold0201_HBPB260_TE2873	0	0	0	0	0	0
ms1002884_scaffold0201_HBPB260_TE7222	0	0	0	0	0	0
ms1002886_scaffold0201_HBPB260_TE7508	0	0	0	0	0	0
ms1002887_scaffold0201_HBPB260_TE7508	0	0	0	0	0	0
ms1002888_scaffold0201_HBPB260_TE7508	0	0	0	0	0	0
ms100288_scaffold0065_HBPB260_TE8127	0	0	0	0	0	0
ms1002891_scaffold1503_HBPB260_TE8186	0	0	0	0	0	0
ms1002897_scaffold0491_HBPB260_TE8004	0	0	0	0	0	0
ms100289_scaffold0404_HBPB260_TE3864	0	0	0	0	0	0
ms10028_scaffold0043_HBPB260_TE8138	0	0	0	0	0	0
ms1002901_scaffold0491_HBPB260_TE3915	0	0	0	0	0	0
ms1002904_scaffold0491_HBPB260_TE34	0	0	0	0	0	0
ms1002905_scaffold0491_HBPB260_TE5654	0	0	0	0	0	0
ms100290_scaffold0404_HBPB260_TE3864	0	0	0	0	0	0
ms1002914_scaffold0325_HBPB260_TE5658	0	0	0	0	0	0
ms100291_scaffold0404_HBPB260_TE7602	0	0	0	0	0	0
ms1002922_scaffold0325_HBPB260_TE5254	0	0	0	0	0	0
ms1002923_scaffold0281_HBPB260_TE5689	0	0	0	0	0	0
ms1002924_scaffold0281_HBPB260_TE6291	0	0	0	0	0	0
ms1002925_scaffold0281_HBPB260_TE7749	0	0	0	0	0	0
ms1002926_scaffold0281_HBPB260_TE7895	0	0	0	0	0	0
ms1002927_scaffold0281_HBPB260_TE8086	0	0	0	0	0	0
ms1002929_scaffold0281_HBPB260_TE8617	0	0	0	0	0	0
ms100292_scaffold0404_HBPB260_TE7602	0	0	0	0	0	0
ms1002931_scaffold0281_HBPB260_TE8617	0	0	0	0	0	0
ms1002934_scaffold0348_HBPB260_TE6339	0	0	0	0	0	0
ms1002935_scaffold0348_HBPB260_TE8324	0	0	0	0	0	0
ms1002937_scaffold0348_HBPB260_TE8293	0	0	0	0	0	0
ms1002939_scaffold0348_HBPB260_TE7759	0	0	0	0	0	0
ms100293_scaffold0404_HBPB260_TE6996	0	0	0	0	0	0
ms1002941_scaffold0020_HBPB260_TE3886	0	0	0	0	0	0
ms1002942_scaffold0020_HBPB260_TE810	0	0	0	0	0	0
ms1002944_scaffold0013_HBPB260_TE3338	0	0	0	0	0	0
ms1002945_scaffold0013_HBPB260_TE5776	0	0	0	0	0	0
ms1002947_scaffold0013_HBPB260_TE5776	0	0	0	0	0	0
ms1002950_scaffold0013_HBPB260_TE6349	0	0	0	0	0	0
ms1002953_scaffold0013_HBPB260_TE6349	0	0	0	0	0	0
ms1002958_scaffold0013_HBPB260_TE7721	0	0	0	0	0	0
ms100295_scaffold0183_HBPB260_TE2260	0	0	0	0	0	0
ms1002961_scaffold1753_HBPB260_TE295	0	0	0	0	0	0
ms1002962_scaffold1753_HBPB260_TE295	0	0	0	0	0	0
ms1002963_scaffold1753_HBPB260_TE6786	0	0	0	0	0	0
ms1002965_scaffold1753_HBPB260_TE6996	0	0	0	0	0	0
ms1002966_scaffold1753_HBPB260_TE7050	0	0	0	0	0	0
ms1002968_scaffold1753_HBPB260_TE7749	0	0	0	0	0	0
ms100296_scaffold0183_HBPB260_TE700	0	0	0	0	0	0
ms1002970_scaffold1753_HBPB260_TE8574	0	0	0	0	0	0
ms1002972_scaffold1753_HBPB260_TE3145	0	0	0	0	0	0
ms1002974_scaffold0880_HBPB260_TE7101	0	0	0	0	0	0
ms1002976_scaffold0880_HBPB260_TE7095	0	0	0	0	0	0
ms1002978_scaffold0683_HBPB260_TE5634	0	0	0	0	0	0
ms1002979_scaffold0683_HBPB260_TE5634	0	0	0	0	0	0
ms1002981_scaffold0683_HBPB260_TE5634	0	0	0	0	0	0
ms1002982_scaffold0683_HBPB260_TE5745	0	0	0	0	0	0
ms1002983_scaffold0683_HBPB260_TE5830	0	0	0	0	0	0
ms1002984_scaffold0683_HBPB260_TE5830	0	0	0	0	0	0
ms1002986_scaffold0683_HBPB260_TE5923	0	0	0	0	0	0
ms1002991_scaffold0683_HBPB260_TE6844	0	0	0	0	0	0
ms1002992_scaffold0683_HBPB260_TE6844	0	0	0	0	0	0
ms1002993_scaffold0683_HBPB260_TE6928	0	0	0	0	0	0
ms1002994_scaffold0683_HBPB260_TE7118	0	0	0	0	0	0
ms1002996_scaffold0683_HBPB260_TE7118	0	0	0	0	0	0
ms100299_scaffold0183_HBPB260_TE8150	0	0	0	0	0	0
ms1003003_scaffold0683_HBPB260_TE7745	0	0	0	0	0	0
ms1003004_scaffold0683_HBPB260_TE7759	0	0	0	0	0	0
ms1003005_scaffold0683_HBPB260_TE7759	0	0	0	0	0	0
ms1003007_scaffold0683_HBPB260_TE7759	0	0	0	0	0	0
ms1003009_scaffold0683_HBPB260_TE7766	0	0	0	0	0	0
ms1003010_scaffold0683_HBPB260_TE7766	0	0	0	0	0	0
ms1003013_scaffold0683_HBPB260_TE7781	0	0	0	0	0	0
ms1003015_scaffold0683_HBPB260_TE7992	0	0	0	0	0	0
ms1003017_scaffold0683_HBPB260_TE8017	0	0	0	0	0	0
ms1003018_scaffold0683_HBPB260_TE8017	0	0	0	0	0	0
ms1003020_scaffold0683_HBPB260_TE8017	0	0	0	0	0	0
ms1003021_scaffold0683_HBPB260_TE8017	0	0	0	0	0	0
ms1003025_scaffold0683_HBPB260_TE8072	0	0	0	0	0	0
ms1003027_scaffold0683_HBPB260_TE8072	0	0	0	0	0	0
ms1003030_scaffold0683_HBPB260_TE8072	0	0	0	0	0	0
ms1003031_scaffold0683_HBPB260_TE8072	0	0	0	0	0	0
ms1003034_scaffold0683_HBPB260_TE8212	0	0	0	0	0	0
ms1003035_scaffold0683_HBPB260_TE8212	0	0	0	0	0	0
ms1003036_scaffold0683_HBPB260_TE8212	0	0	0	0	0	0
ms1003037_scaffold0683_HBPB260_TE8212	0	0	0	0	0	0
ms1003039_scaffold0683_HBPB260_TE8297	0	0	0	0	0	0
ms1003042_scaffold0683_HBPB260_TE8585	0	0	0	0	0	0
ms1003043_scaffold0683_HBPB260_TE8585	0	0	0	0	0	0
ms1003045_scaffold0385_HBPB260_TE1108	0	0	0	0	0	0
ms1003047_scaffold0385_HBPB260_TE1108	0	0	0	0	0	0
ms1003049_scaffold0385_HBPB260_TE3268	0	0	0	0	0	0
ms1003050_scaffold0385_HBPB260_TE3611	0	0	0	0	0	0
ms1003052_scaffold0385_HBPB260_TE3611	0	0	0	0	0	0
ms1003053_scaffold0385_HBPB260_TE3611	0	0	0	0	0	0
ms1003054_scaffold0385_HBPB260_TE3845	0	0	0	0	0	0
ms1003055_scaffold0385_HBPB260_TE5680	0	0	0	0	0	0
ms1003056_scaffold0385_HBPB260_TE5680	0	0	0	0	0	0
ms1003057_scaffold0385_HBPB260_TE5680	0	0	0	0	0	0
ms1003058_scaffold0385_HBPB260_TE5826	0	0	0	0	0	0
ms1003059_scaffold0385_HBPB260_TE5826	0	0	0	0	0	0
ms1003061_scaffold0385_HBPB260_TE6015	0	0	0	0	0	0
ms1003062_scaffold0385_HBPB260_TE6015	0	0	0	0	0	0
ms1003064_scaffold0385_HBPB260_TE6307	0	0	0	0	0	0
ms1003068_scaffold0385_HBPB260_TE6942	0	0	0	0	0	0
ms1003073_scaffold0385_HBPB260_TE7602	0	0	0	0	0	0
ms1003077_scaffold0385_HBPB260_TE7758	0	0	0	0	0	0
ms100307_scaffold0183_HBPB260_TE6967	0	0	0	0	0	0
ms1003080_scaffold0385_HBPB260_TE7768	0	0	0	0	0	0
ms1003083_scaffold0385_HBPB260_TE7785	0	0	0	0	0	0
ms1003084_scaffold0385_HBPB260_TE7785	0	0	0	0	0	0
ms1003091_scaffold0385_HBPB260_TE7941	0	0	0	0	0	0
ms1003092_scaffold0385_HBPB260_TE7941	0	0	0	0	0	0
ms1003093_scaffold0385_HBPB260_TE7941	0	0	0	0	0	0
ms1003094_scaffold0385_HBPB260_TE7944	0	0	0	0	0	0
ms1003095_scaffold0385_HBPB260_TE7944	0	0	0	0	0	0
ms1003099_scaffold0385_HBPB260_TE7992	0	0	0	0	0	0
ms100309_scaffold0183_HBPB260_TE6967	0	0	0	0	0	0
ms1003100_scaffold0385_HBPB260_TE7992	0	0	0	0	0	0
ms1003101_scaffold0385_HBPB260_TE7992	0	0	0	0	0	0
ms1003104_scaffold0385_HBPB260_TE8136	0	0	0	0	0	0
ms1003105_scaffold0385_HBPB260_TE8136	0	0	0	0	0	0
ms1003108_scaffold0385_HBPB260_TE8166	0	0	0	0	0	0
ms1003109_scaffold0385_HBPB260_TE8166	0	0	0	0	0	0
ms1003114_scaffold0385_HBPB260_TE8217	0	0	0	0	0	0
ms1003124_scaffold1083_HBPB260_TE3268	0	0	0	0	0	0
ms1003125_scaffold1083_HBPB260_TE3880	0	0	0	0	0	0
ms1003126_scaffold1083_HBPB260_TE3880	0	0	0	0	0	0
ms1003127_scaffold1083_HBPB260_TE4910	0	0	0	0	0	0
ms1003128_scaffold1083_HBPB260_TE5957	0	0	0	0	0	0
ms1003129_scaffold1083_HBPB260_TE6091	0	0	0	0	0	0
ms100312_scaffold0183_HBPB260_TE7719	0	0	0	0	0	0
ms1003132_scaffold1083_HBPB260_TE6907	0	0	0	0	0	0
ms1003134_scaffold1083_HBPB260_TE7029	0	0	0	0	0	0
ms1003135_scaffold1083_HBPB260_TE7050	0	0	0	0	0	0
ms1003136_scaffold1083_HBPB260_TE7069	0	0	0	0	0	0
ms1003138_scaffold1083_HBPB260_TE7300	0	0	0	0	0	0
ms1003139_scaffold1083_HBPB260_TE7300	0	0	0	0	0	0
ms100313_scaffold0183_HBPB260_TE7719	0	0	0	0	0	0
ms1003140_scaffold1083_HBPB260_TE7300	0	0	0	0	0	0
ms1003142_scaffold1083_HBPB260_TE7323	0	0	0	0	0	0
ms1003143_scaffold1083_HBPB260_TE7745	0	0	0	0	0	0
ms1003145_scaffold1083_HBPB260_TE7754	0	0	0	0	0	0
ms1003148_scaffold1083_HBPB260_TE7898	0	0	0	0	0	0
ms1003149_scaffold1083_HBPB260_TE7898	0	0	0	0	0	0
ms1003151_scaffold1083_HBPB260_TE7899	0	0	0	0	0	0
ms1003153_scaffold1083_HBPB260_TE8002	0	0	0	0	0	0
ms1003155_scaffold1083_HBPB260_TE8080	0	0	0	0	0	0
ms1003156_scaffold1083_HBPB260_TE8323	0	0	0	0	0	0
ms1003157_scaffold1083_HBPB260_TE8607	0	0	0	0	0	0
ms1003158_scaffold0101_HBPB260_TE3714	0	0	0	0	0	0
ms100315_scaffold0144_HBPB260_TE8345	0	0	0	0	0	0
ms1003160_scaffold0101_HBPB260_TE3714	0	0	0	0	0	0
ms1003161_scaffold0101_HBPB260_TE4487	0	0	0	0	0	0
ms1003164_scaffold0101_HBPB260_TE5904	0	0	0	0	0	0
ms1003165_scaffold0101_HBPB260_TE5904	0	0	0	0	0	0
ms1003166_scaffold0101_HBPB260_TE5973	0	0	0	0	0	0
ms1003167_scaffold0101_HBPB260_TE5973	0	0	0	0	0	0
ms1003169_scaffold0101_HBPB260_TE6175	0	0	0	0	0	0
ms100316_scaffold0144_HBPB260_TE2056	0	0	0	0	0	0
ms1003170_scaffold0101_HBPB260_TE6175	0	0	0	0	0	0
ms1003171_scaffold0101_HBPB260_TE6646	0	0	0	0	0	0
ms1003174_scaffold0101_HBPB260_TE6921	0	0	0	0	0	0
ms1003175_scaffold0101_HBPB260_TE6921	0	0	0	0	0	0
ms1003177_scaffold0101_HBPB260_TE7042	0	0	0	0	0	0
ms1003178_scaffold0101_HBPB260_TE7758	0	0	0	0	0	0
ms1003179_scaffold0101_HBPB260_TE7768	0	0	0	0	0	0
ms1003182_scaffold0101_HBPB260_TE7771	0	0	0	0	0	0
ms1003185_scaffold0101_HBPB260_TE7773	0	0	0	0	0	0
ms1003186_scaffold0101_HBPB260_TE7775	0	0	0	0	0	0
ms1003189_scaffold0101_HBPB260_TE7775	0	0	0	0	0	0
ms1003190_scaffold0101_HBPB260_TE7779	0	0	0	0	0	0
ms1003191_scaffold0101_HBPB260_TE7786	0	0	0	0	0	0
ms1003194_scaffold0101_HBPB260_TE7988	0	0	0	0	0	0
ms1003196_scaffold0101_HBPB260_TE7992	0	0	0	0	0	0
ms100319_scaffold0144_HBPB260_TE3328	0	0	0	0	0	0
ms1003202_scaffold0101_HBPB260_TE7992	0	0	0	0	0	0
ms1003204_scaffold0101_HBPB260_TE8078	0	0	0	0	0	0
ms1003206_scaffold0101_HBPB260_TE8136	0	0	0	0	0	0
ms1003207_scaffold0101_HBPB260_TE8136	0	0	0	0	0	0
ms1003208_scaffold0101_HBPB260_TE8151	0	0	0	0	0	0
ms1003211_scaffold0101_HBPB260_TE8151	0	0	0	0	0	0
ms1003212_scaffold0101_HBPB260_TE8154	0	0	0	0	0	0
ms1003215_scaffold0101_HBPB260_TE8154	0	0	0	0	0	0
ms1003216_scaffold0101_HBPB260_TE8154	0	0	0	0	0	0
ms1003217_scaffold0101_HBPB260_TE8154	0	0	0	0	0	0
ms1003222_scaffold0101_HBPB260_TE7244	0	0	0	0	0	0
ms1003224_scaffold0101_HBPB260_TE7244	0	0	0	0	0	0
ms1003225_scaffold0679_HBPB260_TE152	0	0	0	0	0	0
ms1003227_scaffold0679_HBPB260_TE3739	0	0	0	0	0	0
ms1003228_scaffold0679_HBPB260_TE3875	0	0	0	0	0	0
ms1003235_scaffold0679_HBPB260_TE6416	0	0	0	0	0	0
ms1003236_scaffold0679_HBPB260_TE7074	0	0	0	0	0	0
ms1003238_scaffold0679_HBPB260_TE7740	0	0	0	0	0	0
ms1003239_scaffold0679_HBPB260_TE7740	0	0	0	0	0	0
ms1003240_scaffold0679_HBPB260_TE7750	0	0	0	0	0	0
ms1003241_scaffold0679_HBPB260_TE7750	0	0	0	0	0	0
ms1003242_scaffold0679_HBPB260_TE7756	0	0	0	0	0	0
ms1003243_scaffold0679_HBPB260_TE7913	0	0	0	0	0	0
ms1003244_scaffold0679_HBPB260_TE7926	0	0	0	0	0	0
ms1003245_scaffold0679_HBPB260_TE7934	0	0	0	0	0	0
ms1003250_scaffold0679_HBPB260_TE7992	0	0	0	0	0	0
ms1003251_scaffold0679_HBPB260_TE8017	0	0	0	0	0	0
ms1003252_scaffold0679_HBPB260_TE8017	0	0	0	0	0	0
ms1003255_scaffold0679_HBPB260_TE8512	0	0	0	0	0	0
ms1003256_scaffold0679_HBPB260_TE8512	0	0	0	0	0	0
ms1003257_scaffold0679_HBPB260_TE8512	0	0	0	0	0	0
ms1003259_scaffold0679_HBPB260_TE844	0	0	0	0	0	0
ms1003261_scaffold0539_HBPB260_TE3173	0	0	0	0	0	0
ms1003264_scaffold0539_HBPB260_TE3588	0	0	0	0	0	0
ms1003265_scaffold0539_HBPB260_TE3588	0	0	0	0	0	0
ms1003266_scaffold0539_HBPB260_TE3588	0	0	0	0	0	0
ms1003267_scaffold0539_HBPB260_TE3588	0	0	0	0	0	0
ms1003275_scaffold0539_HBPB260_TE6890	0	0	0	0	0	0
ms1003278_scaffold0539_HBPB260_TE6892	0	0	0	0	0	0
ms1003282_scaffold0539_HBPB260_TE7247	0	0	0	0	0	0
ms1003289_scaffold0539_HBPB260_TE7814	0	0	0	0	0	0
ms100328_scaffold0530_HBPB260_TE7244	0	0	0	0	0	0
ms1003293_scaffold0539_HBPB260_TE8005	0	0	0	0	0	0
ms1003294_scaffold0539_HBPB260_TE8005	0	0	0	0	0	0
ms1003298_scaffold0539_HBPB260_TE8259	0	0	0	0	0	0
ms1003302_scaffold0539_HBPB260_TE8337	0	0	0	0	0	0
ms1003305_scaffold0539_HBPB260_TE8483	0	0	0	0	0	0
ms1003310_scaffold0539_HBPB260_TE8618	0	0	0	0	0	0
ms1003337_scaffold0539_HBPB260_TE7690	0	0	0	0	0	0
ms1003339_scaffold0539_HBPB260_TE7737	0	0	0	0	0	0
ms100333_scaffold0260_HBPB260_TE8004	0	0	0	0	0	0
ms1003342_scaffold0539_HBPB260_TE8451	0	0	0	0	0	0
ms1003344_scaffold0539_HBPB260_TE8451	0	0	0	0	0	0
ms1003347_scaffold0011_HBPB260_TE164	0	0	0	0	0	0
ms1003348_scaffold0011_HBPB260_TE3799	0	0	0	0	0	0
ms1003349_scaffold0011_HBPB260_TE3799	0	0	0	0	0	0
ms1003351_scaffold0011_HBPB260_TE3962	0	0	0	0	0	0
ms1003353_scaffold0011_HBPB260_TE4648	0	0	0	0	0	0
ms1003354_scaffold0011_HBPB260_TE4648	0	0	0	0	0	0
ms1003355_scaffold0011_HBPB260_TE4648	0	0	0	0	0	0
ms1003357_scaffold0011_HBPB260_TE7288	0	0	0	0	0	0
ms1003358_scaffold0011_HBPB260_TE7548	0	0	0	0	0	0
ms1003359_scaffold0011_HBPB260_TE7548	0	0	0	0	0	0
ms1003364_scaffold0011_HBPB260_TE7758	0	0	0	0	0	0
ms1003366_scaffold0011_HBPB260_TE7758	0	0	0	0	0	0
ms1003367_scaffold0011_HBPB260_TE7758	0	0	0	0	0	0
ms1003368_scaffold0011_HBPB260_TE7841	0	0	0	0	0	0
ms1003369_scaffold0011_HBPB260_TE7841	0	0	0	0	0	0
ms1003370_scaffold0011_HBPB260_TE7841	0	0	0	0	0	0
ms1003374_scaffold0011_HBPB260_TE7906	0	0	0	0	0	0
ms1003375_scaffold0011_HBPB260_TE7906	0	0	0	0	0	0
ms1003377_scaffold0011_HBPB260_TE7906	0	0	0	0	0	0
ms1003378_scaffold0011_HBPB260_TE7939	0	0	0	0	0	0
ms1003379_scaffold0011_HBPB260_TE7939	0	0	0	0	0	0
ms1003380_scaffold0011_HBPB260_TE7939	0	0	0	0	0	0
ms1003381_scaffold0011_HBPB260_TE7944	0	0	0	0	0	0
ms1003383_scaffold0011_HBPB260_TE7990	0	0	0	0	0	0
ms1003386_scaffold0011_HBPB260_TE8097	0	0	0	0	0	0
ms1003387_scaffold0011_HBPB260_TE8097	0	0	0	0	0	0
ms1003388_scaffold0011_HBPB260_TE8097	0	0	0	0	0	0
ms1003390_scaffold0011_HBPB260_TE8097	0	0	0	0	0	0
ms1003393_scaffold0011_HBPB260_TE8394	0	0	0	0	0	0
ms1003395_scaffold0011_HBPB260_TE8394	0	0	0	0	0	0
ms1003398_scaffold0043_HBPB260_TE3654	0	0	0	0	0	0
ms10033_scaffold0043_HBPB260_TE7518	0	0	0	0	0	0
ms1003400_scaffold0043_HBPB260_TE5162	0	0	0	0	0	0
ms1003404_scaffold0043_HBPB260_TE5938	0	0	0	0	0	0
ms1003406_scaffold0043_HBPB260_TE6307	0	0	0	0	0	0
ms1003427_scaffold0043_HBPB260_TE7657	0	0	0	0	0	0
ms1003428_scaffold0043_HBPB260_TE7738	0	0	0	0	0	0
ms1003429_scaffold0043_HBPB260_TE7745	0	0	0	0	0	0
ms100342_scaffold0184_HBPB260_TE3936	0	0	0	0	0	0
ms1003432_scaffold0043_HBPB260_TE7882	0	0	0	0	0	0
ms1003435_scaffold0043_HBPB260_TE8004	0	0	0	0	0	0
ms100343_scaffold0184_HBPB260_TE3936	0	0	0	0	0	0
ms1003441_scaffold0043_HBPB260_TE8229	0	0	0	0	0	0
ms1003442_scaffold0043_HBPB260_TE8229	0	0	0	0	0	0
ms1003443_scaffold0043_HBPB260_TE8229	0	0	0	0	0	0
ms1003444_scaffold0043_HBPB260_TE8268	0	0	0	0	0	0
ms1003445_scaffold0043_HBPB260_TE8268	0	0	0	0	0	0
ms1003448_scaffold0043_HBPB260_TE8619	0	0	0	0	0	0
ms1003459_scaffold0043_HBPB260_TE6476	0	0	0	0	0	0
ms1003460_scaffold0043_HBPB260_TE6476	0	0	0	0	0	0
ms1003461_scaffold0043_HBPB260_TE6476	0	0	0	0	0	0
ms1003462_scaffold0043_HBPB260_TE7591	0	0	0	0	0	0
ms1003465_scaffold0043_HBPB260_TE7599	0	0	0	0	0	0
ms1003468_scaffold0558_HBPB260_TE3132	0	0	0	0	0	0
ms1003469_scaffold0558_HBPB260_TE3307	0	0	0	0	0	0
ms100346_scaffold0184_HBPB260_TE7094	0	0	0	0	0	0
ms1003470_scaffold0558_HBPB260_TE34	0	0	0	0	0	0
ms1003471_scaffold0558_HBPB260_TE3638	0	0	0	0	0	0
ms1003474_scaffold0558_HBPB260_TE6903	0	0	0	0	0	0
ms1003475_scaffold0558_HBPB260_TE6903	0	0	0	0	0	0
ms1003477_scaffold0558_HBPB260_TE7118	0	0	0	0	0	0
ms1003478_scaffold0558_HBPB260_TE7118	0	0	0	0	0	0
ms1003479_scaffold0558_HBPB260_TE7735	0	0	0	0	0	0
ms1003480_scaffold0558_HBPB260_TE7735	0	0	0	0	0	0
ms1003481_scaffold0558_HBPB260_TE7735	0	0	0	0	0	0
ms1003482_scaffold0558_HBPB260_TE7749	0	0	0	0	0	0
ms1003483_scaffold0558_HBPB260_TE7749	0	0	0	0	0	0
ms1003484_scaffold0558_HBPB260_TE7749	0	0	0	0	0	0
ms1003485_scaffold0558_HBPB260_TE7759	0	0	0	0	0	0
ms1003486_scaffold0558_HBPB260_TE7759	0	0	0	0	0	0
ms1003487_scaffold0558_HBPB260_TE7759	0	0	0	0	0	0
ms1003489_scaffold0558_HBPB260_TE7867	0	0	0	0	0	0
ms1003492_scaffold0558_HBPB260_TE7867	0	0	0	0	0	0
ms1003495_scaffold0558_HBPB260_TE7974	0	0	0	0	0	0
ms1003498_scaffold0558_HBPB260_TE8172	0	0	0	0	0	0
ms1003503_scaffold0558_HBPB260_TE8179	0	0	0	0	0	0
ms1003504_scaffold0558_HBPB260_TE8179	0	0	0	0	0	0
ms1003505_scaffold0558_HBPB260_TE8617	0	0	0	0	0	0
ms1003507_scaffold0558_HBPB260_TE8513	0	0	0	0	0	0
ms1003514_scaffold0558_HBPB260_TE6477	0	0	0	0	0	0
ms1003515_scaffold0558_HBPB260_TE6477	0	0	0	0	0	0
ms1003517_scaffold0558_HBPB260_TE6477	0	0	0	0	0	0
ms100351_scaffold0184_HBPB260_TE8306	0	0	0	0	0	0
ms1003523_scaffold0060_HBPB260_TE3221	0	0	0	0	0	0
ms1003524_scaffold0060_HBPB260_TE3221	0	0	0	0	0	0
ms1003526_scaffold0060_HBPB260_TE3369	0	0	0	0	0	0
ms1003527_scaffold0060_HBPB260_TE3369	0	0	0	0	0	0
ms1003529_scaffold0060_HBPB260_TE3669	0	0	0	0	0	0
ms100352_scaffold0184_HBPB260_TE8393	0	0	0	0	0	0
ms1003530_scaffold0060_HBPB260_TE3669	0	0	0	0	0	0
ms1003531_scaffold0060_HBPB260_TE3669	0	0	0	0	0	0
ms1003535_scaffold0060_HBPB260_TE3889	0	0	0	0	0	0
ms1003536_scaffold0060_HBPB260_TE3889	0	0	0	0	0	0
ms1003537_scaffold0060_HBPB260_TE5689	0	0	0	0	0	0
ms100353_scaffold0184_HBPB260_TE8393	0	0	0	0	0	0
ms1003541_scaffold0060_HBPB260_TE5951	0	0	0	0	0	0
ms1003542_scaffold0060_HBPB260_TE6003	0	0	0	0	0	0
ms1003543_scaffold0060_HBPB260_TE6008	0	0	0	0	0	0
ms1003544_scaffold0060_HBPB260_TE6355	0	0	0	0	0	0
ms1003547_scaffold0060_HBPB260_TE6892	0	0	0	0	0	0
ms1003548_scaffold0060_HBPB260_TE6892	0	0	0	0	0	0
ms1003549_scaffold0060_HBPB260_TE6892	0	0	0	0	0	0
ms1003551_scaffold0060_HBPB260_TE7083	0	0	0	0	0	0
ms1003552_scaffold0060_HBPB260_TE7548	0	0	0	0	0	0
ms1003556_scaffold0060_HBPB260_TE7749	0	0	0	0	0	0
ms1003557_scaffold0060_HBPB260_TE7749	0	0	0	0	0	0
ms1003558_scaffold0060_HBPB260_TE7749	0	0	0	0	0	0
ms1003561_scaffold0060_HBPB260_TE7757	0	0	0	0	0	0
ms1003562_scaffold0060_HBPB260_TE7797	0	0	0	0	0	0
ms1003563_scaffold0060_HBPB260_TE8017	0	0	0	0	0	0
ms1003564_scaffold0060_HBPB260_TE8044	0	0	0	0	0	0
ms1003565_scaffold0060_HBPB260_TE8044	0	0	0	0	0	0
ms1003566_scaffold0060_HBPB260_TE8106	0	0	0	0	0	0
ms1003568_scaffold0060_HBPB260_TE8115	0	0	0	0	0	0
ms1003569_scaffold0060_HBPB260_TE8115	0	0	0	0	0	0
ms1003570_scaffold0060_HBPB260_TE8115	0	0	0	0	0	0
ms1003571_scaffold0060_HBPB260_TE8115	0	0	0	0	0	0
ms1003573_scaffold0060_HBPB260_TE8115	0	0	0	0	0	0
ms1003574_scaffold0060_HBPB260_TE8115	0	0	0	0	0	0
ms1003575_scaffold0060_HBPB260_TE8115	0	0	0	0	0	0
ms1003577_scaffold0060_HBPB260_TE8166	0	0	0	0	0	0
ms1003578_scaffold0060_HBPB260_TE8507	0	0	0	0	0	0
ms1003579_scaffold0060_HBPB260_TE8507	0	0	0	0	0	0
ms100357_scaffold1852_HBPB260_TE7436	0	0	0	0	0	0
ms1003580_scaffold0060_HBPB260_TE8507	0	0	0	0	0	0
ms1003582_scaffold0060_HBPB260_TE990	0	0	0	0	0	0
ms1003583_scaffold0060_HBPB260_TE990	0	0	0	0	0	0
ms1003585_scaffold0060_HBPB260_TE8682	0	0	0	0	0	0
ms1003586_scaffold0060_HBPB260_TE8682	0	0	0	0	0	0
ms1003587_scaffold0060_HBPB260_TE8682	0	0	0	0	0	0
ms1003588_scaffold0310_HBPB260_TE3011	0	0	0	0	0	0
ms1003589_scaffold0725_HBPB260_TE5853	0	0	0	0	0	0
ms1003598_scaffold1386_HBPB260_TE5869	0	0	0	0	0	0
ms100359_scaffold1852_HBPB260_TE5750	0	0	0	0	0	0
ms1003602_scaffold2073_HBPB260_TE4200	0	0	0	0	0	0
ms1003606_scaffold2698_HBPB260_TE8004	0	0	0	0	0	0
ms1003607_scaffold4441_HBPB260_TE1695	0	0	0	0	0	0
ms1003617_scaffold0473_HBPB260_TE8098	0	0	0	0	0	0
ms1003618_scaffold0473_HBPB260_TE8098	0	0	0	0	0	0
ms1003619_scaffold0540_HBPB260_TE7280	0	0	0	0	0	0
ms1003625_scaffold0818_HBPB260_TE6806	0	0	0	0	0	0
ms1003627_scaffold7082_HBPB260_TE5654	0	0	0	0	0	0
ms1003629_scaffold7084_HBPB260_TE8337	0	0	0	0	0	0
ms1003630_scaffold7088_HBPB260_TE6738	0	0	0	0	0	0
ms1003631_scaffold7252_HBPB260_TE6302	0	0	0	0	0	0
ms1003632_scaffold0025_HBPB260_TE4479	0	0	0	0	0	0
ms1003639_scaffold3837_HBPB260_TE1633	0	0	0	0	0	0
ms100363_scaffold1852_HBPB260_TE7063	0	0	0	0	0	0
ms1003641_scaffold4682_HBPB260_TE6034	0	0	0	0	0	0
ms1003642_scaffold4682_HBPB260_TE3704	0	0	0	0	0	0
ms1003643_scaffold0121_HBPB260_TE3944	0	0	0	0	0	0
ms1003644_scaffold0424_HBPB260_TE6111	0	0	0	0	0	0
ms1003645_scaffold0636_HBPB260_TE8362	0	0	0	0	0	0
ms1003646_scaffold0636_HBPB260_TE7376	0	0	0	0	0	0
ms1003647_scaffold0701_HBPB260_TE164	0	0	0	0	0	0
ms1003654_scaffold2370_HBPB260_TE8391	0	0	0	0	0	0
ms1003655_scaffold2406_HBPB260_TE6891	0	0	0	0	0	0
ms1003657_scaffold4185_HBPB260_TE8229	0	0	0	0	0	0
ms1003658_scaffold5139_HBPB260_TE3145	0	0	0	0	0	0
ms1003659_scaffold5139_HBPB260_TE6622	0	0	0	0	0	0
ms1003662_scaffold0287_HBPB260_TE3915	0	0	0	0	0	0
ms1003663_scaffold0287_HBPB260_TE3915	0	0	0	0	0	0
ms1003664_scaffold0287_HBPB260_TE4436	0	0	0	0	0	0
ms1003665_scaffold0287_HBPB260_TE8128	0	0	0	0	0	0
ms1003666_scaffold0403_HBPB260_TE2975	0	0	0	0	0	0
ms1003669_scaffold0529_HBPB260_TE8281	0	0	0	0	0	0
ms100366_scaffold0275_HBPB260_TE4869	0	0	0	0	0	0
ms1003676_scaffold0177_HBPB260_TE3878	0	0	0	0	0	0
ms1003678_scaffold0177_HBPB260_TE3	0	0	0	0	0	0
ms100367_scaffold0275_HBPB260_TE295	0	0	0	0	0	0
ms1003680_scaffold0177_HBPB260_TE8002	0	0	0	0	0	0
ms1003681_scaffold0177_HBPB260_TE8211	0	0	0	0	0	0
ms1003682_scaffold1758_HBPB260_TE3230	0	0	0	0	0	0
ms1003683_scaffold1758_HBPB260_TE6339	0	0	0	0	0	0
ms1003689_scaffold1758_HBPB260_TE6832	0	0	0	0	0	0
ms100368_scaffold0275_HBPB260_TE6889	0	0	0	0	0	0
ms1003703_scaffold0149_HBPB260_TE6114	0	0	0	0	0	0
ms1003704_scaffold0149_HBPB260_TE6204	0	0	0	0	0	0
ms1003707_scaffold1964_HBPB260_TE2113	0	0	0	0	0	0
ms1003708_scaffold1964_HBPB260_TE3538	0	0	0	0	0	0
ms1003710_scaffold1964_HBPB260_TE2792	0	0	0	0	0	0
ms1003711_scaffold1964_HBPB260_TE2792	0	0	0	0	0	0
ms1003713_scaffold1964_HBPB260_TE2792	0	0	0	0	0	0
ms1003715_scaffold1964_HBPB260_TE8262	0	0	0	0	0	0
ms1003716_scaffold0101_HBPB260_TE2204	0	0	0	0	0	0
ms1003718_scaffold0101_HBPB260_TE6043	0	0	0	0	0	0
ms1003719_scaffold0101_HBPB260_TE6043	0	0	0	0	0	0
ms1003721_scaffold0101_HBPB260_TE7602	0	0	0	0	0	0
ms1003726_scaffold0101_HBPB260_TE138	0	0	0	0	0	0
ms1003729_scaffold0101_HBPB260_TE2260	0	0	0	0	0	0
ms1003734_scaffold0101_HBPB260_TE8682	0	0	0	0	0	0
ms1003746_scaffold0287_HBPB260_TE5701	0	0	0	0	0	0
ms1003750_scaffold0287_HBPB260_TE7785	0	0	0	0	0	0
ms1003751_scaffold0287_HBPB260_TE7785	0	0	0	0	0	0
ms1003753_scaffold0287_HBPB260_TE7785	0	0	0	0	0	0
ms1003755_scaffold0287_HBPB260_TE7951	0	0	0	0	0	0
ms1003756_scaffold0287_HBPB260_TE7951	0	0	0	0	0	0
ms1003757_scaffold0287_HBPB260_TE8013	0	0	0	0	0	0
ms1003758_scaffold0287_HBPB260_TE8013	0	0	0	0	0	0
ms1003761_scaffold1072_HBPB260_TE2352	0	0	0	0	0	0
ms1003762_scaffold1072_HBPB260_TE6266	0	0	0	0	0	0
ms1003764_scaffold1072_HBPB260_TE7834	0	0	0	0	0	0
ms1003765_scaffold1072_HBPB260_TE7834	0	0	0	0	0	0
ms1003766_scaffold1072_HBPB260_TE8617	0	0	0	0	0	0
ms1003767_scaffold1072_HBPB260_TE7842	0	0	0	0	0	0
ms1003768_scaffold1072_HBPB260_TE7697	0	0	0	0	0	0
ms1003772_scaffold0773_HBPB260_TE7837	0	0	0	0	0	0
ms1003773_scaffold0773_HBPB260_TE8051	0	0	0	0	0	0
ms1003775_scaffold0773_HBPB260_TE8337	0	0	0	0	0	0
ms1003776_scaffold0773_HBPB260_TE8337	0	0	0	0	0	0
ms1003779_scaffold0773_HBPB260_TE2873	0	0	0	0	0	0
ms1003780_scaffold0773_HBPB260_TE5879	0	0	0	0	0	0
ms1003788_scaffold0797_HBPB260_TE7236	0	0	0	0	0	0
ms1003789_scaffold0797_HBPB260_TE7236	0	0	0	0	0	0
ms1003790_scaffold0797_HBPB260_TE7721	0	0	0	0	0	0
ms1003792_scaffold0797_HBPB260_TE7721	0	0	0	0	0	0
ms1003794_scaffold0797_HBPB260_TE7761	0	0	0	0	0	0
ms1003796_scaffold0797_HBPB260_TE7830	0	0	0	0	0	0
ms10037_scaffold1404_HBPB260_TE8210	0	0	0	0	0	0
ms1003800_scaffold0076_HBPB260_TE1330	0	0	0	0	0	0
ms1003802_scaffold0076_HBPB260_TE7042	0	0	0	0	0	0
ms1003803_scaffold0076_HBPB260_TE7800	0	0	0	0	0	0
ms1003804_scaffold0076_HBPB260_TE7800	0	0	0	0	0	0
ms1003807_scaffold0001_HBPB260_TE119	0	0	0	0	0	0
ms1003808_scaffold0001_HBPB260_TE119	0	0	0	0	0	0
ms1003809_scaffold0001_HBPB260_TE119	0	0	0	0	0	0
ms1003811_scaffold0001_HBPB260_TE3501	0	0	0	0	0	0
ms1003813_scaffold0001_HBPB260_TE6996	0	0	0	0	0	0
ms1003816_scaffold0001_HBPB260_TE8089	0	0	0	0	0	0
ms1003818_scaffold0001_HBPB260_TE164	0	0	0	0	0	0
ms1003819_scaffold1281_HBPB260_TE5745	0	0	0	0	0	0
ms1003820_scaffold1281_HBPB260_TE6008	0	0	0	0	0	0
ms1003821_scaffold1281_HBPB260_TE6008	0	0	0	0	0	0
ms1003822_scaffold1281_HBPB260_TE7759	0	0	0	0	0	0
ms1003824_scaffold0926_HBPB260_TE4345	0	0	0	0	0	0
ms1003829_scaffold0926_HBPB260_TE138	0	0	0	0	0	0
ms1003831_scaffold0926_HBPB260_TE2387	0	0	0	0	0	0
ms1003832_scaffold0926_HBPB260_TE3237	0	0	0	0	0	0
ms1003833_scaffold0926_HBPB260_TE6218	0	0	0	0	0	0
ms1003835_scaffold0450_HBPB260_TE7884	0	0	0	0	0	0
ms1003850_scaffold0944_HBPB260_TE7221	0	1	1	0	0	0
ms1003854_scaffold0398_HBPB260_TE104	0	0	0	0	0	0
ms1003855_scaffold0398_HBPB260_TE1066	0	0	0	0	0	0
ms1003858_scaffold0398_HBPB260_TE2027	0	0	0	0	0	0
ms1003859_scaffold0398_HBPB260_TE2027	0	0	0	0	0	0
ms1003860_scaffold0398_HBPB260_TE7602	0	0	0	0	0	0
ms1003861_scaffold0398_HBPB260_TE7896	0	0	0	0	0	0
ms1003862_scaffold0398_HBPB260_TE8127	0	0	0	0	0	0
ms1003863_scaffold0398_HBPB260_TE8127	0	0	0	0	0	0
ms1003864_scaffold0378_HBPB260_TE8173	0	0	0	0	0	0
ms1003868_scaffold0378_HBPB260_TE6743	0	0	0	0	0	0
ms1003872_scaffold0378_HBPB260_TE6108	0	0	0	0	0	0
ms1003879_scaffold0149_HBPB260_TE3835	0	0	0	0	0	0
ms1003880_scaffold0149_HBPB260_TE3888	0	0	0	0	0	0
ms1003881_scaffold0149_HBPB260_TE6716	0	0	0	0	0	0
ms1003882_scaffold0149_HBPB260_TE7766	0	0	0	0	0	0
ms1003883_scaffold0149_HBPB260_TE7766	0	0	0	0	0	0
ms1003885_scaffold0149_HBPB260_TE84	0	0	0	0	0	0
ms1003886_scaffold0149_HBPB260_TE3468	0	0	0	0	0	0
ms100388_scaffold0907_HBPB260_TE5658	0	0	0	0	0	0
ms1003895_scaffold2382_HBPB260_TE8181	0	0	0	0	0	0
ms10038_scaffold1404_HBPB260_TE6756	0	0	0	0	0	0
ms1003910_scaffold2382_HBPB260_TE5831	0	0	0	0	0	0
ms1003915_scaffold0191_HBPB260_TE7752	0	0	0	0	0	0
ms1003916_scaffold0191_HBPB260_TE7896	0	0	0	0	0	0
ms1003917_scaffold0191_HBPB260_TE8426	0	0	0	0	0	0
ms1003919_scaffold0053_HBPB260_TE269	0	0	0	0	0	0
ms100391_scaffold0907_HBPB260_TE7436	0	0	0	0	0	0
ms100393_scaffold0907_HBPB260_TE7633	0	0	0	0	0	0
ms1003940_scaffold0053_HBPB260_TE8105	0	0	0	0	0	0
ms1003944_scaffold0053_HBPB260_TE4134	0	0	0	0	0	0
ms1003947_scaffold0051_HBPB260_TE6985	0	0	0	0	0	0
ms1003948_scaffold0051_HBPB260_TE7288	0	0	0	0	0	0
ms1003949_scaffold0051_HBPB260_TE7288	0	0	0	0	0	0
ms100394_scaffold0907_HBPB260_TE7280	0	0	0	0	0	0
ms1003950_scaffold0051_HBPB260_TE7805	0	0	0	0	0	0
ms1003951_scaffold0051_HBPB260_TE7854	0	0	0	0	0	0
ms1003954_scaffold0051_HBPB260_TE8090	0	0	0	0	0	0
ms1003955_scaffold0051_HBPB260_TE8189	0	0	0	0	0	0
ms1003956_scaffold0051_HBPB260_TE3966	0	0	0	0	0	0
ms1003957_scaffold0051_HBPB260_TE5888	0	0	0	0	0	0
ms1003958_scaffold0714_HBPB260_TE6956	0	0	0	0	0	0
ms1003959_scaffold0714_HBPB260_TE8140	0	0	0	0	0	0
ms1003960_scaffold0714_HBPB260_TE8186	0	0	0	0	0	0
ms1003961_scaffold0714_HBPB260_TE8378	0	0	0	0	0	0
ms1003962_scaffold0714_HBPB260_TE8610	0	0	0	0	0	0
ms1003963_scaffold0714_HBPB260_TE8627	0	0	0	0	0	0
ms1003968_scaffold0478_HBPB260_TE7074	0	0	0	0	0	0
ms1003969_scaffold0478_HBPB260_TE7805	0	0	0	0	0	0
ms1003972_scaffold0478_HBPB260_TE7924	0	0	0	0	0	0
ms1003973_scaffold0478_HBPB260_TE7924	0	0	0	0	0	0
ms1003976_scaffold0478_HBPB260_TE8157	0	0	0	0	0	0
ms1003982_scaffold0478_HBPB260_TE5665	0	0	0	0	0	0
ms1003985_scaffold0467_HBPB260_TE6361	0	0	0	0	0	0
ms1003986_scaffold0467_HBPB260_TE6421	0	0	0	0	0	0
ms1003988_scaffold0467_HBPB260_TE7436	0	0	0	0	0	0
ms1003991_scaffold0467_HBPB260_TE7756	0	0	0	0	0	0
ms1003992_scaffold0467_HBPB260_TE7756	0	0	0	0	0	0
ms100399_scaffold0468_HBPB260_TE36	0	0	0	0	0	0
ms1004002_scaffold0467_HBPB260_TE8373	0	0	0	0	0	0
ms1004008_scaffold0467_HBPB260_TE8491	0	0	0	0	0	0
ms1004019_scaffold0968_HBPB260_TE4146	0	0	0	0	0	0
ms100401_scaffold0468_HBPB260_TE36	0	0	0	0	0	0
ms1004021_scaffold0968_HBPB260_TE7039	0	0	0	0	0	0
ms1004022_scaffold0119_HBPB260_TE6515	0	0	0	0	0	0
ms1004023_scaffold0119_HBPB260_TE6515	0	0	0	0	0	0
ms1004024_scaffold0119_HBPB260_TE6515	0	0	0	0	0	0
ms1004027_scaffold0119_HBPB260_TE7042	0	0	0	0	0	0
ms1004030_scaffold0119_HBPB260_TE7855	0	0	0	0	0	0
ms100403_scaffold0468_HBPB260_TE6890	0	0	0	0	0	0
ms1004042_scaffold0119_HBPB260_TE6881	0	0	0	0	0	0
ms1004046_scaffold0260_HBPB260_TE8004	0	0	0	0	0	0
ms1004047_scaffold0260_HBPB260_TE8004	0	0	0	0	0	0
ms1004048_scaffold0260_HBPB260_TE8004	0	0	0	0	0	0
ms100404_scaffold0468_HBPB260_TE6890	0	0	0	0	0	0
ms1004055_scaffold0745_HBPB260_TE7083	0	0	0	0	0	0
ms1004061_scaffold0745_HBPB260_TE8020	0	0	0	0	0	0
ms1004062_scaffold0745_HBPB260_TE8020	0	0	0	0	0	0
ms1004063_scaffold0745_HBPB260_TE8021	0	0	0	0	0	0
ms1004064_scaffold0203_HBPB260_TE6002	0	0	0	0	0	0
ms1004065_scaffold0203_HBPB260_TE6002	0	0	0	0	0	0
ms1004066_scaffold0203_HBPB260_TE6266	0	0	0	0	0	0
ms1004067_scaffold0203_HBPB260_TE7584	0	0	0	0	0	0
ms1004068_scaffold0203_HBPB260_TE7584	0	0	0	0	0	0
ms1004069_scaffold0203_HBPB260_TE7848	0	0	0	0	0	0
ms1004071_scaffold0203_HBPB260_TE2260	0	0	0	0	0	0
ms1004073_scaffold0180_HBPB260_TE3611	0	0	0	0	0	0
ms1004076_scaffold0180_HBPB260_TE6361	0	0	0	0	0	0
ms1004077_scaffold0180_HBPB260_TE6890	0	0	0	0	0	0
ms1004078_scaffold0180_HBPB260_TE7785	0	0	0	0	0	0
ms1004079_scaffold0180_HBPB260_TE7785	0	0	0	0	0	0
ms100407_scaffold0003_HBPB260_TE7982	0	0	0	0	0	0
ms1004081_scaffold0180_HBPB260_TE7785	0	0	0	0	0	0
ms1004083_scaffold0180_HBPB260_TE7854	0	0	0	0	0	0
ms1004084_scaffold0180_HBPB260_TE7854	0	0	0	0	0	0
ms1004086_scaffold0180_HBPB260_TE8605	0	0	0	0	0	0
ms1004088_scaffold1576_HBPB260_TE7437	0	0	0	0	0	0
ms100408_scaffold0003_HBPB260_TE8048	0	0	0	0	0	0
ms1004090_scaffold1576_HBPB260_TE8493	0	0	0	0	0	0
ms1004091_scaffold1576_HBPB260_TE8493	0	0	0	0	0	0
ms1004092_scaffold1576_HBPB260_TE4794	0	0	0	0	0	0
ms1004093_scaffold1576_HBPB260_TE4794	0	0	0	0	0	0
ms1004094_scaffold1576_HBPB260_TE5879	0	0	0	0	0	0
ms1004095_scaffold1576_HBPB260_TE7137	0	0	0	0	0	0
ms1004096_scaffold1576_HBPB260_TE7137	0	0	0	0	0	0
ms1004098_scaffold1576_HBPB260_TE7816	0	0	0	0	0	0
ms100409_scaffold0003_HBPB260_TE8048	0	0	0	0	0	0
ms10040_scaffold1404_HBPB260_TE8419	0	0	0	0	1	0
ms1004101_scaffold1576_HBPB260_TE4325	0	0	0	0	0	0
ms1004103_scaffold0752_HBPB260_TE6917	0	0	0	0	0	0
ms1004107_scaffold0752_HBPB260_TE7106	0	0	0	0	0	0
ms1004108_scaffold0752_HBPB260_TE7106	0	0	0	0	0	0
ms1004109_scaffold0752_HBPB260_TE7106	0	0	0	0	0	0
ms100410_scaffold0003_HBPB260_TE8069	0	0	0	0	0	0
ms1004111_scaffold0752_HBPB260_TE7831	0	0	0	0	0	0
ms1004112_scaffold0752_HBPB260_TE7931	0	0	0	0	0	0
ms1004115_scaffold0099_HBPB260_TE4105	0	0	0	0	0	0
ms1004116_scaffold0099_HBPB260_TE5862	0	0	0	0	0	0
ms1004119_scaffold0099_HBPB260_TE8017	0	0	0	0	0	0
ms1004121_scaffold2694_HBPB260_TE3707	0	0	0	0	0	0
ms1004122_scaffold2694_HBPB260_TE5973	0	0	0	0	0	0
ms1004124_scaffold2694_HBPB260_TE5973	0	0	0	0	0	0
ms1004125_scaffold2694_HBPB260_TE5973	0	0	0	0	0	0
ms1004128_scaffold2694_HBPB260_TE7779	0	0	0	0	0	0
ms1004129_scaffold2694_HBPB260_TE7779	0	0	0	0	0	0
ms1004130_scaffold2694_HBPB260_TE7855	0	0	0	0	0	0
ms1004133_scaffold0164_HBPB260_TE3770	0	0	0	0	0	0
ms1004135_scaffold0164_HBPB260_TE6291	0	0	0	0	0	0
ms1004137_scaffold0164_HBPB260_TE7778	0	0	0	0	0	0
ms1004138_scaffold0164_HBPB260_TE7831	0	0	0	0	0	0
ms1004139_scaffold0164_HBPB260_TE7831	0	0	0	0	0	0
ms1004140_scaffold0164_HBPB260_TE7845	0	0	0	0	0	0
ms1004144_scaffold0164_HBPB260_TE8676	0	0	0	0	0	0
ms1004151_scaffold1496_HBPB260_TE7758	0	0	0	0	0	0
ms1004154_scaffold1496_HBPB260_TE8189	0	0	0	0	0	0
ms1004155_scaffold1496_HBPB260_TE8444	0	0	0	0	0	0
ms1004156_scaffold1496_HBPB260_TE6756	0	0	0	0	0	0
ms1004158_scaffold1496_HBPB260_TE8170	0	0	0	0	0	0
ms1004159_scaffold1496_HBPB260_TE6549	0	0	0	0	0	0
ms1004160_scaffold1496_HBPB260_TE6549	0	0	0	0	0	0
ms1004161_scaffold1496_HBPB260_TE6549	0	0	0	0	0	0
ms1004168_scaffold0085_HBPB260_TE7992	0	0	0	0	0	0
ms1004171_scaffold0085_HBPB260_TE7992	0	0	0	0	0	0
ms1004173_scaffold0085_HBPB260_TE8154	0	0	0	0	0	0
ms1004181_scaffold0085_HBPB260_TE844	0	0	0	0	0	0
ms1004183_scaffold2358_HBPB260_TE7781	0	0	0	0	0	0
ms1004192_scaffold2358_HBPB260_TE7633	0	0	0	0	0	0
ms1004196_scaffold2358_HBPB260_TE8451	0	0	0	0	0	0
ms1004199_scaffold0612_HBPB260_TE6309	0	0	0	0	0	0
ms1004206_scaffold0612_HBPB260_TE8421	0	0	0	0	0	0
ms1004208_scaffold0612_HBPB260_TE8421	0	0	0	0	0	0
ms1004209_scaffold0612_HBPB260_TE6922	0	0	0	0	0	0
ms1004214_scaffold0612_HBPB260_TE6133	0	0	0	0	0	0
ms1004222_scaffold0127_HBPB260_TE2873	0	0	0	0	0	0
ms1004225_scaffold0127_HBPB260_TE8525	0	0	0	0	0	0
ms1004227_scaffold0127_HBPB260_TE7628	0	0	0	0	0	0
ms1004229_scaffold0127_HBPB260_TE7662	0	0	0	0	0	0
ms1004232_scaffold0011_HBPB260_TE6997	0	0	0	0	0	0
ms1004245_scaffold0011_HBPB260_TE2925	0	0	0	0	0	0
ms1004246_scaffold0011_HBPB260_TE5654	0	0	0	0	0	0
ms1004247_scaffold0011_HBPB260_TE5654	0	0	0	0	0	0
ms1004248_scaffold0030_HBPB260_TE8529	0	0	0	0	0	0
ms1004250_scaffold0030_HBPB260_TE8256	0	0	0	0	0	0
ms1004251_scaffold0030_HBPB260_TE7829	0	0	0	0	0	0
ms1004254_scaffold0386_HBPB260_TE4146	0	0	0	0	0	0
ms1004257_scaffold0386_HBPB260_TE7633	0	0	0	0	0	0
ms1004262_scaffold0386_HBPB260_TE7648	0	0	0	0	0	0
ms1004264_scaffold0077_HBPB260_TE6891	0	0	0	0	0	0
ms1004265_scaffold0077_HBPB260_TE6997	0	0	0	0	0	0
ms1004266_scaffold0077_HBPB260_TE8363	0	0	0	0	0	0
ms1004267_scaffold0077_HBPB260_TE8363	0	0	0	0	0	0
ms1004268_scaffold0077_HBPB260_TE988	0	0	0	0	0	0
ms1004269_scaffold0077_HBPB260_TE5914	0	0	0	0	0	0
ms1004277_scaffold0052_HBPB260_TE6738	0	0	0	0	0	0
ms1004285_scaffold0001_HBPB260_TE6903	0	0	0	0	0	0
ms1004290_scaffold0001_HBPB260_TE7766	0	0	0	0	0	0
ms1004293_scaffold0001_HBPB260_TE8671	0	0	0	0	0	0
ms1004294_scaffold0001_HBPB260_TE6707	0	0	0	0	0	0
ms1004297_scaffold0001_HBPB260_TE8321	0	0	0	0	0	0
ms1004298_scaffold0001_HBPB260_TE7194	0	0	0	0	0	0
ms10042_scaffold1404_HBPB260_TE5756	0	0	0	0	0	0
ms1004308_scaffold0029_HBPB260_TE7304	0	0	0	0	0	0
ms1004315_scaffold1202_HBPB260_TE4146	0	0	0	0	0	0
ms1004321_scaffold1202_HBPB260_TE8004	0	0	0	0	0	0
ms1004324_scaffold1202_HBPB260_TE8602	0	0	0	0	0	0
ms1004327_scaffold1202_HBPB260_TE6771	0	0	0	0	0	0
ms1004328_scaffold0667_HBPB260_TE5826	0	0	0	0	0	0
ms1004330_scaffold0667_HBPB260_TE7898	0	0	0	0	0	0
ms1004332_scaffold0667_HBPB260_TE6287	0	0	0	0	0	0
ms1004333_scaffold0667_HBPB260_TE6287	0	0	0	0	0	0
ms1004334_scaffold0667_HBPB260_TE7592	0	0	0	0	0	0
ms1004335_scaffold0395_HBPB260_TE3501	0	0	0	0	0	0
ms1004337_scaffold0395_HBPB260_TE4607	0	0	0	0	0	0
ms1004339_scaffold0395_HBPB260_TE6749	0	0	0	0	0	0
ms1004340_scaffold0395_HBPB260_TE7063	0	0	0	0	0	0
ms1004341_scaffold0395_HBPB260_TE7251	0	0	0	0	0	0
ms1004343_scaffold0395_HBPB260_TE7641	0	0	0	0	0	0
ms1004346_scaffold0182_HBPB260_TE6996	0	0	0	0	0	0
ms1004348_scaffold0182_HBPB260_TE7851	0	0	0	0	0	0
ms1004349_scaffold0182_HBPB260_TE7851	0	0	0	0	0	0
ms1004350_scaffold0182_HBPB260_TE8384	0	0	0	0	0	0
ms1004352_scaffold0182_HBPB260_TE8384	0	0	0	0	0	0
ms1004355_scaffold0182_HBPB260_TE4202	0	0	0	0	0	0
ms1004357_scaffold0182_HBPB260_TE4202	0	0	0	0	0	0
ms1004358_scaffold0182_HBPB260_TE6912	0	0	0	0	0	0
ms1004363_scaffold0041_HBPB260_TE8004	0	0	0	0	0	0
ms1004368_scaffold1219_HBPB260_TE1837	0	0	0	0	0	0
ms1004369_scaffold1219_HBPB260_TE3501	0	0	0	0	0	0
ms1004370_scaffold1219_HBPB260_TE4080	0	0	0	0	0	0
ms1004371_scaffold1219_HBPB260_TE7859	0	0	0	0	0	0
ms1004372_scaffold0968_HBPB260_TE119	0	0	0	0	0	0
ms1004373_scaffold0968_HBPB260_TE6581	0	0	0	0	0	0
ms1004378_scaffold0968_HBPB260_TE8288	0	0	0	0	0	0
ms1004379_scaffold0968_HBPB260_TE7201	0	0	0	0	0	0
ms1004380_scaffold0968_HBPB260_TE3328	0	0	0	0	0	0
ms1004383_scaffold0239_HBPB260_TE4146	0	0	0	0	0	0
ms1004391_scaffold0884_HBPB260_TE988	0	0	0	0	0	0
ms1004403_scaffold0884_HBPB260_TE7593	0	0	0	0	0	0
ms1004407_scaffold0216_HBPB260_TE2239	0	0	0	0	0	0
ms1004409_scaffold0216_HBPB260_TE6907	0	0	0	0	0	0
ms100440_scaffold1690_HBPB260_TE8421	0	0	0	0	0	0
ms1004410_scaffold0216_HBPB260_TE6907	0	0	0	0	0	0
ms1004412_scaffold0216_HBPB260_TE7063	0	0	0	0	0	0
ms1004413_scaffold0216_HBPB260_TE7768	0	0	0	0	0	0
ms1004416_scaffold0216_HBPB260_TE2925	0	0	0	0	0	0
ms1004417_scaffold0092_HBPB260_TE3835	0	0	0	0	0	0
ms1004419_scaffold0092_HBPB260_TE5749	0	0	0	0	0	0
ms100441_scaffold0113_HBPB260_TE8128	0	0	0	0	0	0
ms1004420_scaffold0092_HBPB260_TE5749	0	0	0	0	0	0
ms1004421_scaffold0092_HBPB260_TE5749	0	0	0	0	0	0
ms1004422_scaffold0092_HBPB260_TE5910	0	0	1	0	0	0
ms1004423_scaffold0092_HBPB260_TE6495	0	0	0	0	0	0
ms1004424_scaffold0092_HBPB260_TE6495	0	0	0	0	0	0
ms1004427_scaffold0092_HBPB260_TE8037	0	0	0	0	0	0
ms1004428_scaffold0092_HBPB260_TE8037	0	0	0	0	0	0
ms1004431_scaffold0092_HBPB260_TE8524	0	0	0	0	0	0
ms1004449_scaffold1508_HBPB260_TE8602	0	0	0	0	0	0
ms100444_scaffold0113_HBPB260_TE7436	0	0	0	0	0	0
ms1004451_scaffold0943_HBPB260_TE7783	0	0	0	0	0	0
ms1004452_scaffold0943_HBPB260_TE7783	0	0	0	0	0	0
ms1004454_scaffold0414_HBPB260_TE2128	0	0	0	0	0	0
ms1004455_scaffold0414_HBPB260_TE4145	0	0	0	0	0	0
ms1004456_scaffold0414_HBPB260_TE4184	0	0	0	0	0	0
ms1004457_scaffold0414_HBPB260_TE4248	0	0	0	0	1	0
ms1004459_scaffold0414_HBPB260_TE7079	0	0	0	0	0	0
ms1004462_scaffold0414_HBPB260_TE7169	0	0	0	0	0	0
ms1004465_scaffold0273_HBPB260_TE7236	0	0	0	0	0	0
ms1004470_scaffold0273_HBPB260_TE8497	0	0	0	0	0	0
ms1004471_scaffold0273_HBPB260_TE8497	0	0	0	0	0	0
ms1004474_scaffold0273_HBPB260_TE2698	0	0	0	0	0	0
ms1004477_scaffold0080_HBPB260_TE3747	0	0	0	0	0	0
ms1004480_scaffold0080_HBPB260_TE3837	0	0	0	0	0	0
ms1004483_scaffold0080_HBPB260_TE7817	0	0	0	0	0	0
ms1004484_scaffold0080_HBPB260_TE7887	0	0	0	0	0	0
ms1004487_scaffold0080_HBPB260_TE7882	0	0	0	0	0	0
ms100448_scaffold0943_HBPB260_TE7436	0	0	0	0	0	0
ms1004490_scaffold0080_HBPB260_TE7882	0	0	0	0	0	0
ms1004492_scaffold0071_HBPB260_TE3770	0	0	0	0	0	0
ms1004493_scaffold0071_HBPB260_TE3770	0	0	0	0	0	0
ms1004495_scaffold0071_HBPB260_TE3770	0	0	0	0	0	0
ms1004496_scaffold0071_HBPB260_TE6890	0	0	0	0	0	0
ms1004497_scaffold0071_HBPB260_TE7657	0	0	0	0	0	0
ms1004499_scaffold0071_HBPB260_TE8306	0	0	0	0	0	0
ms100449_scaffold0943_HBPB260_TE7436	0	0	0	0	0	0
ms1004503_scaffold0071_HBPB260_TE6141	0	0	0	0	0	0
ms1004507_scaffold0071_HBPB260_TE7768	0	0	0	0	0	0
ms1004510_scaffold0020_HBPB260_TE3944	0	0	0	0	0	0
ms1004511_scaffold0020_HBPB260_TE6822	0	0	0	0	0	0
ms1004512_scaffold0020_HBPB260_TE6822	0	0	0	0	0	0
ms1004513_scaffold0020_HBPB260_TE7300	0	0	0	0	0	0
ms1004514_scaffold0020_HBPB260_TE7896	0	0	0	0	0	0
ms1004515_scaffold0020_HBPB260_TE8263	0	0	0	0	0	0
ms1004518_scaffold0046_HBPB260_TE4248	0	0	0	0	0	0
ms100451_scaffold0943_HBPB260_TE7436	0	0	0	0	0	0
ms1004520_scaffold0046_HBPB260_TE7734	0	0	0	0	0	0
ms1004523_scaffold0046_HBPB260_TE119	0	0	0	0	0	0
ms1004525_scaffold0046_HBPB260_TE5771	0	0	0	0	0	0
ms1004533_scaffold0046_HBPB260_TE4200	0	0	0	0	0	0
ms1004534_scaffold0046_HBPB260_TE4200	0	0	0	0	0	0
ms1004536_scaffold0046_HBPB260_TE700	0	0	0	0	0	0
ms1004538_scaffold0025_HBPB260_TE6942	0	0	0	0	0	0
ms1004539_scaffold0025_HBPB260_TE7877	0	0	0	0	0	0
ms1004543_scaffold0025_HBPB260_TE8472	0	0	0	0	0	0
ms1004544_scaffold0025_HBPB260_TE8472	0	0	0	0	0	0
ms1004545_scaffold0025_HBPB260_TE8485	0	0	0	0	0	0
ms1004546_scaffold0025_HBPB260_TE3928	0	0	0	0	0	0
ms1004547_scaffold0025_HBPB260_TE3928	0	0	0	0	0	0
ms1004548_scaffold0623_HBPB260_TE3221	0	0	0	0	0	0
ms100454_scaffold0189_HBPB260_TE8337	0	0	0	0	0	0
ms1004550_scaffold0623_HBPB260_TE7106	0	0	0	0	0	0
ms1004551_scaffold0623_HBPB260_TE7106	0	0	0	0	0	0
ms1004553_scaffold0623_HBPB260_TE7288	0	0	0	0	0	0
ms1004558_scaffold0623_HBPB260_TE7867	0	0	0	0	0	0
ms100455_scaffold0189_HBPB260_TE7608	0	0	0	0	0	0
ms1004566_scaffold0026_HBPB260_TE8212	0	0	0	0	0	0
ms100456_scaffold0189_HBPB260_TE7846	0	0	0	0	0	0
ms1004574_scaffold0026_HBPB260_TE6249	0	0	0	0	0	0
ms1004575_scaffold0026_HBPB260_TE8170	0	0	0	0	0	0
ms100457_scaffold0189_HBPB260_TE8279	0	0	0	0	0	0
ms1004585_scaffold0192_HBPB260_TE7288	0	0	0	0	0	0
ms1004586_scaffold0192_HBPB260_TE7813	0	0	0	0	0	0
ms1004587_scaffold0192_HBPB260_TE7813	0	0	0	0	0	0
ms100458_scaffold0189_HBPB260_TE6173	0	0	0	0	0	0
ms1004590_scaffold0192_HBPB260_TE7820	0	0	0	0	0	0
ms1004592_scaffold0192_HBPB260_TE7992	0	0	0	0	0	0
ms1004597_scaffold0192_HBPB260_TE8487	0	0	0	0	0	0
ms1004598_scaffold0192_HBPB260_TE8487	0	0	0	0	0	0
ms100459_scaffold0189_HBPB260_TE6173	0	0	0	0	0	0
ms1004606_scaffold1643_HBPB260_TE7436	0	4	0	0	11	0
ms1004615_scaffold0003_HBPB260_TE6032	0	0	0	0	0	0
ms1004617_scaffold0003_HBPB260_TE748	0	0	0	0	0	0
ms1004622_scaffold0003_HBPB260_TE6806	0	0	0	0	0	0
ms1004627_scaffold1201_HBPB260_TE7375	0	0	0	0	0	0
ms1004628_scaffold1201_HBPB260_TE8157	0	0	0	0	0	0
ms1004629_scaffold1201_HBPB260_TE8157	0	0	0	0	0	0
ms100462_scaffold0189_HBPB260_TE8090	0	0	0	0	0	0
ms1004630_scaffold1201_HBPB260_TE7403	0	0	0	0	0	0
ms1004632_scaffold1201_HBPB260_TE844	0	0	0	0	0	0
ms1004633_scaffold0456_HBPB260_TE3728	0	0	0	0	0	1
ms1004634_scaffold0456_HBPB260_TE5634	0	0	0	0	0	0
ms1004635_scaffold0456_HBPB260_TE7288	0	0	0	0	0	0
ms1004636_scaffold0456_HBPB260_TE8094	0	0	0	0	0	0
ms1004637_scaffold0456_HBPB260_TE1716	0	0	0	0	0	0
ms1004639_scaffold0456_HBPB260_TE5979	0	0	0	0	0	0
ms100463_scaffold0189_HBPB260_TE1859	0	0	0	0	0	0
ms1004644_scaffold2375_HBPB260_TE3669	0	0	0	0	0	0
ms1004645_scaffold2375_HBPB260_TE3891	0	0	0	0	0	0
ms1004647_scaffold2375_HBPB260_TE8194	0	0	0	0	0	0
ms1004648_scaffold2375_HBPB260_TE3560	0	0	0	0	0	0
ms1004649_scaffold0166_HBPB260_TE6889	0	0	0	0	0	0
ms100464_scaffold0189_HBPB260_TE7797	0	0	0	0	0	0
ms1004651_scaffold0166_HBPB260_TE7548	0	0	0	0	0	0
ms1004653_scaffold0166_HBPB260_TE7894	0	0	0	0	0	0
ms1004654_scaffold0166_HBPB260_TE7894	0	0	0	0	0	0
ms1004657_scaffold0166_HBPB260_TE3589	0	0	0	0	0	0
ms1004658_scaffold0166_HBPB260_TE3589	0	0	0	0	0	0
ms1004659_scaffold0166_HBPB260_TE7841	0	0	0	0	0	0
ms100465_scaffold0623_HBPB260_TE8317	0	0	0	0	0	0
ms1004660_scaffold0166_HBPB260_TE8154	0	0	0	0	0	0
ms1004661_scaffold0166_HBPB260_TE8426	0	0	0	0	0	0
ms1004665_scaffold0687_HBPB260_TE6116	0	0	0	0	0	0
ms1004668_scaffold0805_HBPB260_TE7758	0	0	0	0	0	0
ms100466_scaffold0623_HBPB260_TE8317	0	0	0	0	0	0
ms1004670_scaffold0805_HBPB260_TE5849	0	0	0	0	0	0
ms1004673_scaffold0805_HBPB260_TE6515	0	0	0	0	0	0
ms1004674_scaffold0805_HBPB260_TE6515	0	0	0	0	0	0
ms1004675_scaffold0805_HBPB260_TE6988	0	0	0	0	0	0
ms1004677_scaffold0805_HBPB260_TE7484	0	0	0	0	0	0
ms100467_scaffold0623_HBPB260_TE8317	0	0	0	0	0	0
ms1004682_scaffold0742_HBPB260_TE7758	0	0	0	0	0	0
ms1004696_scaffold0277_HBPB260_TE8004	0	0	0	0	0	0
ms1004699_scaffold0277_HBPB260_TE5658	0	0	0	0	0	0
ms100469_scaffold0623_HBPB260_TE8024	0	0	0	0	0	0
ms1004701_scaffold0277_HBPB260_TE6266	0	0	0	0	0	0
ms1004705_scaffold0013_HBPB260_TE7932	0	0	0	0	0	0
ms1004711_scaffold0013_HBPB260_TE8093	0	0	0	0	0	0
ms1004717_scaffold1803_HBPB260_TE7079	0	0	0	0	0	0
[truncated: 447,274+ more rows]

## Sheet: count TPD vs Healthy 12
TE count in RNA-seq data on latex from TPD and stimulated trees versus Healthy and stimulated trees
TE name	Healthy ethephon 12 R1	Healthy ethephon 12 R2	Healthy ethephon 12 R3	TPD ethephon 12 R1	TPD ethephon 12 R2	TPD ethephon 12 R3
ms1000000_scaffold0411_HBPB260_TE8001	0	0	0	0	0	0
ms1000008_scaffold0356_HBPB260_TE4248	0	0	0	0	0	0
ms1000011_scaffold0356_HBPB260_TE8004	0	0	0	0	0	0
ms1000015_scaffold0356_HBPB260_TE7370	0	0	0	0	0	0
ms1000017_scaffold0356_HBPB260_TE5654	0	0	0	0	0	0
ms1000022_scaffold1856_HBPB260_TE7837	0	0	0	0	0	0
ms1000028_scaffold1856_HBPB260_TE5631	0	0	0	0	0	0
ms1000029_scaffold1856_HBPB260_TE7032	0	0	0	0	0	0
ms1000033_scaffold1856_HBPB260_TE7300	0	0	0	0	0	0
ms1000044_scaffold1856_HBPB260_TE5665	0	0	0	0	0	0
ms1000045_scaffold1856_HBPB260_TE7039	0	0	0	0	0	0
ms1000046_scaffold0985_HBPB260_TE269	0	0	0	0	0	0
ms1000047_scaffold0985_HBPB260_TE269	1	2	0	0	0	0
ms1000054_scaffold0985_HBPB260_TE7633	0	0	0	0	0	0
ms1000060_scaffold0985_HBPB260_TE2260	0	0	0	0	0	0
ms1000063_scaffold0985_HBPB260_TE2675	0	0	0	0	0	0
ms1000064_scaffold0985_HBPB260_TE2675	0	0	0	0	0	0
ms1000067_scaffold0540_HBPB260_TE8046	0	0	0	0	0	0
ms1000070_scaffold0540_HBPB260_TE8641	0	0	0	0	0	0
ms1000071_scaffold0540_HBPB260_TE7280	0	0	0	0	0	0
ms1000073_scaffold0540_HBPB260_TE7280	0	0	0	0	0	0
ms1000074_scaffold0540_HBPB260_TE2873	0	0	0	0	0	0
ms1000075_scaffold0540_HBPB260_TE1695	0	0	0	0	0	0
ms1000078_scaffold0540_HBPB260_TE7326	0	0	0	0	0	0
ms1000081_scaffold0979_HBPB260_TE5658	0	0	0	0	0	0
ms1000086_scaffold0979_HBPB260_TE6722	0	0	0	0	0	0
ms1000092_scaffold0979_HBPB260_TE6902	0	0	0	0	0	0
ms1000093_scaffold0979_HBPB260_TE6192	0	0	0	0	0	0
ms1000095_scaffold0979_HBPB260_TE2873	0	0	0	0	0	0
ms1000100_scaffold0237_HBPB260_TE7776	0	0	0	0	0	0
ms1000101_scaffold0237_HBPB260_TE1859	0	0	0	0	0	0
ms1000102_scaffold0237_HBPB260_TE3011	0	0	0	0	0	0
ms1000104_scaffold0237_HBPB260_TE6996	0	0	0	0	0	0
ms1000105_scaffold0237_HBPB260_TE7215	0	0	0	0	0	0
ms1000106_scaffold0237_HBPB260_TE7215	0	0	0	0	0	0
ms1000107_scaffold0237_HBPB260_TE7943	0	0	0	0	0	0
ms1000108_scaffold0237_HBPB260_TE7943	0	0	0	0	0	0
ms1000109_scaffold0237_HBPB260_TE7943	0	0	0	0	0	0
ms1000111_scaffold0237_HBPB260_TE6259	0	0	0	0	0	0
ms1000112_scaffold0103_HBPB260_TE6340	0	0	0	0	0	0
ms1000115_scaffold0103_HBPB260_TE3444	0	0	0	0	0	0
ms1000116_scaffold0103_HBPB260_TE8523	0	0	0	0	0	0
ms1000118_scaffold0103_HBPB260_TE5665	0	0	0	0	0	0
ms1000120_scaffold0103_HBPB260_TE7064	0	0	0	0	0	0
ms1000121_scaffold0103_HBPB260_TE7064	0	0	0	0	0	0
ms1000122_scaffold0103_HBPB260_TE7064	0	0	0	0	0	0
ms1000123_scaffold0103_HBPB260_TE7064	0	0	0	0	0	0
ms1000124_scaffold0103_HBPB260_TE7064	0	0	0	0	0	0
ms1000125_scaffold0103_HBPB260_TE7064	0	0	0	0	0	0
ms1000126_scaffold0103_HBPB260_TE7064	0	0	0	0	0	0
ms1000127_scaffold0103_HBPB260_TE7064	0	0	0	0	0	0
ms1000128_scaffold0103_HBPB260_TE7064	0	0	0	0	0	0
ms1000129_scaffold0103_HBPB260_TE5221	0	0	0	0	0	0
ms1000132_scaffold0194_HBPB260_TE3918	0	0	0	0	0	0
ms1000133_scaffold0194_HBPB260_TE7484	0	0	0	0	0	0
ms1000134_scaffold0194_HBPB260_TE8032	0	0	0	0	0	0
ms1000135_scaffold0194_HBPB260_TE8033	0	0	0	0	0	0
ms1000138_scaffold0131_HBPB260_TE7721	0	0	0	0	0	0
ms1000141_scaffold0131_HBPB260_TE7820	0	0	0	0	0	0
ms1000142_scaffold0131_HBPB260_TE8362	0	0	0	0	0	0
ms1000145_scaffold0131_HBPB260_TE8502	0	0	0	0	0	0
ms1000148_scaffold0131_HBPB260_TE7489	0	0	0	0	0	0
ms1000156_scaffold2093_HBPB260_TE3617	0	0	0	0	0	0
ms1000161_scaffold1045_HBPB260_TE4146	0	0	0	0	0	0
ms1000164_scaffold1045_HBPB260_TE7329	0	0	0	0	0	0
ms1000165_scaffold1045_HBPB260_TE8301	0	0	0	0	0	0
ms1000167_scaffold1045_HBPB260_TE5409	0	0	0	0	0	0
ms1000170_scaffold1045_HBPB260_TE6923	0	0	0	0	0	0
ms1000172_scaffold1045_HBPB260_TE6094	0	0	0	0	0	0
ms1000176_scaffold0843_HBPB260_TE27	0	0	0	0	0	0
ms1000177_scaffold0843_HBPB260_TE3728	0	0	0	0	0	0
ms100017_scaffold0453_HBPB260_TE6683	0	0	0	0	0	0
ms1000182_scaffold0843_HBPB260_TE7063	0	0	0	0	0	0
ms1000189_scaffold0843_HBPB260_TE8195	0	0	0	0	0	0
ms1000198_scaffold0805_HBPB260_TE3664	0	0	0	0	0	0
ms1000199_scaffold0805_HBPB260_TE3714	0	0	0	0	0	0
ms100019_scaffold0136_HBPB260_TE7548	0	0	0	0	0	0
ms10001_scaffold0359_HBPB260_TE8033	0	0	0	0	0	0
ms1000200_scaffold0805_HBPB260_TE3714	0	0	0	0	0	0
ms1000202_scaffold0805_HBPB260_TE7831	0	0	0	0	0	0
ms100020_scaffold0136_HBPB260_TE2336	0	0	0	0	0	0
ms1000211_scaffold0408_HBPB260_TE7322	0	0	0	0	0	0
ms1000212_scaffold0408_HBPB260_TE7322	0	0	0	0	0	0
ms1000216_scaffold0408_HBPB260_TE7855	0	0	0	0	0	0
ms1000217_scaffold0408_HBPB260_TE7858	0	0	0	0	0	0
ms100021_scaffold0136_HBPB260_TE2336	0	0	0	0	0	0
ms1000220_scaffold0408_HBPB260_TE8203	0	0	0	0	0	0
ms1000221_scaffold0408_HBPB260_TE8203	0	0	0	0	0	0
ms1000223_scaffold0408_HBPB260_TE8345	0	0	0	0	0	0
ms1000224_scaffold0408_HBPB260_TE7774	0	0	0	0	0	0
ms1000225_scaffold1116_HBPB260_TE164	0	0	0	0	0	0
ms1000226_scaffold1116_HBPB260_TE7840	0	0	0	0	0	0
ms1000228_scaffold1116_HBPB260_TE7840	0	0	0	0	0	0
ms1000229_scaffold1116_HBPB260_TE7549	0	0	0	0	0	0
ms100022_scaffold0136_HBPB260_TE6996	0	0	0	0	0	0
ms1000232_scaffold0197_HBPB260_TE3915	0	0	0	0	0	0
ms1000234_scaffold0197_HBPB260_TE8547	0	0	0	0	0	0
ms1000235_scaffold0197_HBPB260_TE8596	0	0	0	0	0	0
ms100023_scaffold0136_HBPB260_TE7963	0	0	0	0	0	0
ms1000245_scaffold2059_HBPB260_TE7254	0	0	0	0	0	0
ms1000248_scaffold2059_HBPB260_TE6210	0	0	0	0	0	0
ms100024_scaffold0136_HBPB260_TE8362	0	0	0	0	0	0
ms1000256_scaffold2059_HBPB260_TE8306	0	0	0	0	0	0
ms100025_scaffold0021_HBPB260_TE6340	0	0	0	0	0	0
ms1000269_scaffold1215_HBPB260_TE7836	0	0	0	0	0	0
ms1000271_scaffold1215_HBPB260_TE295	0	0	0	0	0	0
ms1000273_scaffold1215_HBPB260_TE5391	0	0	0	0	0	0
ms1000274_scaffold1215_HBPB260_TE7044	0	0	0	0	0	0
ms1000276_scaffold1215_HBPB260_TE7288	0	0	0	0	0	0
ms1000277_scaffold1215_HBPB260_TE8186	0	0	0	0	0	0
ms1000279_scaffold1215_HBPB260_TE8677	0	0	0	0	0	0
ms1000281_scaffold0038_HBPB260_TE8463	0	0	0	0	0	0
ms1000282_scaffold0038_HBPB260_TE8463	0	0	0	0	0	0
ms1000283_scaffold0038_HBPB260_TE8661	0	0	0	0	0	0
ms1000284_scaffold0038_HBPB260_TE8661	0	0	0	0	0	0
ms1000288_scaffold0038_HBPB260_TE6771	0	0	0	0	0	0
ms1000292_scaffold1286_HBPB260_TE6266	0	0	0	0	0	0
ms1000293_scaffold1286_HBPB260_TE6361	0	0	0	0	0	0
ms1000302_scaffold1286_HBPB260_TE844	0	0	0	0	0	0
ms1000309_scaffold1058_HBPB260_TE7771	0	0	0	0	0	0
ms1000310_scaffold1058_HBPB260_TE7841	0	0	0	0	0	0
ms1000313_scaffold1058_HBPB260_TE7841	0	0	0	0	0	0
ms1000317_scaffold1058_HBPB260_TE7992	0	0	0	0	0	0
ms1000324_scaffold0164_HBPB260_TE8521	0	0	0	0	0	0
ms1000325_scaffold0164_HBPB260_TE6994	0	0	0	0	0	0
ms1000326_scaffold0164_HBPB260_TE6994	0	0	0	0	0	0
ms1000327_scaffold0164_HBPB260_TE6994	0	0	0	0	0	0
ms1000329_scaffold0164_HBPB260_TE5934	0	0	0	0	0	0
ms1000330_scaffold0164_HBPB260_TE6089	0	0	0	0	0	0
ms1000331_scaffold0164_HBPB260_TE6089	0	0	0	0	0	0
ms1000334_scaffold0054_HBPB260_TE7322	0	0	0	0	0	0
ms1000336_scaffold0054_HBPB260_TE7322	0	0	0	0	0	0
ms1000337_scaffold0054_HBPB260_TE7322	0	0	0	0	0	0
ms1000339_scaffold0054_HBPB260_TE7322	0	0	0	0	0	0
ms1000341_scaffold0054_HBPB260_TE7981	0	0	0	0	0	0
ms1000342_scaffold0054_HBPB260_TE8135	0	0	0	0	0	0
ms1000345_scaffold0054_HBPB260_TE8596	0	0	0	0	0	0
ms1000346_scaffold0054_HBPB260_TE8596	0	0	0	0	0	0
ms1000347_scaffold0054_HBPB260_TE8596	0	0	0	0	0	0
ms1000348_scaffold0054_HBPB260_TE8596	0	0	0	0	0	0
ms1000349_scaffold0054_HBPB260_TE7151	0	0	0	0	0	0
ms100034_scaffold0021_HBPB260_TE7863	0	0	0	0	0	0
ms1000350_scaffold0054_HBPB260_TE5832	0	0	0	0	0	0
ms1000351_scaffold0052_HBPB260_TE3000	0	0	0	0	0	0
ms1000352_scaffold0052_HBPB260_TE3799	0	0	0	0	0	0
ms1000353_scaffold0052_HBPB260_TE3799	0	0	0	0	0	0
ms1000355_scaffold0052_HBPB260_TE7858	0	0	0	0	0	0
ms1000356_scaffold0052_HBPB260_TE8373	0	0	0	0	0	0
ms1000358_scaffold0450_HBPB260_TE6890	0	0	0	0	0	0
ms1000363_scaffold0450_HBPB260_TE7804	0	0	0	0	0	0
ms1000364_scaffold0450_HBPB260_TE7804	0	0	0	0	0	0
ms1000365_scaffold0450_HBPB260_TE7804	0	0	0	0	0	0
ms1000369_scaffold0450_HBPB260_TE6003	0	0	0	0	0	0
ms1000371_scaffold0201_HBPB260_TE1108	0	0	0	0	0	0
ms1000372_scaffold0201_HBPB260_TE3714	0	0	0	0	0	0
ms1000373_scaffold0201_HBPB260_TE3872	0	0	0	0	0	0
ms1000374_scaffold0201_HBPB260_TE6032	0	0	0	0	0	0
ms1000375_scaffold0201_HBPB260_TE7853	0	0	0	0	0	0
ms1000377_scaffold0201_HBPB260_TE8531	0	0	0	0	0	0
ms100037_scaffold0021_HBPB260_TE6265	0	0	0	0	0	0
ms100038_scaffold0021_HBPB260_TE6265	0	0	0	0	0	0
ms1000392_scaffold0151_HBPB260_TE6996	0	0	0	0	1	2
ms1000406_scaffold0195_HBPB260_TE2680	0	0	0	0	0	0
ms1000407_scaffold0195_HBPB260_TE2680	0	0	0	0	0	0
ms1000408_scaffold0195_HBPB260_TE2680	0	0	0	0	0	0
ms1000412_scaffold3198_HBPB260_TE4146	0	0	0	0	0	0
ms1000424_scaffold3198_HBPB260_TE6174	0	0	0	0	0	0
ms1000426_scaffold3198_HBPB260_TE2260	0	0	0	0	0	0
ms1000428_scaffold3198_HBPB260_TE4945	0	0	0	0	0	0
ms100043_scaffold2589_HBPB260_TE3007	0	0	0	0	0	0
ms1000441_scaffold1873_HBPB260_TE8004	0	0	0	0	0	0
ms1000444_scaffold1873_HBPB260_TE7185	0	0	0	0	0	0
ms100044_scaffold2589_HBPB260_TE8661	0	0	0	0	0	0
ms1000454_scaffold0001_HBPB260_TE3891	0	0	0	0	0	0
ms1000466_scaffold2639_HBPB260_TE7837	0	0	0	0	0	0
ms100046_scaffold0097_HBPB260_TE7743	0	0	0	0	0	0
ms1000470_scaffold2639_HBPB260_TE8004	0	0	0	0	0	0
ms1000471_scaffold2639_HBPB260_TE8537	0	0	0	0	0	0
ms100047_scaffold0097_HBPB260_TE6890	0	0	0	0	0	0
ms1000485_scaffold0581_HBPB260_TE8525	0	0	0	0	0	0
ms1000486_scaffold0581_HBPB260_TE8525	0	0	0	0	0	0
ms1000489_scaffold0581_HBPB260_TE6254	0	0	0	0	0	0
ms100048_scaffold0097_HBPB260_TE7749	0	0	0	0	0	0
ms1000494_scaffold0309_HBPB260_TE7734	0	0	0	0	0	0
ms1000495_scaffold0309_HBPB260_TE2972	0	0	0	0	0	0
ms1000497_scaffold0309_HBPB260_TE3781	0	0	0	0	0	0
ms1000498_scaffold0309_HBPB260_TE5254	0	0	0	0	0	0
ms1000499_scaffold0309_HBPB260_TE6562	0	0	0	0	0	0
ms10004_scaffold0359_HBPB260_TE7345	0	0	0	0	0	0
ms1000501_scaffold0309_HBPB260_TE6791	0	0	0	0	0	0
ms1000502_scaffold0309_HBPB260_TE7688	0	0	0	0	0	0
ms100050_scaffold0097_HBPB260_TE7992	0	0	0	0	0	0
ms1000514_scaffold0301_HBPB260_TE6832	0	0	0	0	0	0
ms1000518_scaffold0813_HBPB260_TE8004	0	0	0	0	0	0
ms1000520_scaffold0078_HBPB260_TE7052	0	0	0	0	0	0
ms1000521_scaffold0078_HBPB260_TE7052	0	0	0	0	0	0
ms1000525_scaffold0363_HBPB260_TE6307	0	0	0	0	0	0
ms1000527_scaffold0839_HBPB260_TE7602	0	0	0	0	0	0
ms1000533_scaffold1809_HBPB260_TE7436	0	0	0	0	0	0
ms1000538_scaffold1809_HBPB260_TE7837	0	0	0	0	0	0
ms1000542_scaffold1809_HBPB260_TE8004	0	0	0	0	0	0
ms100054_scaffold2856_HBPB260_TE5918	0	0	0	0	0	0
ms1000552_scaffold0915_HBPB260_TE2675	0	0	0	0	0	0
ms1000555_scaffold0915_HBPB260_TE6076	0	0	0	0	0	0
ms1000557_scaffold0915_HBPB260_TE7836	0	0	0	0	0	0
ms100055_scaffold2856_HBPB260_TE6394	0	0	0	0	0	0
ms1000565_scaffold2142_HBPB260_TE2260	0	0	0	0	0	0
ms1000568_scaffold2142_HBPB260_TE8301	0	0	0	0	0	0
ms1000569_scaffold2142_HBPB260_TE6931	0	0	0	0	0	0
ms100056_scaffold2856_HBPB260_TE7158	0	0	0	0	0	0
ms1000572_scaffold0636_HBPB260_TE5796	0	0	0	0	0	0
ms1000574_scaffold0636_HBPB260_TE6890	0	0	0	0	0	0
ms1000576_scaffold0636_HBPB260_TE7869	0	0	0	0	0	0
ms1000577_scaffold0636_HBPB260_TE810	0	0	0	0	0	0
ms1000579_scaffold0636_HBPB260_TE810	0	0	0	0	0	0
ms1000580_scaffold0636_HBPB260_TE810	0	0	0	0	0	0
ms1000583_scaffold0636_HBPB260_TE937	0	0	0	0	0	0
ms1000587_scaffold0333_HBPB260_TE6954	0	0	0	0	0	0
ms1000589_scaffold0333_HBPB260_TE7985	0	0	0	0	0	0
ms100058_scaffold2856_HBPB260_TE6207	0	0	0	0	0	0
ms1000591_scaffold0333_HBPB260_TE8072	0	0	0	0	0	0
ms1000593_scaffold0333_HBPB260_TE8072	0	0	0	0	0	0
ms1000595_scaffold0333_HBPB260_TE8169	0	0	0	0	0	0
ms1000597_scaffold0333_HBPB260_TE8169	0	0	0	0	0	0
ms1000598_scaffold0333_HBPB260_TE8203	0	0	0	0	0	0
ms1000599_scaffold0333_HBPB260_TE8203	0	0	0	0	0	0
ms100059_scaffold0477_HBPB260_TE7254	0	0	0	0	0	0
ms1000607_scaffold1488_HBPB260_TE6917	0	0	0	0	0	0
ms1000608_scaffold1488_HBPB260_TE6953	0	0	0	0	0	0
ms1000611_scaffold1488_HBPB260_TE7067	0	0	0	0	0	0
ms1000618_scaffold1488_HBPB260_TE7869	0	0	0	0	0	0
ms100061_scaffold0477_HBPB260_TE8283	0	0	0	0	0	0
ms1000635_scaffold0578_HBPB260_TE6732	0	0	0	0	0	0
ms1000636_scaffold0578_HBPB260_TE6732	0	0	0	0	0	0
ms1000646_scaffold0578_HBPB260_TE6149	0	0	0	0	0	0
ms1000648_scaffold0578_HBPB260_TE6916	0	0	0	0	0	0
ms1000651_scaffold0318_HBPB260_TE7763	0	0	0	0	0	0
ms1000652_scaffold0318_HBPB260_TE7749	0	0	0	0	0	0
ms1000653_scaffold0318_HBPB260_TE7749	0	0	0	0	0	0
ms1000654_scaffold0318_HBPB260_TE7830	0	0	0	0	0	0
ms1000655_scaffold0318_HBPB260_TE7830	0	0	0	0	0	0
ms1000656_scaffold0318_HBPB260_TE7830	0	0	0	0	0	0
ms1000657_scaffold0318_HBPB260_TE8203	0	0	0	0	0	0
ms1000658_scaffold0318_HBPB260_TE8203	0	0	0	0	0	0
ms1000659_scaffold0318_HBPB260_TE8679	0	0	0	0	0	0
ms1000660_scaffold0231_HBPB260_TE1066	0	0	0	0	0	0
ms1000671_scaffold0231_HBPB260_TE3780	0	0	0	0	0	0
ms1000678_scaffold0231_HBPB260_TE7052	0	0	0	0	0	0
ms1000679_scaffold0231_HBPB260_TE7052	0	0	0	0	0	0
ms100067_scaffold0477_HBPB260_TE8546	0	0	0	0	0	0
ms1000681_scaffold0231_HBPB260_TE8232	0	0	0	0	0	0
ms1000692_scaffold0179_HBPB260_TE8004	0	0	0	0	0	0
ms1000694_scaffold0179_HBPB260_TE6892	0	0	0	0	0	0
ms1000695_scaffold0179_HBPB260_TE6892	0	0	0	0	0	0
ms1000697_scaffold0179_HBPB260_TE6892	0	0	0	0	0	0
ms1000699_scaffold0179_HBPB260_TE7288	0	0	0	0	0	0
ms1000710_scaffold0302_HBPB260_TE7865	0	0	0	0	0	0
ms1000711_scaffold0302_HBPB260_TE7882	0	0	0	0	0	0
ms1000713_scaffold0302_HBPB260_TE7882	0	0	0	0	0	0
ms1000719_scaffold0302_HBPB260_TE8497	0	0	0	0	0	0
ms1000721_scaffold2255_HBPB260_TE7633	0	0	0	0	0	0
ms1000723_scaffold2255_HBPB260_TE8419	0	0	8	10	7	1
ms1000731_scaffold2255_HBPB260_TE7244	0	0	0	0	0	0
ms1000734_scaffold2255_HBPB260_TE8314	0	0	0	0	0	0
ms1000739_scaffold0863_HBPB260_TE6786	0	0	0	0	0	0
ms1000740_scaffold0863_HBPB260_TE7992	0	0	0	0	0	0
ms1000742_scaffold0863_HBPB260_TE7992	0	0	0	0	0	0
ms1000743_scaffold0863_HBPB260_TE8677	0	0	0	0	0	0
ms1000744_scaffold0863_HBPB260_TE1633	0	0	0	0	0	0
ms1000754_scaffold0658_HBPB260_TE8194	0	0	0	0	0	0
ms1000757_scaffold0658_HBPB260_TE8469	0	0	0	0	0	0
ms1000759_scaffold0658_HBPB260_TE6116	0	0	0	0	0	0
ms100075_scaffold0477_HBPB260_TE7492	0	0	0	0	0	0
ms1000760_scaffold0658_HBPB260_TE6567	0	0	0	0	0	0
ms1000768_scaffold0425_HBPB260_TE7781	0	0	0	0	0	0
ms1000770_scaffold0425_HBPB260_TE7993	0	0	0	0	0	0
ms1000771_scaffold0425_HBPB260_TE8281	0	0	0	0	0	0
ms100077_scaffold0098_HBPB260_TE7783	0	0	0	0	0	0
ms1000783_scaffold0937_HBPB260_TE3962	0	0	0	0	0	0
ms1000784_scaffold0937_HBPB260_TE7779	0	0	0	0	0	0
ms1000785_scaffold0937_HBPB260_TE7779	0	0	0	0	0	0
ms1000788_scaffold0937_HBPB260_TE8499	0	0	0	0	0	0
ms1000789_scaffold0937_HBPB260_TE8596	0	0	0	0	0	0
ms1000790_scaffold0937_HBPB260_TE7566	0	0	0	0	0	0
ms1000794_scaffold0862_HBPB260_TE6184	0	0	0	0	0	0
ms1000795_scaffold0862_HBPB260_TE5906	0	0	0	0	0	0
ms1000797_scaffold0862_HBPB260_TE8378	0	0	0	0	0	0
ms1000798_scaffold0862_HBPB260_TE8378	0	0	0	0	0	0
ms100079_scaffold0098_HBPB260_TE6285	0	0	0	0	0	0
ms10007_scaffold0068_HBPB260_TE3915	0	0	0	0	0	0
ms1000802_scaffold0862_HBPB260_TE5097	0	0	0	0	0	0
ms1000804_scaffold0862_HBPB260_TE4184	0	0	0	0	0	0
ms1000806_scaffold0180_HBPB260_TE2680	0	0	0	0	0	0
ms1000808_scaffold0180_HBPB260_TE3949	0	0	0	0	0	0
ms1000809_scaffold0180_HBPB260_TE6890	0	0	0	0	0	0
ms1000810_scaffold0180_HBPB260_TE8286	0	0	0	0	0	0
ms1000811_scaffold0180_HBPB260_TE8401	0	0	0	0	0	0
ms1000812_scaffold0185_HBPB260_TE2867	0	0	0	0	0	0
ms1000813_scaffold0185_HBPB260_TE3891	0	0	0	0	0	0
ms1000814_scaffold0185_HBPB260_TE5680	0	0	0	0	0	0
ms1000816_scaffold0185_HBPB260_TE8030	0	0	0	0	0	0
ms1000817_scaffold0185_HBPB260_TE8146	0	0	0	0	0	0
ms1000819_scaffold0185_HBPB260_TE8146	0	0	0	0	0	0
ms1000820_scaffold0567_HBPB260_TE3831	0	0	0	0	0	0
ms1000822_scaffold0567_HBPB260_TE7813	0	0	0	0	0	0
ms1000823_scaffold0567_HBPB260_TE988	0	0	0	0	0	0
ms1000824_scaffold0567_HBPB260_TE7926	0	0	0	0	0	0
ms1000827_scaffold0406_HBPB260_TE7436	0	0	0	0	0	0
ms1000831_scaffold0406_HBPB260_TE7847	0	0	0	0	0	0
ms1000836_scaffold0406_HBPB260_TE8022	0	0	0	0	0	0
ms1000837_scaffold0406_HBPB260_TE6884	0	0	0	0	0	0
ms100085_scaffold1336_HBPB260_TE5665	0	0	0	0	0	0
ms1000860_scaffold0216_HBPB260_TE8264	0	0	0	0	0	0
ms1000861_scaffold0216_HBPB260_TE8331	0	0	0	0	0	0
ms1000862_scaffold0216_HBPB260_TE8384	0	0	0	0	0	0
ms1000864_scaffold0216_HBPB260_TE8384	0	0	0	0	0	0
ms1000866_scaffold0216_HBPB260_TE6960	0	0	0	0	0	0
ms1000867_scaffold0216_HBPB260_TE2768	0	0	0	0	0	0
ms1000869_scaffold0216_HBPB260_TE7759	0	0	0	0	0	0
ms100086_scaffold1336_HBPB260_TE7616	0	0	0	0	0	0
ms1000870_scaffold0133_HBPB260_TE3876	0	0	0	0	0	0
ms1000873_scaffold0133_HBPB260_TE7322	0	0	0	0	0	0
ms1000874_scaffold0133_HBPB260_TE7322	0	0	0	0	0	0
ms1000875_scaffold0133_HBPB260_TE7753	0	0	0	0	0	0
ms1000876_scaffold0133_HBPB260_TE7021	0	0	0	0	0	0
ms1000877_scaffold0133_HBPB260_TE7021	0	0	0	0	0	0
ms1000878_scaffold0133_HBPB260_TE7021	0	0	0	0	0	0
ms1000879_scaffold0133_HBPB260_TE7021	0	0	0	0	0	0
ms1000880_scaffold0133_HBPB260_TE7021	0	0	0	0	0	0
ms1000892_scaffold0730_HBPB260_TE8004	0	0	0	0	0	0
ms1000901_scaffold0449_HBPB260_TE5845	0	0	0	0	0	0
ms1000902_scaffold0449_HBPB260_TE5845	0	0	0	0	77	0
ms1000904_scaffold0449_HBPB260_TE8044	0	0	0	0	0	0
ms1000906_scaffold0449_HBPB260_TE8529	0	0	0	0	0	0
ms1000907_scaffold0449_HBPB260_TE6743	0	0	0	0	0	0
ms1000908_scaffold0449_HBPB260_TE7783	0	0	0	0	0	0
ms1000909_scaffold0449_HBPB260_TE7783	0	0	0	0	0	0
ms1000910_scaffold0449_HBPB260_TE7783	0	0	0	0	0	0
ms1000921_scaffold1329_HBPB260_TE7243	0	0	0	0	0	0
ms1000923_scaffold1329_HBPB260_TE2695	0	0	0	0	0	0
ms1000924_scaffold1329_HBPB260_TE4184	0	0	0	0	0	0
ms1000925_scaffold1329_HBPB260_TE7210	0	0	0	0	0	0
ms1000926_scaffold1329_HBPB260_TE7210	0	1	0	0	0	0
ms1000928_scaffold0508_HBPB260_TE6889	0	0	0	0	0	0
ms1000929_scaffold0508_HBPB260_TE1330	0	0	0	0	0	0
ms1000930_scaffold0508_HBPB260_TE1525	0	0	0	0	0	0
ms1000931_scaffold0508_HBPB260_TE1525	0	0	0	0	0	0
ms1000936_scaffold0508_HBPB260_TE2806	0	0	0	0	0	0
ms1000937_scaffold0508_HBPB260_TE2806	0	0	0	0	0	0
ms1000938_scaffold0508_HBPB260_TE2974	0	0	0	0	0	0
ms100094_scaffold0237_HBPB260_TE3762	0	0	0	0	0	0
ms1000956_scaffold0508_HBPB260_TE6935	0	0	0	0	0	0
ms100095_scaffold0237_HBPB260_TE4281	0	0	0	0	0	0
ms1000961_scaffold0508_HBPB260_TE7854	0	0	0	0	0	0
ms1000962_scaffold0508_HBPB260_TE7854	0	0	0	0	0	0
ms1000963_scaffold0508_HBPB260_TE7854	0	0	0	0	0	0
ms1000965_scaffold0508_HBPB260_TE8005	0	0	0	0	0	0
ms1000966_scaffold0508_HBPB260_TE8050	0	0	0	0	0	0
ms1000967_scaffold0508_HBPB260_TE8050	0	0	0	0	0	0
ms1000968_scaffold0508_HBPB260_TE8050	0	0	0	0	0	0
ms100096_scaffold0237_HBPB260_TE6629	0	0	0	0	0	0
ms1000976_scaffold0782_HBPB260_TE6898	0	0	0	0	0	0
ms1000979_scaffold0944_HBPB260_TE5654	0	0	0	0	0	0
ms100097_scaffold0237_HBPB260_TE6629	0	0	0	0	0	0
ms1000983_scaffold0944_HBPB260_TE4019	0	0	0	0	0	0
ms1000992_scaffold0046_HBPB260_TE7771	0	0	0	0	0	0
ms1000994_scaffold0046_HBPB260_TE7771	0	0	0	0	0	0
ms100099_scaffold0237_HBPB260_TE6890	0	0	0	0	0	0
ms1001000_scaffold0046_HBPB260_TE7867	0	0	0	0	0	0
ms1001005_scaffold0046_HBPB260_TE8557	0	0	0	0	0	0
ms1001006_scaffold0046_HBPB260_TE8557	0	0	0	0	0	0
ms1001009_scaffold0046_HBPB260_TE5666	0	0	0	0	0	0
ms100100_scaffold0237_HBPB260_TE6890	0	0	0	0	0	0
ms1001010_scaffold0193_HBPB260_TE2260	0	0	0	0	0	0
ms1001014_scaffold0193_HBPB260_TE6931	0	0	0	0	0	0
ms1001015_scaffold0193_HBPB260_TE2698	0	0	0	0	0	0
ms1001016_scaffold0193_HBPB260_TE3903	0	0	0	0	0	0
ms1001019_scaffold0193_HBPB260_TE7548	0	0	0	0	0	0
ms1001027_scaffold0193_HBPB260_TE8306	0	0	0	0	0	0
ms1001029_scaffold0073_HBPB260_TE1525	0	0	0	0	0	0
ms100102_scaffold0237_HBPB260_TE6973	0	0	0	0	0	0
ms1001030_scaffold0073_HBPB260_TE2056	0	0	0	0	0	0
ms1001031_scaffold0073_HBPB260_TE6892	0	0	0	0	0	0
ms1001032_scaffold0073_HBPB260_TE7954	0	0	0	0	0	0
ms1001033_scaffold0073_HBPB260_TE3781	0	0	0	0	0	0
ms1001035_scaffold0044_HBPB260_TE3697	0	0	0	0	0	0
ms1001036_scaffold0044_HBPB260_TE4281	0	0	0	0	0	0
ms1001037_scaffold0044_HBPB260_TE4281	0	0	0	0	0	0
ms100103_scaffold0237_HBPB260_TE5665	0	0	0	0	0	0
ms1001040_scaffold0044_HBPB260_TE7032	0	0	0	0	0	0
ms1001041_scaffold0044_HBPB260_TE7758	0	0	0	0	0	0
ms1001045_scaffold0044_HBPB260_TE6148	0	0	0	0	0	0
ms1001049_scaffold0044_HBPB260_TE7694	0	0	0	0	0	0
ms100104_scaffold0237_HBPB260_TE6259	0	0	0	0	0	0
ms1001051_scaffold0793_HBPB260_TE5407	0	0	0	0	0	0
ms1001052_scaffold0793_HBPB260_TE7867	0	0	0	0	0	0
ms1001053_scaffold0793_HBPB260_TE8288	0	0	0	0	0	0
ms1001054_scaffold0221_HBPB260_TE2885	0	0	0	0	0	0
ms1001056_scaffold0221_HBPB260_TE7721	0	0	0	0	0	0
ms1001059_scaffold0221_HBPB260_TE3340	0	0	0	0	0	0
ms1001060_scaffold0221_HBPB260_TE3954	0	0	0	0	0	0
ms1001062_scaffold0013_HBPB260_TE3905	0	0	0	0	0	0
ms1001063_scaffold0013_HBPB260_TE7009	0	0	0	0	0	0
ms1001064_scaffold0013_HBPB260_TE7009	0	0	0	0	0	0
ms1001065_scaffold0013_HBPB260_TE7083	0	0	0	0	0	0
ms1001066_scaffold0013_HBPB260_TE7413	0	0	0	0	0	0
ms1001067_scaffold0013_HBPB260_TE7750	0	0	0	0	0	0
ms1001068_scaffold0013_HBPB260_TE7867	0	0	0	0	0	0
ms1001069_scaffold0013_HBPB260_TE7867	0	0	0	0	0	0
ms1001070_scaffold0013_HBPB260_TE8661	0	0	0	0	0	0
ms1001072_scaffold0007_HBPB260_TE7537	0	0	0	0	0	0
ms1001078_scaffold0007_HBPB260_TE2873	0	0	0	0	0	0
ms1001079_scaffold0007_HBPB260_TE7096	0	0	0	0	0	0
ms1001090_scaffold0448_HBPB260_TE3436	0	0	0	0	0	0
ms1001091_scaffold0448_HBPB260_TE7063	0	0	0	0	0	0
ms1001093_scaffold0448_HBPB260_TE7791	0	0	0	0	0	0
ms1001094_scaffold0448_HBPB260_TE7951	0	0	0	0	0	0
ms1001097_scaffold0448_HBPB260_TE8463	0	0	0	0	0	0
ms10010_scaffold0068_HBPB260_TE7436	2	3	3	9	5	0
ms1001100_scaffold0139_HBPB260_TE4493	0	0	0	0	0	0
ms1001101_scaffold0139_HBPB260_TE4493	0	0	0	0	0	0
ms1001102_scaffold0139_HBPB260_TE4493	0	0	0	0	0	0
ms1001103_scaffold0139_HBPB260_TE6209	0	0	0	0	0	0
ms1001104_scaffold0139_HBPB260_TE6209	0	0	0	0	0	0
ms1001105_scaffold0139_HBPB260_TE7863	0	0	0	0	0	0
ms1001106_scaffold0139_HBPB260_TE7863	0	0	0	0	0	0
ms1001108_scaffold0139_HBPB260_TE8260	0	0	0	0	0	0
ms1001113_scaffold0373_HBPB260_TE7613	0	0	0	0	0	0
ms1001114_scaffold0373_HBPB260_TE8050	0	0	0	0	0	0
ms100111_scaffold0140_HBPB260_TE6199	0	0	0	0	0	0
ms1001120_scaffold0373_HBPB260_TE7137	0	0	0	0	0	0
ms1001121_scaffold0373_HBPB260_TE7137	0	0	0	0	0	0
ms1001122_scaffold0373_HBPB260_TE7828	0	0	0	0	0	1
ms1001123_scaffold0373_HBPB260_TE8513	0	0	0	0	0	0
ms1001125_scaffold1201_HBPB260_TE3872	0	0	0	0	0	0
ms1001126_scaffold1201_HBPB260_TE3872	0	0	0	0	0	0
ms1001129_scaffold1201_HBPB260_TE7300	0	0	0	0	0	0
ms100112_scaffold0140_HBPB260_TE7175	0	0	0	0	0	0
ms1001130_scaffold1201_HBPB260_TE7300	0	0	0	0	0	0
ms1001134_scaffold1201_HBPB260_TE8463	0	0	0	0	0	0
ms1001135_scaffold1201_HBPB260_TE2695	0	0	0	0	0	0
ms1001136_scaffold1201_HBPB260_TE5769	0	0	0	0	0	0
ms1001146_scaffold0674_HBPB260_TE2867	0	0	0	0	0	0
ms1001175_scaffold0674_HBPB260_TE3902	0	0	0	0	0	0
ms1001176_scaffold0674_HBPB260_TE3902	0	0	0	0	0	0
ms100118_scaffold0262_HBPB260_TE5845	0	0	0	0	0	0
ms1001202_scaffold0674_HBPB260_TE7359	0	0	0	0	0	0
ms1001203_scaffold0674_HBPB260_TE7359	0	0	0	0	0	0
ms1001205_scaffold0674_HBPB260_TE7721	0	0	0	0	0	0
ms1001206_scaffold0674_HBPB260_TE7750	0	0	0	0	0	0
ms100120_scaffold0262_HBPB260_TE7905	0	0	0	0	0	0
ms1001217_scaffold0336_HBPB260_TE5654	0	0	0	0	0	0
ms100121_scaffold0262_HBPB260_TE6485	0	0	0	0	0	0
ms1001222_scaffold0336_HBPB260_TE7169	0	0	0	0	0	0
ms1001232_scaffold0117_HBPB260_TE5654	0	0	0	0	0	0
ms1001233_scaffold0117_HBPB260_TE3617	0	0	0	0	0	0
ms1001234_scaffold0117_HBPB260_TE6485	0	0	0	0	0	0
ms1001240_scaffold0919_HBPB260_TE5658	0	0	0	0	0	0
ms100124_scaffold0109_HBPB260_TE7359	0	0	0	0	0	0
ms1001254_scaffold0745_HBPB260_TE4146	0	0	0	0	0	0
ms100125_scaffold0109_HBPB260_TE7758	0	0	0	0	0	0
ms1001267_scaffold0097_HBPB260_TE5654	0	0	0	0	0	0
ms100126_scaffold0109_HBPB260_TE8169	0	0	0	0	0	0
ms1001274_scaffold0553_HBPB260_TE3889	0	0	0	0	0	0
ms1001275_scaffold0553_HBPB260_TE3889	0	0	0	0	0	0
ms1001276_scaffold0553_HBPB260_TE5631	0	0	0	0	0	0
ms1001277_scaffold0553_HBPB260_TE6912	0	0	0	0	0	0
ms1001278_scaffold0553_HBPB260_TE8306	0	0	0	0	0	0
ms1001280_scaffold0553_HBPB260_TE8679	0	0	0	0	0	0
ms1001281_scaffold0553_HBPB260_TE8679	0	0	0	0	0	0
ms1001282_scaffold0553_HBPB260_TE8209	0	0	0	0	0	0
ms1001283_scaffold0507_HBPB260_TE1805	0	0	0	0	0	0
ms1001284_scaffold0507_HBPB260_TE3900	0	0	0	0	0	0
ms1001285_scaffold0507_HBPB260_TE6892	0	0	0	0	0	0
ms1001286_scaffold0507_HBPB260_TE6892	0	0	0	0	0	0
ms1001289_scaffold0507_HBPB260_TE7067	0	0	0	0	0	0
ms1001291_scaffold0507_HBPB260_TE8365	0	0	0	0	0	0
ms1001292_scaffold0507_HBPB260_TE3704	0	0	0	0	0	0
ms1001295_scaffold0578_HBPB260_TE6707	0	0	0	0	0	0
ms10012_scaffold0068_HBPB260_TE7865	0	0	0	0	0	0
ms1001300_scaffold0578_HBPB260_TE8525	0	0	0	0	0	0
ms1001305_scaffold0578_HBPB260_TE3811	0	0	0	0	0	0
ms1001308_scaffold0191_HBPB260_TE5051	0	0	0	0	0	0
ms1001309_scaffold0191_HBPB260_TE5882	0	0	0	0	0	0
ms1001313_scaffold0191_HBPB260_TE6941	0	0	0	0	0	0
ms1001314_scaffold0191_HBPB260_TE6941	0	0	0	0	0	0
ms1001315_scaffold0191_HBPB260_TE6941	0	0	0	0	0	0
ms1001322_scaffold0191_HBPB260_TE8568	0	0	0	0	0	0
ms1001324_scaffold0191_HBPB260_TE8568	0	0	0	0	0	0
ms1001325_scaffold0191_HBPB260_TE8568	0	0	0	0	0	0
ms1001329_scaffold0191_HBPB260_TE2561	0	0	0	0	0	0
ms1001331_scaffold0191_HBPB260_TE6028	0	0	0	0	0	0
ms1001332_scaffold0191_HBPB260_TE6041	0	0	0	0	0	0
ms1001335_scaffold0002_HBPB260_TE7370	0	0	0	0	0	0
ms1001339_scaffold0002_HBPB260_TE8004	0	0	0	0	0	0
ms100133_scaffold0185_HBPB260_TE7993	0	0	0	0	0	0
ms1001345_scaffold2132_HBPB260_TE6082	0	0	0	0	0	0
ms1001347_scaffold0403_HBPB260_TE7762	0	0	0	0	0	0
ms1001348_scaffold0403_HBPB260_TE7839	0	0	0	0	0	0
ms1001349_scaffold0403_HBPB260_TE7839	0	0	0	0	0	0
ms1001352_scaffold0403_HBPB260_TE2695	0	0	0	0	0	0
ms1001354_scaffold0403_HBPB260_TE5833	0	0	0	0	0	0
ms1001361_scaffold0336_HBPB260_TE2260	0	0	0	0	0	0
ms1001362_scaffold0336_HBPB260_TE2260	0	0	0	0	0	0
ms1001364_scaffold0336_HBPB260_TE1259	0	0	0	0	0	0
ms1001365_scaffold0336_HBPB260_TE6589	0	0	0	0	0	0
ms1001368_scaffold0886_HBPB260_TE3952	0	0	0	0	0	0
ms100136_scaffold0160_HBPB260_TE7858	0	0	0	0	0	0
ms100137_scaffold0160_HBPB260_TE7944	0	0	0	0	0	0
ms1001386_scaffold0500_HBPB260_TE1695	0	0	0	0	0	0
ms1001387_scaffold0500_HBPB260_TE5654	0	0	0	0	0	0
ms100138_scaffold0160_HBPB260_TE7986	0	0	0	0	0	0
ms1001391_scaffold0351_HBPB260_TE8004	0	0	0	0	0	0
ms1001394_scaffold0351_HBPB260_TE3915	0	0	0	0	0	0
ms1001397_scaffold2630_HBPB260_TE3918	0	0	0	0	0	0
ms1001398_scaffold2630_HBPB260_TE6985	0	0	0	0	0	0
ms1001399_scaffold2630_HBPB260_TE8157	0	0	0	0	0	0
ms1001400_scaffold2630_HBPB260_TE8662	0	0	0	0	0	0
ms1001402_scaffold2630_HBPB260_TE3340	0	0	0	0	0	0
ms1001403_scaffold2630_HBPB260_TE34	0	0	0	0	0	0
ms1001406_scaffold2630_HBPB260_TE6530	0	0	0	0	0	0
ms1001408_scaffold0627_HBPB260_TE6259	0	0	0	0	0	0
ms100140_scaffold0160_HBPB260_TE8183	0	0	0	0	0	0
ms1001410_scaffold0627_HBPB260_TE7359	0	0	0	0	0	0
ms1001411_scaffold0627_HBPB260_TE8054	0	0	0	0	0	0
ms1001414_scaffold1391_HBPB260_TE7755	0	0	0	0	0	0
ms1001415_scaffold1391_HBPB260_TE7755	0	0	0	0	0	0
ms1001416_scaffold1391_HBPB260_TE8208	0	0	0	0	0	0
ms1001418_scaffold1391_HBPB260_TE3144	0	0	0	0	0	0
ms1001419_scaffold1391_HBPB260_TE6003	0	0	0	0	0	0
ms100141_scaffold0029_HBPB260_TE2401	0	0	0	0	0	0
ms1001424_scaffold1391_HBPB260_TE7513	0	0	0	0	0	0
ms1001429_scaffold0791_HBPB260_TE3583	0	0	0	0	0	0
ms100142_scaffold0029_HBPB260_TE7821	0	0	0	0	0	0
ms1001430_scaffold0791_HBPB260_TE3584	0	0	0	0	0	0
ms1001431_scaffold0791_HBPB260_TE3584	0	0	0	0	0	0
ms1001432_scaffold0791_HBPB260_TE8373	0	0	0	0	0	0
ms1001433_scaffold0791_HBPB260_TE6094	0	0	0	0	0	0
ms1001434_scaffold0791_HBPB260_TE7759	0	0	0	0	0	0
ms1001436_scaffold0097_HBPB260_TE8218	0	0	0	0	0	0
ms100143_scaffold0029_HBPB260_TE8668	0	0	0	0	0	0
ms1001455_scaffold0483_HBPB260_TE6967	0	2	1	5	9	3
ms100145_scaffold1337_HBPB260_TE8004	0	0	0	0	0	0
ms1001464_scaffold0415_HBPB260_TE7762	0	0	0	0	0	0
ms1001465_scaffold0415_HBPB260_TE7800	0	0	0	0	0	0
ms1001466_scaffold0415_HBPB260_TE7800	0	0	0	0	0	0
ms1001468_scaffold0415_HBPB260_TE8069	0	0	0	0	0	0
ms1001469_scaffold0415_HBPB260_TE8568	0	0	0	0	0	0
ms1001471_scaffold0415_HBPB260_TE3889	0	0	0	0	0	0
ms1001472_scaffold0415_HBPB260_TE3889	0	0	0	0	0	0
ms1001473_scaffold0027_HBPB260_TE3955	0	0	0	0	0	0
ms1001475_scaffold0027_HBPB260_TE7042	0	0	0	0	0	0
ms1001480_scaffold0027_HBPB260_TE5688	0	0	0	0	0	0
ms1001481_scaffold0027_HBPB260_TE5688	0	0	0	0	0	0
ms1001482_scaffold0027_HBPB260_TE8677	0	0	0	0	0	0
ms1001485_scaffold0224_HBPB260_TE5538	0	0	0	0	0	0
ms1001486_scaffold0224_HBPB260_TE5538	0	0	0	0	0	0
ms1001487_scaffold0224_HBPB260_TE7052	0	0	0	0	0	0
ms1001488_scaffold0224_HBPB260_TE8115	0	0	0	0	0	0
ms1001489_scaffold0224_HBPB260_TE8263	0	0	0	0	0	0
ms1001490_scaffold0224_HBPB260_TE8263	0	0	0	0	0	0
ms1001491_scaffold0224_HBPB260_TE988	0	0	0	0	0	0
ms1001492_scaffold0224_HBPB260_TE988	0	0	0	0	0	0
ms1001494_scaffold0114_HBPB260_TE6291	0	0	0	0	0	0
ms1001496_scaffold0114_HBPB260_TE7778	0	0	0	0	0	0
ms1001500_scaffold0114_HBPB260_TE8064	0	0	0	0	0	0
ms1001505_scaffold0114_HBPB260_TE8529	0	0	0	0	0	0
ms1001508_scaffold0114_HBPB260_TE8574	0	0	0	0	0	0
ms1001515_scaffold0029_HBPB260_TE3859	0	0	0	0	0	0
ms1001521_scaffold0029_HBPB260_TE4146	0	0	0	0	0	0
ms1001528_scaffold0029_HBPB260_TE7633	0	0	0	0	0	0
ms1001530_scaffold0029_HBPB260_TE5833	0	0	0	0	0	0
ms1001531_scaffold0029_HBPB260_TE5833	0	0	0	0	0	0
ms1001533_scaffold0209_HBPB260_TE3704	0	0	0	0	0	0
ms1001534_scaffold0209_HBPB260_TE5706	0	0	0	0	0	0
ms1001535_scaffold0209_HBPB260_TE8172	0	0	0	0	0	0
ms1001536_scaffold0209_HBPB260_TE8172	0	0	0	0	0	0
ms1001537_scaffold0209_HBPB260_TE164	0	0	0	0	0	0
ms1001538_scaffold0209_HBPB260_TE3875	0	0	0	0	0	0
ms1001539_scaffold0209_HBPB260_TE3875	0	0	0	0	0	0
ms1001590_scaffold0187_HBPB260_TE6891	0	0	0	0	0	0
ms1001591_scaffold0187_HBPB260_TE6891	0	0	0	0	0	0
ms1001592_scaffold0187_HBPB260_TE6891	0	0	0	0	0	0
ms100159_scaffold1337_HBPB260_TE7244	0	0	0	0	0	0
ms100160_scaffold1337_HBPB260_TE6174	0	0	0	0	0	0
ms1001611_scaffold0187_HBPB260_TE7853	0	0	0	0	0	0
ms100163_scaffold0785_HBPB260_TE3669	0	0	0	0	0	0
ms1001643_scaffold0187_HBPB260_TE8547	0	0	0	0	0	0
ms100164_scaffold0785_HBPB260_TE6716	0	0	0	0	0	0
ms1001652_scaffold0187_HBPB260_TE844	0	0	0	0	0	0
ms1001653_scaffold0328_HBPB260_TE3746	0	0	0	0	0	0
ms1001656_scaffold0328_HBPB260_TE6942	0	0	0	0	0	0
ms1001657_scaffold0328_HBPB260_TE8007	0	0	0	0	0	0
ms1001658_scaffold0328_HBPB260_TE8007	0	0	0	0	0	0
ms1001659_scaffold0328_HBPB260_TE8007	0	0	0	0	0	0
ms100165_scaffold0785_HBPB260_TE8069	0	0	0	0	0	0
ms1001660_scaffold0328_HBPB260_TE8007	0	0	0	0	0	0
ms1001662_scaffold0328_HBPB260_TE8596	0	0	0	0	0	0
ms1001663_scaffold0328_HBPB260_TE8596	0	0	0	0	0	0
ms1001664_scaffold0122_HBPB260_TE3057	0	0	0	0	0	0
ms1001665_scaffold0122_HBPB260_TE7847	0	0	0	0	0	0
ms1001666_scaffold0122_HBPB260_TE3954	0	0	0	0	0	0
ms1001668_scaffold0122_HBPB260_TE7754	0	0	0	0	0	0
ms1001669_scaffold0766_HBPB260_TE6795	0	0	0	0	0	0
ms1001670_scaffold0766_HBPB260_TE7436	0	0	0	0	0	0
ms1001671_scaffold0766_HBPB260_TE7772	0	0	0	0	0	0
ms1001675_scaffold0766_HBPB260_TE8660	0	0	0	0	0	0
ms100167_scaffold0094_HBPB260_TE7273	0	0	0	0	0	0
ms1001683_scaffold0466_HBPB260_TE7789	0	0	0	0	0	0
ms1001684_scaffold0466_HBPB260_TE7789	0	0	0	0	0	0
ms1001685_scaffold0466_HBPB260_TE7789	0	0	0	0	0	0
ms1001686_scaffold0466_HBPB260_TE8074	0	0	0	0	0	0
ms1001687_scaffold0466_HBPB260_TE8074	0	0	0	0	0	0
ms1001688_scaffold0466_HBPB260_TE937	0	0	0	0	0	0
ms1001689_scaffold0177_HBPB260_TE6795	0	0	0	0	0	0
ms1001690_scaffold0177_HBPB260_TE7116	0	0	0	0	0	0
ms1001694_scaffold0177_HBPB260_TE7260	0	0	0	0	0	0
ms1001697_scaffold0177_HBPB260_TE8004	0	0	0	0	0	0
ms1001706_scaffold0103_HBPB260_TE7778	0	0	0	0	0	0
ms1001707_scaffold0103_HBPB260_TE7785	0	0	0	0	0	0
ms100170_scaffold0094_HBPB260_TE8301	0	0	0	0	0	0
ms1001710_scaffold0103_HBPB260_TE7792	0	0	0	0	0	0
ms1001715_scaffold0103_HBPB260_TE7813	0	0	0	0	0	0
ms1001716_scaffold0103_HBPB260_TE7854	0	0	0	0	0	0
ms1001717_scaffold0103_HBPB260_TE7854	0	0	0	0	0	0
ms1001718_scaffold0103_HBPB260_TE7854	0	0	0	0	0	0
ms1001721_scaffold0103_HBPB260_TE8361	0	0	0	0	0	0
ms1001725_scaffold0103_HBPB260_TE844	0	0	0	0	0	0
ms1001726_scaffold0102_HBPB260_TE1859	0	0	0	0	0	0
ms1001727_scaffold0102_HBPB260_TE1859	0	0	0	0	0	0
ms1001728_scaffold0102_HBPB260_TE3126	0	0	0	0	0	0
ms1001729_scaffold0102_HBPB260_TE3126	0	0	0	0	0	0
ms1001730_scaffold0102_HBPB260_TE3918	0	0	0	0	0	0
ms1001732_scaffold0102_HBPB260_TE6996	0	0	0	0	0	0
ms1001733_scaffold0897_HBPB260_TE27	0	0	0	0	0	0
ms1001734_scaffold0897_HBPB260_TE7795	0	0	0	0	0	0
ms1001738_scaffold0897_HBPB260_TE7795	0	0	0	0	0	0
ms1001739_scaffold0897_HBPB260_TE8072	0	0	0	0	0	0
ms1001740_scaffold0897_HBPB260_TE8072	0	0	0	0	0	0
ms1001741_scaffold0897_HBPB260_TE8072	0	0	0	0	0	0
ms1001742_scaffold0897_HBPB260_TE8072	0	0	0	0	0	0
ms1001743_scaffold0897_HBPB260_TE8072	0	0	0	0	0	0
ms1001744_scaffold0897_HBPB260_TE8362	0	0	0	0	0	0
ms1001745_scaffold0897_HBPB260_TE988	0	0	0	0	0	0
ms1001746_scaffold0897_HBPB260_TE988	0	0	0	0	0	0
ms1001748_scaffold0897_HBPB260_TE988	0	0	0	0	0	0
ms1001750_scaffold0897_HBPB260_TE988	0	0	0	0	0	0
ms1001751_scaffold0897_HBPB260_TE5631	0	0	0	0	0	0
ms1001754_scaffold0245_HBPB260_TE6738	0	0	0	0	0	0
ms1001761_scaffold0245_HBPB260_TE8674	0	0	0	0	0	0
ms1001766_scaffold0005_HBPB260_TE2094	0	0	0	0	0	0
ms1001767_scaffold0005_HBPB260_TE6795	0	0	0	0	0	0
ms1001768_scaffold0005_HBPB260_TE7079	0	0	0	0	0	0
ms1001778_scaffold0005_HBPB260_TE2873	0	0	0	0	0	0
ms1001782_scaffold0005_HBPB260_TE3781	0	0	0	0	0	0
ms1001793_scaffold1228_HBPB260_TE7039	0	0	0	0	0	0
ms1001794_scaffold1228_HBPB260_TE6691	0	0	0	1	1	0
ms1001798_scaffold0246_HBPB260_TE5973	0	0	0	0	0	0
ms1001799_scaffold0246_HBPB260_TE5973	0	0	0	0	0	0
ms10017_scaffold0056_HBPB260_TE5634	0	0	0	0	0	0
ms1001800_scaffold0246_HBPB260_TE5973	0	0	0	0	0	0
ms1001802_scaffold0246_HBPB260_TE6890	0	0	0	0	0	0
ms1001803_scaffold0246_HBPB260_TE7300	0	0	0	0	0	0
ms1001804_scaffold0246_HBPB260_TE7300	0	0	0	0	0	0
ms1001805_scaffold0246_HBPB260_TE7380	0	0	0	0	0	0
ms1001806_scaffold0246_HBPB260_TE7380	0	0	0	0	0	0
ms1001807_scaffold0246_HBPB260_TE795	0	0	0	0	0	0
ms1001808_scaffold0246_HBPB260_TE8613	0	0	0	0	0	0
ms100180_scaffold2858_HBPB260_TE7739	0	0	0	0	0	0
ms1001811_scaffold0191_HBPB260_TE7042	0	0	0	0	0	0
ms1001812_scaffold0191_HBPB260_TE7323	0	0	0	0	0	0
ms1001813_scaffold0191_HBPB260_TE7323	0	0	0	0	0	0
ms1001814_scaffold0191_HBPB260_TE7760	0	0	0	0	0	0
ms1001816_scaffold0191_HBPB260_TE5851	0	0	0	0	0	0
ms1001818_scaffold0191_HBPB260_TE6238	0	0	0	0	0	0
ms1001819_scaffold0175_HBPB260_TE3633	0	0	0	0	0	0
ms100181_scaffold2858_HBPB260_TE7761	0	0	0	0	0	0
ms1001820_scaffold0175_HBPB260_TE3633	0	0	0	0	0	0
ms1001822_scaffold0175_HBPB260_TE3633	0	0	0	0	0	0
ms1001823_scaffold0175_HBPB260_TE3837	0	0	0	0	0	0
ms1001826_scaffold0175_HBPB260_TE6864	0	0	0	0	0	0
ms1001827_scaffold0175_HBPB260_TE7657	0	0	0	0	0	0
ms100182_scaffold2858_HBPB260_TE7761	0	0	0	0	0	0
ms1001831_scaffold0175_HBPB260_TE7753	0	0	0	0	0	0
ms1001832_scaffold0175_HBPB260_TE8345	0	0	0	0	0	0
ms1001834_scaffold0175_HBPB260_TE8463	0	0	0	0	0	0
ms1001837_scaffold0330_HBPB260_TE3166	0	0	0	0	0	0
ms100183_scaffold2858_HBPB260_TE7771	0	0	0	0	0	0
ms1001840_scaffold0330_HBPB260_TE6962	0	0	0	0	0	0
ms1001843_scaffold0330_HBPB260_TE7721	0	0	0	0	0	0
ms1001845_scaffold0330_HBPB260_TE8297	0	0	0	0	0	0
ms1001849_scaffold1345_HBPB260_TE6140	0	0	0	0	0	0
ms100184_scaffold2858_HBPB260_TE7771	0	0	0	0	0	0
ms1001855_scaffold1345_HBPB260_TE8555	0	0	0	0	0	0
ms1001856_scaffold1345_HBPB260_TE4146	0	0	0	0	0	0
ms1001858_scaffold1345_HBPB260_TE6340	0	0	0	0	0	0
ms100185_scaffold0846_HBPB260_TE2260	0	0	0	0	0	0
ms1001862_scaffold1345_HBPB260_TE8024	0	0	0	0	0	0
ms1001868_scaffold0110_HBPB260_TE3954	0	0	0	0	0	0
ms1001869_scaffold0110_HBPB260_TE3954	0	0	0	0	0	0
ms1001874_scaffold0110_HBPB260_TE7759	0	0	0	0	0	0
ms1001875_scaffold0034_HBPB260_TE3831	0	0	0	0	0	0
ms1001876_scaffold0034_HBPB260_TE3831	0	0	0	0	0	0
ms1001878_scaffold0034_HBPB260_TE6889	0	0	0	0	0	0
ms1001879_scaffold0034_HBPB260_TE7247	0	0	0	0	0	0
ms1001880_scaffold0034_HBPB260_TE7771	0	0	0	0	0	0
ms1001881_scaffold0034_HBPB260_TE7771	0	0	0	0	0	0
ms1001882_scaffold0034_HBPB260_TE7775	0	0	0	0	0	0
ms1001883_scaffold0034_HBPB260_TE7775	0	0	0	0	0	0
ms1001887_scaffold0034_HBPB260_TE8086	0	0	0	0	0	0
ms1001888_scaffold0034_HBPB260_TE838	0	0	0	0	0	0
ms1001890_scaffold0535_HBPB260_TE7083	0	0	0	0	0	0
ms1001891_scaffold0535_HBPB260_TE7548	0	0	0	0	0	0
ms1001892_scaffold0535_HBPB260_TE7548	0	0	0	0	0	0
ms1001893_scaffold0535_HBPB260_TE7700	0	0	0	0	0	0
ms1001894_scaffold0535_HBPB260_TE7700	0	0	0	0	0	0
ms1001896_scaffold0535_HBPB260_TE7700	0	0	0	0	0	0
ms1001897_scaffold0535_HBPB260_TE7756	0	0	0	0	0	0
ms1001898_scaffold0535_HBPB260_TE8002	0	0	0	0	0	0
ms1001899_scaffold0535_HBPB260_TE8002	0	0	0	0	0	0
ms10018_scaffold0056_HBPB260_TE5634	0	0	0	0	0	0
ms1001900_scaffold0535_HBPB260_TE8150	0	0	0	0	0	0
ms1001901_scaffold0535_HBPB260_TE8683	0	0	0	0	0	0
ms1001903_scaffold0492_HBPB260_TE6024	0	0	0	0	0	0
ms1001904_scaffold0492_HBPB260_TE6024	0	0	0	0	0	0
ms1001907_scaffold0492_HBPB260_TE7785	0	0	0	0	0	0
ms1001909_scaffold0492_HBPB260_TE8301	0	0	0	0	0	0
ms1001911_scaffold0492_HBPB260_TE8390	0	0	0	0	0	0
ms1001914_scaffold0492_HBPB260_TE6674	0	0	0	0	0	0
ms1001915_scaffold0492_HBPB260_TE6674	0	0	0	0	0	0
ms1001917_scaffold0492_HBPB260_TE844	0	0	0	0	0	0
ms1001918_scaffold0492_HBPB260_TE844	0	0	0	0	0	0
ms100191_scaffold0210_HBPB260_TE285	0	0	0	0	0	0
ms1001920_scaffold0492_HBPB260_TE2801	0	0	0	0	0	0
ms1001925_scaffold0450_HBPB260_TE8337	0	0	0	0	0	0
ms1001926_scaffold0450_HBPB260_TE7335	0	0	0	0	0	0
ms1001927_scaffold0450_HBPB260_TE7335	0	0	0	0	0	0
ms1001928_scaffold0450_HBPB260_TE7515	0	0	0	0	0	0
ms1001929_scaffold0450_HBPB260_TE5654	0	0	0	0	0	0
ms100193_scaffold0210_HBPB260_TE5830	0	0	0	0	0	0
ms1001940_scaffold1152_HBPB260_TE7841	0	0	0	0	0	0
ms1001945_scaffold1152_HBPB260_TE8431	0	0	0	0	0	0
ms1001946_scaffold1152_HBPB260_TE8431	0	0	0	0	0	0
ms1001947_scaffold0775_HBPB260_TE3734	0	0	0	0	0	0
ms1001949_scaffold0775_HBPB260_TE3957	0	0	0	0	0	0
ms1001950_scaffold0775_HBPB260_TE6780	0	0	0	0	0	0
ms1001952_scaffold0775_HBPB260_TE6780	0	0	0	0	0	0
ms1001954_scaffold0775_HBPB260_TE810	0	0	0	0	0	0
ms1001955_scaffold0775_HBPB260_TE6008	0	0	0	0	0	0
ms1001957_scaffold0775_HBPB260_TE6239	0	0	0	0	0	0
ms100195_scaffold0165_HBPB260_TE3561	0	0	0	0	0	0
ms1001965_scaffold0838_HBPB260_TE6116	0	0	0	0	0	0
ms1001977_scaffold0057_HBPB260_TE1500	0	0	0	0	0	0
ms100197_scaffold0165_HBPB260_TE8671	0	0	0	0	0	0
ms100198_scaffold0165_HBPB260_TE6997	0	0	0	0	0	0
ms1001998_scaffold0057_HBPB260_TE6340	0	0	0	0	0	0
ms100199_scaffold0165_HBPB260_TE6997	0	0	0	0	0	0
ms1002000_scaffold0057_HBPB260_TE7633	0	0	0	0	0	0
ms1002003_scaffold0057_HBPB260_TE8004	0	0	0	0	0	0
ms1002008_scaffold0057_HBPB260_TE7537	0	0	0	0	0	0
ms100200_scaffold0165_HBPB260_TE6997	0	0	0	0	0	0
ms1002013_scaffold0057_HBPB260_TE7619	0	0	0	0	0	0
ms1002015_scaffold0565_HBPB260_TE3949	0	0	0	0	0	0
ms1002016_scaffold0565_HBPB260_TE8494	0	0	0	0	0	0
ms1002018_scaffold0565_HBPB260_TE7372	0	0	0	0	0	0
ms1002019_scaffold0565_HBPB260_TE7811	0	0	0	0	0	0
ms100201_scaffold0165_HBPB260_TE7026	0	0	0	0	0	0
ms1002022_scaffold0514_HBPB260_TE6985	0	0	0	0	0	0
ms1002024_scaffold0514_HBPB260_TE7758	0	0	0	0	0	0
ms1002028_scaffold0514_HBPB260_TE8196	0	0	0	0	0	0
ms1002029_scaffold0514_HBPB260_TE8196	0	0	0	0	0	0
ms100202_scaffold0165_HBPB260_TE7026	0	0	0	0	0	0
ms1002031_scaffold0514_HBPB260_TE8196	0	0	0	0	0	0
ms1002032_scaffold0514_HBPB260_TE8196	0	0	0	0	0	0
ms1002033_scaffold0514_HBPB260_TE8463	0	0	0	0	0	0
ms1002035_scaffold0514_HBPB260_TE8463	0	0	0	0	0	0
ms1002036_scaffold0233_HBPB260_TE4869	0	0	0	0	0	0
ms1002037_scaffold0233_HBPB260_TE6248	0	0	0	0	0	0
ms100203_scaffold0165_HBPB260_TE7700	0	0	0	0	0	0
ms1002042_scaffold0233_HBPB260_TE8369	0	0	0	0	0	0
ms1002045_scaffold0233_HBPB260_TE6207	0	0	0	0	0	0
ms1002046_scaffold0233_HBPB260_TE7881	0	0	0	0	0	0
ms1002048_scaffold1208_HBPB260_TE3354	0	0	0	0	0	0
ms1002050_scaffold1208_HBPB260_TE7754	0	0	0	0	0	0
ms1002051_scaffold1208_HBPB260_TE8629	0	0	0	0	0	0
ms1002056_scaffold1085_HBPB260_TE7847	6	0	1	5	3	0
ms1002065_scaffold1085_HBPB260_TE6884	0	0	0	0	0	0
ms1002066_scaffold1085_HBPB260_TE5654	0	0	0	0	0	0
ms1002071_scaffold0896_HBPB260_TE5845	0	0	0	0	0	0
ms1002080_scaffold0896_HBPB260_TE6630	0	0	0	0	0	0
ms1002086_scaffold0896_HBPB260_TE7719	0	0	0	0	0	0
ms1002087_scaffold0132_HBPB260_TE7079	0	0	0	0	0	0
ms1002088_scaffold0132_HBPB260_TE7079	0	0	0	0	0	0
ms1002093_scaffold0132_HBPB260_TE7169	0	0	0	0	0	0
ms1002094_scaffold0132_HBPB260_TE7169	0	0	0	0	0	0
ms100209_scaffold0135_HBPB260_TE6335	0	0	0	0	0	0
ms10020_scaffold0056_HBPB260_TE7721	0	0	0	0	0	0
ms1002107_scaffold0105_HBPB260_TE1695	0	0	0	0	0	0
ms100210_scaffold0135_HBPB260_TE6931	0	0	0	0	0	0
ms1002111_scaffold3206_HBPB260_TE4123	0	0	0	0	0	0
ms1002113_scaffold3206_HBPB260_TE6985	0	0	0	0	0	0
ms1002115_scaffold3206_HBPB260_TE7932	0	0	0	0	0	0
ms1002117_scaffold3206_HBPB260_TE7977	0	0	0	0	0	0
ms1002118_scaffold3206_HBPB260_TE7977	0	0	0	0	0	0
ms1002120_scaffold1506_HBPB260_TE6545	0	0	0	0	0	0
ms1002121_scaffold1506_HBPB260_TE6545	0	0	0	0	0	0
ms1002122_scaffold1506_HBPB260_TE6996	0	0	0	0	0	0
ms1002123_scaffold1506_HBPB260_TE6996	0	0	0	0	0	0
ms1002125_scaffold1506_HBPB260_TE7087	0	0	0	0	0	0
ms1002126_scaffold1506_HBPB260_TE7087	0	0	0	0	0	0
ms1002127_scaffold1506_HBPB260_TE7758	0	0	0	0	0	0
ms1002128_scaffold1506_HBPB260_TE8223	0	0	0	0	0	0
ms1002129_scaffold0394_HBPB260_TE36	0	0	0	0	0	0
ms100212_scaffold0135_HBPB260_TE6931	0	0	0	0	0	0
ms1002130_scaffold0394_HBPB260_TE3918	0	0	0	0	0	0
ms1002132_scaffold0394_HBPB260_TE8076	0	0	0	0	0	0
ms1002133_scaffold0318_HBPB260_TE4123	0	0	0	0	0	0
ms1002134_scaffold0318_HBPB260_TE6786	0	0	0	0	0	0
ms1002135_scaffold0318_HBPB260_TE3328	0	0	0	0	0	0
ms1002136_scaffold0318_HBPB260_TE6080	0	0	0	0	0	0
ms1002139_scaffold0296_HBPB260_TE6032	0	0	0	0	0	0
ms1002142_scaffold0296_HBPB260_TE7063	0	0	0	0	0	0
ms1002144_scaffold0296_HBPB260_TE7121	0	0	0	0	0	0
ms1002147_scaffold0296_HBPB260_TE8013	0	0	0	0	0	0
ms1002150_scaffold0296_HBPB260_TE8194	0	0	0	0	0	0
ms1002151_scaffold0296_HBPB260_TE6354	0	0	0	0	0	0
ms1002157_scaffold0072_HBPB260_TE7074	0	0	0	0	0	0
ms1002158_scaffold0072_HBPB260_TE7074	0	0	0	0	0	0
ms1002161_scaffold0072_HBPB260_TE7602	0	0	0	0	0	0
ms1002167_scaffold0072_HBPB260_TE8362	0	0	0	0	0	0
ms1002168_scaffold0072_HBPB260_TE8362	0	0	0	0	0	0
ms1002169_scaffold0072_HBPB260_TE8362	0	0	0	0	0	0
ms1002171_scaffold0072_HBPB260_TE8311	0	0	0	0	0	0
ms1002172_scaffold0072_HBPB260_TE8311	0	0	0	0	0	0
ms1002180_scaffold0045_HBPB260_TE7734	0	0	0	0	0	0
ms1002181_scaffold0045_HBPB260_TE7806	0	0	0	0	0	0
ms1002182_scaffold0045_HBPB260_TE7806	0	0	0	0	0	0
ms1002187_scaffold0045_HBPB260_TE4146	0	0	0	0	0	0
ms1002188_scaffold0045_HBPB260_TE7633	0	0	0	0	0	0
ms1002189_scaffold0045_HBPB260_TE7633	0	0	0	0	0	0
ms100218_scaffold3719_HBPB260_TE4146	0	0	0	0	0	0
ms1002192_scaffold0045_HBPB260_TE7096	0	0	0	0	0	0
ms1002195_scaffold0883_HBPB260_TE6952	0	0	0	0	0	0
ms1002196_scaffold0883_HBPB260_TE7116	0	0	0	0	0	0
ms1002197_scaffold0883_HBPB260_TE7116	0	0	0	0	0	0
ms1002199_scaffold0883_HBPB260_TE7116	0	0	0	0	0	0
ms10021_scaffold0056_HBPB260_TE7800	0	0	0	0	0	0
ms1002202_scaffold0883_HBPB260_TE7754	0	0	0	0	0	0
ms1002204_scaffold0883_HBPB260_TE6538	0	0	0	0	0	0
ms1002207_scaffold0883_HBPB260_TE6743	0	0	0	0	0	0
ms1002208_scaffold0883_HBPB260_TE8170	0	0	0	0	0	0
ms1002209_scaffold0883_HBPB260_TE5839	0	0	0	0	0	0
ms1002210_scaffold0883_HBPB260_TE5839	0	0	0	0	0	0
ms1002212_scaffold0036_HBPB260_TE7548	0	0	0	0	0	0
ms1002213_scaffold0036_HBPB260_TE7548	0	0	0	0	0	0
ms1002214_scaffold0036_HBPB260_TE7740	0	0	0	0	0	0
ms1002215_scaffold0036_HBPB260_TE8362	0	0	0	0	0	0
ms1002216_scaffold0036_HBPB260_TE34	0	0	0	0	0	0
ms1002217_scaffold0036_HBPB260_TE7759	1	5	1	0	5	1
ms1002220_scaffold0354_HBPB260_TE3271	0	0	0	0	0	0
ms1002222_scaffold0354_HBPB260_TE5658	0	0	0	0	0	0
ms1002228_scaffold0354_HBPB260_TE6806	0	0	0	0	0	0
ms1002230_scaffold0354_HBPB260_TE6806	0	0	0	0	0	0
ms1002231_scaffold0354_HBPB260_TE5810	0	0	0	0	0	0
ms1002232_scaffold0214_HBPB260_TE3799	0	0	0	0	0	0
ms1002233_scaffold0214_HBPB260_TE3799	0	0	0	0	0	0
ms1002234_scaffold0214_HBPB260_TE7032	0	0	0	0	0	0
ms1002235_scaffold0214_HBPB260_TE7854	0	0	0	0	0	0
ms1002236_scaffold0214_HBPB260_TE3669	0	0	0	0	0	0
ms1002237_scaffold0661_HBPB260_TE6549	0	0	0	0	0	0
ms1002238_scaffold0661_HBPB260_TE6549	0	0	0	0	0	0
ms100223_scaffold3719_HBPB260_TE3704	0	0	0	0	0	0
ms1002243_scaffold0236_HBPB260_TE6921	0	0	0	0	0	0
ms1002244_scaffold0236_HBPB260_TE6962	0	0	0	0	0	0
ms1002245_scaffold0236_HBPB260_TE6962	0	0	0	0	0	0
ms100224_scaffold0144_HBPB260_TE3787	0	0	0	0	0	0
ms1002251_scaffold0236_HBPB260_TE7762	0	0	0	0	0	0
ms1002252_scaffold0236_HBPB260_TE7762	0	0	0	0	0	0
ms1002253_scaffold0236_HBPB260_TE7762	0	0	0	0	0	0
ms1002255_scaffold0236_HBPB260_TE7959	0	0	0	0	0	0
ms1002256_scaffold0236_HBPB260_TE8184	0	0	0	0	0	0
ms1002257_scaffold0236_HBPB260_TE8679	0	0	0	0	0	0
ms1002261_scaffold0207_HBPB260_TE2975	0	0	0	0	0	0
ms1002265_scaffold0207_HBPB260_TE3770	0	0	0	0	0	0
ms1002267_scaffold0207_HBPB260_TE7300	0	0	0	0	0	0
ms1002269_scaffold0207_HBPB260_TE7750	0	0	0	0	0	0
ms1002270_scaffold0207_HBPB260_TE7750	0	0	0	0	0	0
ms1002272_scaffold0207_HBPB260_TE8330	0	0	0	0	0	0
ms1002273_scaffold0207_HBPB260_TE8330	0	0	0	0	0	0
ms1002274_scaffold0086_HBPB260_TE1967	0	0	0	0	0	0
ms1002275_scaffold0086_HBPB260_TE3583	0	0	0	0	0	0
ms1002276_scaffold0086_HBPB260_TE3770	0	0	0	0	0	0
ms1002277_scaffold0086_HBPB260_TE3770	0	0	0	0	0	0
ms1002279_scaffold0086_HBPB260_TE7798	0	0	0	0	0	0
ms1002280_scaffold0086_HBPB260_TE8483	0	0	0	0	0	0
ms1002282_scaffold0968_HBPB260_TE1898	0	0	0	0	0	0
ms1002283_scaffold0968_HBPB260_TE1898	0	0	0	0	0	0
ms1002284_scaffold0968_HBPB260_TE295	0	0	0	0	0	0
ms1002285_scaffold0968_HBPB260_TE6889	0	0	0	0	0	0
ms1002286_scaffold0968_HBPB260_TE7038	0	0	0	0	0	0
ms1002288_scaffold0968_HBPB260_TE7038	0	0	0	0	0	0
ms100228_scaffold0144_HBPB260_TE8134	0	0	0	0	0	0
ms1002291_scaffold0968_HBPB260_TE7758	0	0	0	0	0	0
ms1002292_scaffold0968_HBPB260_TE7800	0	0	0	0	0	0
ms1002293_scaffold0968_HBPB260_TE7800	0	0	0	0	0	0
ms1002294_scaffold0968_HBPB260_TE7800	0	0	0	0	0	0
ms1002296_scaffold0249_HBPB260_TE295	0	0	0	0	0	0
ms1002297_scaffold0249_HBPB260_TE8127	0	0	0	0	0	0
ms1002298_scaffold0249_HBPB260_TE8272	0	0	0	0	0	0
ms1002299_scaffold0249_HBPB260_TE8311	0	0	0	0	0	0
ms100229_scaffold0144_HBPB260_TE7074	0	0	0	0	0	0
ms10022_scaffold0056_HBPB260_TE7800	0	0	0	0	0	0
ms1002301_scaffold0249_HBPB260_TE8311	0	0	0	0	0	0
ms1002309_scaffold0231_HBPB260_TE8518	0	0	0	0	0	0
ms100230_scaffold0144_HBPB260_TE7074	0	0	0	0	0	0
ms1002310_scaffold0231_HBPB260_TE1259	0	0	0	0	0	0
ms1002315_scaffold0231_HBPB260_TE7516	0	0	0	0	0	0
ms1002317_scaffold0231_HBPB260_TE7516	0	0	0	0	0	0
ms1002320_scaffold0626_HBPB260_TE7794	0	0	0	0	0	0
ms1002323_scaffold0626_HBPB260_TE5658	0	0	0	0	0	0
ms1002324_scaffold0626_HBPB260_TE7829	0	0	0	0	0	0
ms1002325_scaffold0626_HBPB260_TE8657	0	0	0	0	0	0
ms1002327_scaffold0374_HBPB260_TE8196	0	0	0	0	0	0
ms1002328_scaffold0374_HBPB260_TE8298	0	0	0	0	0	0
ms1002329_scaffold0025_HBPB260_TE3770	0	0	0	0	0	0
ms100232_scaffold0237_HBPB260_TE3538	0	0	0	0	0	0
ms1002331_scaffold0025_HBPB260_TE6515	0	0	0	0	0	0
ms1002332_scaffold0025_HBPB260_TE6952	0	0	0	0	0	0
ms1002334_scaffold0025_HBPB260_TE7813	0	0	0	0	0	0
ms1002336_scaffold0025_HBPB260_TE7994	0	0	0	0	0	0
ms1002338_scaffold0025_HBPB260_TE8619	0	0	0	0	0	0
ms1002342_scaffold0565_HBPB260_TE7273	0	0	0	0	0	0
ms1002343_scaffold0565_HBPB260_TE8227	0	0	0	0	0	0
ms1002346_scaffold0071_HBPB260_TE2219	0	0	0	0	0	0
ms1002347_scaffold0071_HBPB260_TE3901	0	0	0	0	0	0
ms1002348_scaffold0071_HBPB260_TE3901	0	0	0	0	0	0
ms1002349_scaffold0071_HBPB260_TE6907	0	0	0	0	0	0
ms1002354_scaffold0619_HBPB260_TE5826	0	0	0	0	0	0
ms1002355_scaffold0619_HBPB260_TE6268	0	0	0	0	0	0
ms1002356_scaffold0619_HBPB260_TE6268	0	0	0	0	0	0
ms1002359_scaffold0619_HBPB260_TE8291	0	0	0	0	0	0
ms1002360_scaffold0619_HBPB260_TE8291	0	0	0	0	0	0
ms1002361_scaffold0619_HBPB260_TE8291	0	0	0	0	0	0
ms1002363_scaffold0619_HBPB260_TE8461	0	0	0	0	0	0
ms1002364_scaffold0038_HBPB260_TE3949	0	0	0	0	0	0
ms1002365_scaffold0038_HBPB260_TE7758	0	0	0	0	0	0
ms1002366_scaffold0038_HBPB260_TE8521	0	0	0	0	0	0
ms1002372_scaffold0736_HBPB260_TE8004	0	0	0	0	0	0
ms100237_scaffold0237_HBPB260_TE7079	0	0	0	1	0	0
ms1002380_scaffold0736_HBPB260_TE8138	0	0	0	0	0	0
ms1002381_scaffold0736_HBPB260_TE6832	0	0	0	0	0	0
ms1002382_scaffold0736_HBPB260_TE6832	0	0	0	0	0	0
ms1002383_scaffold0736_HBPB260_TE7993	0	0	0	0	0	0
ms1002385_scaffold0117_HBPB260_TE2925	0	0	0	0	0	0
ms1002387_scaffold0117_HBPB260_TE7034	0	0	0	0	0	0
ms1002388_scaffold0117_HBPB260_TE8004	0	0	0	0	0	0
ms1002389_scaffold0117_HBPB260_TE8487	0	0	0	0	0	0
ms1002391_scaffold0117_HBPB260_TE8507	0	0	0	0	0	0
ms1002392_scaffold0117_HBPB260_TE8677	0	0	0	0	0	0
ms1002394_scaffold0117_HBPB260_TE6354	0	0	0	0	0	0
ms1002398_scaffold0096_HBPB260_TE2094	0	0	0	0	0	0
ms1002399_scaffold0096_HBPB260_TE2094	0	0	0	0	0	0
ms10023_scaffold0056_HBPB260_TE165	0	0	0	0	0	0
ms1002402_scaffold0096_HBPB260_TE7069	0	0	0	0	0	0
ms1002403_scaffold0096_HBPB260_TE7074	0	0	0	0	0	0
ms1002404_scaffold0096_HBPB260_TE7905	0	0	0	0	0	0
ms1002405_scaffold0096_HBPB260_TE810	0	0	0	0	0	0
ms1002411_scaffold0047_HBPB260_TE3173	0	0	0	0	0	0
ms1002412_scaffold0047_HBPB260_TE7021	0	0	0	0	0	0
ms1002413_scaffold0047_HBPB260_TE7021	0	0	0	0	0	0
ms1002414_scaffold0047_HBPB260_TE7021	0	0	0	0	0	0
ms1002417_scaffold0464_HBPB260_TE8136	0	0	0	0	0	0
ms1002419_scaffold0464_HBPB260_TE8186	0	0	0	0	0	0
ms1002421_scaffold0464_HBPB260_TE8186	0	0	0	0	0	0
ms1002422_scaffold0464_HBPB260_TE3781	0	0	0	0	0	0
ms1002426_scaffold0077_HBPB260_TE5834	0	0	0	0	0	0
ms1002428_scaffold0077_HBPB260_TE8475	0	0	0	0	0	0
ms1002429_scaffold0077_HBPB260_TE5900	0	0	0	0	0	0
ms1002430_scaffold0077_HBPB260_TE6501	0	0	0	0	0	0
ms1002431_scaffold0077_HBPB260_TE6501	0	0	0	0	0	0
ms1002433_scaffold0077_HBPB260_TE6023	0	0	0	0	0	0
ms1002434_scaffold0066_HBPB260_TE164	0	0	0	0	0	0
ms1002435_scaffold0066_HBPB260_TE3706	0	0	0	0	0	0
ms1002436_scaffold0066_HBPB260_TE3706	0	0	0	0	0	0
ms1002437_scaffold0066_HBPB260_TE7951	0	0	0	0	0	0
ms1002438_scaffold0066_HBPB260_TE4316	0	0	0	0	0	0
ms1002439_scaffold0066_HBPB260_TE6012	0	0	0	0	0	0
ms100243_scaffold0170_HBPB260_TE3532	0	0	0	0	0	0
ms1002440_scaffold0066_HBPB260_TE6012	0	0	0	0	0	0
ms1002441_scaffold1201_HBPB260_TE6469	0	0	0	0	0	0
ms1002443_scaffold1201_HBPB260_TE7403	0	0	0	0	0	0
ms1002445_scaffold1201_HBPB260_TE844	0	0	0	0	0	0
ms1002449_scaffold0667_HBPB260_TE7918	0	0	0	0	0	0
ms100244_scaffold0170_HBPB260_TE5938	0	0	0	0	0	0
ms1002451_scaffold0451_HBPB260_TE6891	0	0	0	0	0	0
ms1002455_scaffold0451_HBPB260_TE7837	0	0	0	0	0	0
ms100245_scaffold0170_HBPB260_TE7721	0	0	0	0	0	0
ms1002462_scaffold0451_HBPB260_TE5722	0	0	0	0	0	0
ms1002463_scaffold0451_HBPB260_TE5845	0	0	0	0	0	0
ms1002466_scaffold0451_HBPB260_TE2260	0	0	0	0	0	0
ms1002468_scaffold1172_HBPB260_TE6891	0	7	0	2	1	0
ms1002474_scaffold1172_HBPB260_TE7010	0	0	0	0	0	0
ms1002477_scaffold1172_HBPB260_TE700	0	0	0	0	0	0
ms1002478_scaffold1172_HBPB260_TE700	0	0	0	0	0	0
ms1002479_scaffold1172_HBPB260_TE4200	0	0	0	0	0	0
ms1002482_scaffold0839_HBPB260_TE4146	0	0	0	0	0	0
ms1002483_scaffold0839_HBPB260_TE4146	0	0	0	0	0	0
ms1002484_scaffold0839_HBPB260_TE7787	0	0	0	0	0	0
ms1002486_scaffold0839_HBPB260_TE8314	0	0	0	0	0	0
ms1002487_scaffold0839_HBPB260_TE7478	0	0	0	0	0	0
ms1002488_scaffold0839_HBPB260_TE7478	0	0	0	0	0	0
ms1002492_scaffold0541_HBPB260_TE8537	0	0	0	0	0	0
ms10024_scaffold0043_HBPB260_TE149	0	0	0	0	0	0
ms1002509_scaffold0039_HBPB260_TE6962	0	0	0	0	0	0
ms1002510_scaffold0039_HBPB260_TE6962	0	0	0	0	0	0
ms1002512_scaffold0039_HBPB260_TE7288	0	0	0	0	0	0
ms1002517_scaffold0039_HBPB260_TE7792	0	0	0	0	0	0
ms1002518_scaffold0039_HBPB260_TE7792	0	0	0	0	0	0
ms100251_scaffold0047_HBPB260_TE7762	0	0	0	0	0	0
ms1002521_scaffold0039_HBPB260_TE7869	0	0	0	0	0	0
ms1002522_scaffold0039_HBPB260_TE8384	0	0	0	0	0	0
ms1002528_scaffold0039_HBPB260_TE6149	0	0	0	0	0	0
ms100252_scaffold0047_HBPB260_TE7867	0	0	0	0	0	0
ms1002531_scaffold0039_HBPB260_TE6780	0	0	0	0	0	0
ms1002533_scaffold0713_HBPB260_TE6227	0	0	0	0	0	0
ms1002534_scaffold0713_HBPB260_TE6901	0	0	0	0	0	0
ms1002538_scaffold0713_HBPB260_TE8179	0	0	0	0	0	0
ms1002539_scaffold0713_HBPB260_TE8324	0	0	0	0	0	0
ms100253_scaffold0047_HBPB260_TE7867	0	0	0	0	0	0
ms1002541_scaffold0713_HBPB260_TE8324	0	0	0	0	0	0
ms1002543_scaffold0713_HBPB260_TE8324	0	0	0	0	0	0
ms1002546_scaffold0713_HBPB260_TE7089	0	0	0	0	0	0
ms1002549_scaffold0713_HBPB260_TE7695	0	0	0	0	0	0
ms100254_scaffold0047_HBPB260_TE8660	0	0	0	0	0	0
ms1002551_scaffold0243_HBPB260_TE2942	0	0	0	0	0	0
ms1002552_scaffold0243_HBPB260_TE2942	0	0	0	0	0	0
ms1002554_scaffold0243_HBPB260_TE5894	0	0	0	0	0	0
ms1002557_scaffold0243_HBPB260_TE7548	0	0	0	0	0	0
ms100255_scaffold0047_HBPB260_TE8660	0	0	0	0	0	0
ms1002561_scaffold0243_HBPB260_TE7762	0	0	0	0	0	0
ms1002562_scaffold0243_HBPB260_TE8154	0	0	0	0	0	0
ms1002566_scaffold0387_HBPB260_TE6227	0	0	0	0	0	0
ms1002567_scaffold0387_HBPB260_TE7847	0	0	0	0	0	0
ms100256_scaffold0047_HBPB260_TE8660	0	0	0	0	0	0
ms1002578_scaffold0763_HBPB260_TE7215	0	0	0	0	0	0
ms1002582_scaffold0763_HBPB260_TE7836	0	0	0	0	0	0
ms1002584_scaffold0763_HBPB260_TE8248	0	0	0	0	0	0
ms1002589_scaffold0763_HBPB260_TE4134	0	0	0	0	0	0
ms1002590_scaffold0652_HBPB260_TE2873	0	0	0	0	0	0
ms1002591_scaffold0652_HBPB260_TE2873	0	0	0	0	0	0
ms1002592_scaffold0652_HBPB260_TE3880	0	0	0	0	0	0
ms1002596_scaffold0652_HBPB260_TE7633	0	0	0	0	0	0
ms1002597_scaffold0652_HBPB260_TE6774	0	0	0	0	0	0
ms100259_scaffold0739_HBPB260_TE8004	0	0	0	0	0	0
ms10025_scaffold0043_HBPB260_TE149	0	0	0	0	0	0
ms1002602_scaffold0421_HBPB260_TE7201	0	0	0	0	0	0
ms1002603_scaffold0421_HBPB260_TE3080	0	0	0	0	0	0
ms1002605_scaffold0421_HBPB260_TE6056	0	0	0	0	0	0
ms1002606_scaffold0421_HBPB260_TE6056	0	0	0	0	0	0
ms1002608_scaffold0421_HBPB260_TE7260	0	0	0	0	0	0
ms1002610_scaffold0421_HBPB260_TE7665	0	0	0	0	0	0
ms1002611_scaffold0144_HBPB260_TE7758	0	0	0	0	0	0
ms1002612_scaffold0144_HBPB260_TE7873	0	0	0	0	0	0
ms1002617_scaffold0144_HBPB260_TE7881	0	0	0	0	0	0
ms1002618_scaffold0144_HBPB260_TE7881	0	0	0	0	0	0
ms1002619_scaffold0144_HBPB260_TE7021	0	0	0	0	0	0
ms1002620_scaffold0051_HBPB260_TE3891	0	0	0	0	0	0
ms1002621_scaffold0051_HBPB260_TE3891	0	0	0	0	0	0
ms1002622_scaffold0051_HBPB260_TE6889	0	0	0	0	0	0
ms1002626_scaffold0051_HBPB260_TE7750	0	0	0	0	0	0
ms1002629_scaffold0051_HBPB260_TE7750	0	0	0	0	0	0
ms1002631_scaffold0051_HBPB260_TE7813	0	0	0	0	0	0
ms1002634_scaffold0051_HBPB260_TE7992	0	0	0	0	0	0
ms1002636_scaffold0994_HBPB260_TE119	0	0	0	0	0	0
ms1002641_scaffold0994_HBPB260_TE7063	0	0	0	0	0	0
ms1002643_scaffold0994_HBPB260_TE7735	0	0	0	0	0	0
ms1002645_scaffold0994_HBPB260_TE7750	0	0	0	0	0	0
ms1002646_scaffold0994_HBPB260_TE7750	0	0	0	0	0	0
ms1002649_scaffold0994_HBPB260_TE7820	0	0	0	0	0	0
ms1002651_scaffold0994_HBPB260_TE8087	0	0	0	0	0	0
ms1002661_scaffold0994_HBPB260_TE844	0	0	0	0	0	0
ms1002671_scaffold0195_HBPB260_TE6772	0	0	0	0	0	0
ms1002677_scaffold0195_HBPB260_TE7781	0	0	0	0	0	0
ms1002678_scaffold0195_HBPB260_TE7781	0	0	0	0	0	0
ms1002680_scaffold0195_HBPB260_TE5665	0	0	0	0	0	0
ms1002681_scaffold0180_HBPB260_TE3028	0	0	0	0	0	0
ms1002682_scaffold0180_HBPB260_TE6996	0	0	0	0	0	0
ms1002685_scaffold0180_HBPB260_TE6996	0	0	0	0	0	0
ms1002690_scaffold0180_HBPB260_TE8106	0	0	0	0	0	0
ms1002695_scaffold0180_HBPB260_TE8362	0	0	0	0	0	0
ms1002696_scaffold0180_HBPB260_TE8362	0	0	0	0	0	0
ms1002701_scaffold1026_HBPB260_TE3936	0	0	0	0	0	0
ms1002714_scaffold0031_HBPB260_TE6890	0	0	0	0	0	0
ms1002718_scaffold0031_HBPB260_TE7837	0	0	0	0	0	0
ms1002726_scaffold0031_HBPB260_TE4248	0	0	0	0	0	0
ms1002728_scaffold0031_HBPB260_TE7280	0	0	0	0	0	0
ms100272_scaffold0739_HBPB260_TE5910	21	0	8	11	2	0
ms1002730_scaffold0031_HBPB260_TE6278	3	0	2	3	0	0
ms1002732_scaffold0588_HBPB260_TE8004	0	0	0	0	0	0
ms1002733_scaffold0588_HBPB260_TE8301	0	0	0	0	0	0
ms1002736_scaffold0588_HBPB260_TE8377	4	7	1	6	2	2
ms1002738_scaffold0188_HBPB260_TE6786	0	0	0	0	0	0
ms1002741_scaffold0188_HBPB260_TE7973	0	0	0	0	0	0
ms1002745_scaffold0188_HBPB260_TE8373	0	0	0	0	0	0
ms1002749_scaffold0188_HBPB260_TE6925	0	0	0	0	0	0
ms100274_scaffold0739_HBPB260_TE7998	0	0	0	0	0	0
ms1002750_scaffold2117_HBPB260_TE7436	0	0	1	0	0	0
ms1002753_scaffold2117_HBPB260_TE8361	0	0	0	0	0	0
ms1002754_scaffold2117_HBPB260_TE8596	0	0	0	0	0	0
ms1002758_scaffold2117_HBPB260_TE8667	0	0	0	0	0	0
ms1002759_scaffold2117_HBPB260_TE7804	0	0	0	0	0	0
ms1002760_scaffold2117_HBPB260_TE7616	0	0	0	0	1	4
ms1002763_scaffold0427_HBPB260_TE5909	0	0	0	0	0	0
ms1002764_scaffold0427_HBPB260_TE6542	0	0	0	0	0	0
ms1002765_scaffold0427_HBPB260_TE7044	0	0	0	0	0	0
ms1002766_scaffold0427_HBPB260_TE3560	0	0	0	0	0	0
ms1002767_scaffold0427_HBPB260_TE5097	0	0	0	0	0	0
ms1002768_scaffold0427_HBPB260_TE5097	0	0	0	0	0	0
ms100276_scaffold0065_HBPB260_TE3835	0	0	0	0	0	0
ms1002771_scaffold0208_HBPB260_TE6988	0	0	0	0	0	0
ms1002777_scaffold0208_HBPB260_TE8050	0	0	0	0	0	0
ms1002778_scaffold0208_HBPB260_TE8050	0	0	0	0	0	0
ms1002779_scaffold0208_HBPB260_TE8050	0	0	0	0	0	0
ms100277_scaffold0065_HBPB260_TE3835	0	0	0	0	0	0
ms1002781_scaffold0208_HBPB260_TE8050	0	0	0	0	0	0
ms1002782_scaffold0208_HBPB260_TE8050	0	0	0	0	0	0
ms1002783_scaffold0208_HBPB260_TE8050	0	0	0	0	0	0
ms1002784_scaffold0208_HBPB260_TE8195	0	0	0	0	0	0
ms1002785_scaffold0208_HBPB260_TE8306	0	0	0	0	0	0
ms1002786_scaffold0208_HBPB260_TE8306	0	0	0	0	0	0
ms100278_scaffold0065_HBPB260_TE3835	0	0	0	0	0	0
ms1002798_scaffold0737_HBPB260_TE1805	0	0	0	0	0	0
ms1002799_scaffold0737_HBPB260_TE1967	0	0	0	0	0	0
ms100279_scaffold0065_HBPB260_TE7288	0	0	0	0	0	0
ms10027_scaffold0043_HBPB260_TE8136	0	0	0	0	0	0
ms1002800_scaffold0737_HBPB260_TE3034	0	0	0	0	0	0
ms1002801_scaffold0737_HBPB260_TE3866	0	0	0	0	0	0
ms1002802_scaffold0737_HBPB260_TE7083	0	0	0	0	0	0
ms1002803_scaffold0737_HBPB260_TE7236	0	0	0	0	0	0
ms1002804_scaffold0737_HBPB260_TE7548	0	0	0	0	0	0
ms1002805_scaffold0737_HBPB260_TE7548	0	0	0	0	0	0
ms1002806_scaffold0565_HBPB260_TE7118	0	0	0	0	0	0
ms1002808_scaffold0565_HBPB260_TE6485	0	0	0	0	0	0
ms1002809_scaffold0565_HBPB260_TE6485	0	0	0	0	0	0
ms1002811_scaffold1219_HBPB260_TE8140	0	0	0	0	0	0
ms1002812_scaffold1219_HBPB260_TE4553	0	0	0	0	0	0
ms1002813_scaffold1219_HBPB260_TE6008	0	0	0	0	0	0
ms1002814_scaffold1219_HBPB260_TE6008	0	0	0	0	0	0
ms1002815_scaffold1219_HBPB260_TE7759	0	0	0	0	0	0
ms1002820_scaffold0153_HBPB260_TE3915	0	0	0	0	0	0
ms1002821_scaffold0153_HBPB260_TE700	0	0	0	0	0	0
ms1002824_scaffold0030_HBPB260_TE3584	0	0	0	0	0	0
ms1002825_scaffold0030_HBPB260_TE3889	0	0	0	0	0	0
ms1002826_scaffold0030_HBPB260_TE3889	0	0	0	0	0	0
ms1002827_scaffold0030_HBPB260_TE6416	0	0	0	0	0	0
ms1002828_scaffold0030_HBPB260_TE6416	0	0	0	0	0	0
ms1002829_scaffold0030_HBPB260_TE6942	0	0	0	0	0	0
ms1002830_scaffold0030_HBPB260_TE6942	0	0	0	0	0	0
ms1002832_scaffold0030_HBPB260_TE8193	0	0	0	0	0	0
ms1002833_scaffold0030_HBPB260_TE8193	0	0	0	0	0	0
ms1002834_scaffold0030_HBPB260_TE8193	0	0	0	0	0	0
ms1002836_scaffold0030_HBPB260_TE8318	0	0	0	0	0	0
ms1002838_scaffold0137_HBPB260_TE6890	0	0	0	0	0	0
ms1002839_scaffold0137_HBPB260_TE6890	0	0	0	0	0	0
ms100283_scaffold0065_HBPB260_TE7992	0	0	0	0	0	0
ms1002845_scaffold0137_HBPB260_TE6714	0	0	0	0	0	0
ms1002849_scaffold0015_HBPB260_TE3611	0	0	0	0	0	0
ms1002850_scaffold0015_HBPB260_TE3714	0	0	0	0	0	0
ms1002851_scaffold0015_HBPB260_TE6889	0	0	0	0	0	0
ms1002852_scaffold0015_HBPB260_TE7657	0	0	0	0	0	0
ms1002853_scaffold0015_HBPB260_TE7758	0	0	0	0	0	0
ms1002856_scaffold0015_HBPB260_TE7832	0	0	0	0	0	0
ms100285_scaffold0065_HBPB260_TE7992	0	0	0	0	0	0
ms1002863_scaffold0779_HBPB260_TE6795	0	0	0	0	0	0
ms1002879_scaffold0210_HBPB260_TE5654	0	0	0	0	0	0
ms1002880_scaffold0201_HBPB260_TE2873	0	0	0	0	0	0
ms1002884_scaffold0201_HBPB260_TE7222	0	0	0	0	0	0
ms1002886_scaffold0201_HBPB260_TE7508	0	0	0	0	0	0
ms1002887_scaffold0201_HBPB260_TE7508	0	0	0	0	0	0
ms1002888_scaffold0201_HBPB260_TE7508	0	0	0	0	0	0
ms100288_scaffold0065_HBPB260_TE8127	0	0	0	0	0	0
ms1002891_scaffold1503_HBPB260_TE8186	0	0	0	0	0	0
ms1002897_scaffold0491_HBPB260_TE8004	0	0	0	0	0	0
ms100289_scaffold0404_HBPB260_TE3864	0	0	0	0	0	0
ms10028_scaffold0043_HBPB260_TE8138	0	0	0	0	0	0
ms1002901_scaffold0491_HBPB260_TE3915	0	0	0	0	0	0
ms1002904_scaffold0491_HBPB260_TE34	0	0	0	0	0	0
ms1002905_scaffold0491_HBPB260_TE5654	0	0	0	0	0	0
ms100290_scaffold0404_HBPB260_TE3864	0	0	0	0	0	0
ms1002914_scaffold0325_HBPB260_TE5658	0	0	0	0	0	0
ms100291_scaffold0404_HBPB260_TE7602	0	0	0	0	0	0
ms1002922_scaffold0325_HBPB260_TE5254	0	0	0	0	0	0
ms1002923_scaffold0281_HBPB260_TE5689	0	0	0	0	0	0
ms1002924_scaffold0281_HBPB260_TE6291	0	0	0	0	0	0
ms1002925_scaffold0281_HBPB260_TE7749	0	0	0	0	0	0
ms1002926_scaffold0281_HBPB260_TE7895	0	0	0	0	0	0
ms1002927_scaffold0281_HBPB260_TE8086	0	0	0	0	0	0
ms1002929_scaffold0281_HBPB260_TE8617	0	0	0	0	0	0
ms100292_scaffold0404_HBPB260_TE7602	0	0	0	0	0	0
ms1002931_scaffold0281_HBPB260_TE8617	0	0	0	0	0	0
ms1002934_scaffold0348_HBPB260_TE6339	0	0	0	0	0	0
ms1002935_scaffold0348_HBPB260_TE8324	0	0	0	0	0	0
ms1002937_scaffold0348_HBPB260_TE8293	0	0	0	0	0	0
ms1002939_scaffold0348_HBPB260_TE7759	0	0	0	0	0	0
ms100293_scaffold0404_HBPB260_TE6996	0	0	0	0	0	0
ms1002941_scaffold0020_HBPB260_TE3886	0	0	0	0	0	0
ms1002942_scaffold0020_HBPB260_TE810	0	0	0	0	0	0
ms1002944_scaffold0013_HBPB260_TE3338	0	0	0	0	0	0
ms1002945_scaffold0013_HBPB260_TE5776	0	0	0	0	0	0
ms1002947_scaffold0013_HBPB260_TE5776	0	0	0	0	0	0
ms1002950_scaffold0013_HBPB260_TE6349	0	0	0	0	0	0
ms1002953_scaffold0013_HBPB260_TE6349	0	0	0	0	0	0
ms1002958_scaffold0013_HBPB260_TE7721	0	0	0	0	0	0
ms100295_scaffold0183_HBPB260_TE2260	0	0	0	0	0	0
ms1002961_scaffold1753_HBPB260_TE295	0	0	0	0	0	0
ms1002962_scaffold1753_HBPB260_TE295	0	0	0	0	0	0
ms1002963_scaffold1753_HBPB260_TE6786	0	0	0	0	0	0
ms1002965_scaffold1753_HBPB260_TE6996	0	0	0	0	0	0
ms1002966_scaffold1753_HBPB260_TE7050	0	0	0	0	0	0
ms1002968_scaffold1753_HBPB260_TE7749	0	0	0	0	0	0
ms100296_scaffold0183_HBPB260_TE700	0	0	0	0	0	0
ms1002970_scaffold1753_HBPB260_TE8574	0	0	0	0	0	0
ms1002972_scaffold1753_HBPB260_TE3145	0	0	0	0	0	0
ms1002974_scaffold0880_HBPB260_TE7101	0	0	0	0	0	0
ms1002976_scaffold0880_HBPB260_TE7095	0	0	0	0	0	0
ms1002978_scaffold0683_HBPB260_TE5634	0	0	0	0	0	0
ms1002979_scaffold0683_HBPB260_TE5634	0	0	0	0	0	0
ms1002981_scaffold0683_HBPB260_TE5634	0	0	0	0	0	0
ms1002982_scaffold0683_HBPB260_TE5745	0	0	0	0	0	0
ms1002983_scaffold0683_HBPB260_TE5830	0	0	0	0	0	0
ms1002984_scaffold0683_HBPB260_TE5830	0	0	0	0	0	0
ms1002986_scaffold0683_HBPB260_TE5923	0	0	0	0	0	0
ms1002991_scaffold0683_HBPB260_TE6844	0	0	0	0	0	0
ms1002992_scaffold0683_HBPB260_TE6844	0	0	0	0	0	0
ms1002993_scaffold0683_HBPB260_TE6928	0	0	0	0	0	0
ms1002994_scaffold0683_HBPB260_TE7118	0	0	0	0	0	0
ms1002996_scaffold0683_HBPB260_TE7118	0	0	0	0	0	0
ms100299_scaffold0183_HBPB260_TE8150	0	0	0	0	0	0
ms1003003_scaffold0683_HBPB260_TE7745	0	0	0	0	0	0
ms1003004_scaffold0683_HBPB260_TE7759	0	0	0	0	0	0
ms1003005_scaffold0683_HBPB260_TE7759	0	0	0	0	0	0
ms1003007_scaffold0683_HBPB260_TE7759	0	0	0	0	0	0
ms1003009_scaffold0683_HBPB260_TE7766	0	0	0	0	0	0
ms1003010_scaffold0683_HBPB260_TE7766	0	0	0	0	0	0
ms1003013_scaffold0683_HBPB260_TE7781	0	0	0	0	0	0
ms1003015_scaffold0683_HBPB260_TE7992	0	0	0	0	0	0
ms1003017_scaffold0683_HBPB260_TE8017	0	0	0	0	0	0
ms1003018_scaffold0683_HBPB260_TE8017	0	0	0	0	0	0
ms1003020_scaffold0683_HBPB260_TE8017	0	0	0	0	0	0
ms1003021_scaffold0683_HBPB260_TE8017	0	0	0	0	0	0
ms1003025_scaffold0683_HBPB260_TE8072	0	0	0	0	0	0
ms1003027_scaffold0683_HBPB260_TE8072	0	0	0	0	0	0
ms1003030_scaffold0683_HBPB260_TE8072	0	0	0	0	0	0
ms1003031_scaffold0683_HBPB260_TE8072	0	0	0	0	0	0
ms1003034_scaffold0683_HBPB260_TE8212	0	0	0	0	0	0
ms1003035_scaffold0683_HBPB260_TE8212	0	0	0	0	0	0
ms1003036_scaffold0683_HBPB260_TE8212	0	0	0	0	0	0
ms1003037_scaffold0683_HBPB260_TE8212	0	0	0	0	0	0
ms1003039_scaffold0683_HBPB260_TE8297	0	0	0	0	0	0
ms1003042_scaffold0683_HBPB260_TE8585	0	0	0	0	0	0
ms1003043_scaffold0683_HBPB260_TE8585	0	0	0	0	0	0
ms1003045_scaffold0385_HBPB260_TE1108	0	0	0	0	0	0
ms1003047_scaffold0385_HBPB260_TE1108	0	0	0	0	0	0
ms1003049_scaffold0385_HBPB260_TE3268	0	0	0	0	0	0
ms1003050_scaffold0385_HBPB260_TE3611	0	0	0	0	0	0
ms1003052_scaffold0385_HBPB260_TE3611	0	0	0	0	0	0
ms1003053_scaffold0385_HBPB260_TE3611	0	0	0	0	0	0
ms1003054_scaffold0385_HBPB260_TE3845	0	0	0	0	0	0
ms1003055_scaffold0385_HBPB260_TE5680	0	0	0	0	0	0
ms1003056_scaffold0385_HBPB260_TE5680	0	0	0	0	0	0
ms1003057_scaffold0385_HBPB260_TE5680	0	0	0	0	0	0
ms1003058_scaffold0385_HBPB260_TE5826	0	0	0	0	0	0
ms1003059_scaffold0385_HBPB260_TE5826	0	0	0	0	0	0
ms1003061_scaffold0385_HBPB260_TE6015	0	0	0	0	0	0
ms1003062_scaffold0385_HBPB260_TE6015	0	0	0	0	0	0
ms1003064_scaffold0385_HBPB260_TE6307	0	0	0	0	0	0
ms1003068_scaffold0385_HBPB260_TE6942	0	0	0	0	0	0
ms1003073_scaffold0385_HBPB260_TE7602	0	0	0	0	0	0
ms1003077_scaffold0385_HBPB260_TE7758	0	0	0	0	0	0
ms100307_scaffold0183_HBPB260_TE6967	0	0	0	0	0	0
ms1003080_scaffold0385_HBPB260_TE7768	0	0	0	0	0	0
ms1003083_scaffold0385_HBPB260_TE7785	0	0	0	0	0	0
ms1003084_scaffold0385_HBPB260_TE7785	0	0	0	0	0	0
ms1003091_scaffold0385_HBPB260_TE7941	0	0	0	0	0	0
ms1003092_scaffold0385_HBPB260_TE7941	0	0	0	0	0	0
ms1003093_scaffold0385_HBPB260_TE7941	0	0	0	0	0	0
ms1003094_scaffold0385_HBPB260_TE7944	0	0	0	0	0	0
ms1003095_scaffold0385_HBPB260_TE7944	0	0	0	0	0	0
ms1003099_scaffold0385_HBPB260_TE7992	0	0	0	0	0	0
ms100309_scaffold0183_HBPB260_TE6967	0	0	0	0	0	0
ms1003100_scaffold0385_HBPB260_TE7992	0	0	0	0	0	0
ms1003101_scaffold0385_HBPB260_TE7992	0	0	0	0	0	0
ms1003104_scaffold0385_HBPB260_TE8136	0	0	0	0	0	0
ms1003105_scaffold0385_HBPB260_TE8136	0	0	0	0	0	0
ms1003108_scaffold0385_HBPB260_TE8166	0	0	0	0	0	0
ms1003109_scaffold0385_HBPB260_TE8166	0	0	0	0	0	0
ms1003114_scaffold0385_HBPB260_TE8217	0	0	0	0	0	0
ms1003124_scaffold1083_HBPB260_TE3268	0	0	0	0	0	0
ms1003125_scaffold1083_HBPB260_TE3880	0	0	0	0	0	0
ms1003126_scaffold1083_HBPB260_TE3880	0	0	0	0	0	0
ms1003127_scaffold1083_HBPB260_TE4910	0	0	0	0	0	0
ms1003128_scaffold1083_HBPB260_TE5957	0	0	0	0	0	0
ms1003129_scaffold1083_HBPB260_TE6091	0	0	0	0	0	0
ms100312_scaffold0183_HBPB260_TE7719	0	0	0	0	0	0
ms1003132_scaffold1083_HBPB260_TE6907	0	0	0	0	0	0
ms1003134_scaffold1083_HBPB260_TE7029	0	0	0	0	0	0
ms1003135_scaffold1083_HBPB260_TE7050	0	0	0	0	0	0
ms1003136_scaffold1083_HBPB260_TE7069	0	0	0	0	0	0
ms1003138_scaffold1083_HBPB260_TE7300	0	0	0	0	0	0
ms1003139_scaffold1083_HBPB260_TE7300	0	0	0	0	0	0
ms100313_scaffold0183_HBPB260_TE7719	0	0	0	0	0	0
ms1003140_scaffold1083_HBPB260_TE7300	0	0	0	0	0	0
ms1003142_scaffold1083_HBPB260_TE7323	0	0	0	0	0	0
ms1003143_scaffold1083_HBPB260_TE7745	0	0	0	0	0	0
ms1003145_scaffold1083_HBPB260_TE7754	0	0	0	0	0	0
ms1003148_scaffold1083_HBPB260_TE7898	0	0	0	0	0	0
ms1003149_scaffold1083_HBPB260_TE7898	0	0	0	0	0	0
ms1003151_scaffold1083_HBPB260_TE7899	0	0	0	0	0	0
ms1003153_scaffold1083_HBPB260_TE8002	0	0	0	0	0	0
ms1003155_scaffold1083_HBPB260_TE8080	0	0	0	0	0	0
ms1003156_scaffold1083_HBPB260_TE8323	0	0	0	0	0	0
ms1003157_scaffold1083_HBPB260_TE8607	0	0	0	0	0	0
ms1003158_scaffold0101_HBPB260_TE3714	0	0	0	0	0	0
ms100315_scaffold0144_HBPB260_TE8345	0	0	0	0	0	0
ms1003160_scaffold0101_HBPB260_TE3714	0	0	0	0	0	0
ms1003161_scaffold0101_HBPB260_TE4487	0	0	0	0	0	0
ms1003164_scaffold0101_HBPB260_TE5904	0	0	0	0	0	0
ms1003165_scaffold0101_HBPB260_TE5904	0	0	0	0	0	0
ms1003166_scaffold0101_HBPB260_TE5973	0	0	0	0	0	0
ms1003167_scaffold0101_HBPB260_TE5973	0	0	0	0	0	0
ms1003169_scaffold0101_HBPB260_TE6175	0	0	0	0	0	0
ms100316_scaffold0144_HBPB260_TE2056	0	0	0	0	0	0
ms1003170_scaffold0101_HBPB260_TE6175	0	0	0	0	0	0
ms1003171_scaffold0101_HBPB260_TE6646	0	0	0	0	0	0
ms1003174_scaffold0101_HBPB260_TE6921	0	0	0	0	0	0
ms1003175_scaffold0101_HBPB260_TE6921	0	0	0	0	0	0
ms1003177_scaffold0101_HBPB260_TE7042	0	0	0	0	0	0
ms1003178_scaffold0101_HBPB260_TE7758	0	0	0	0	0	0
ms1003179_scaffold0101_HBPB260_TE7768	0	0	0	0	0	0
ms1003182_scaffold0101_HBPB260_TE7771	0	0	0	0	0	0
ms1003185_scaffold0101_HBPB260_TE7773	0	0	0	0	0	0
ms1003186_scaffold0101_HBPB260_TE7775	0	0	0	0	0	0
ms1003189_scaffold0101_HBPB260_TE7775	0	0	0	0	0	0
ms1003190_scaffold0101_HBPB260_TE7779	0	0	0	0	0	0
ms1003191_scaffold0101_HBPB260_TE7786	0	0	0	0	0	0
ms1003194_scaffold0101_HBPB260_TE7988	0	0	0	0	0	0
ms1003196_scaffold0101_HBPB260_TE7992	0	0	0	0	0	0
ms100319_scaffold0144_HBPB260_TE3328	0	0	0	0	0	0
ms1003202_scaffold0101_HBPB260_TE7992	0	0	0	0	0	0
ms1003204_scaffold0101_HBPB260_TE8078	0	0	0	0	0	0
ms1003206_scaffold0101_HBPB260_TE8136	0	0	0	0	0	0
ms1003207_scaffold0101_HBPB260_TE8136	0	0	0	0	0	0
ms1003208_scaffold0101_HBPB260_TE8151	0	0	0	0	0	0
ms1003211_scaffold0101_HBPB260_TE8151	0	0	0	0	0	0
ms1003212_scaffold0101_HBPB260_TE8154	0	0	0	0	0	0
ms1003215_scaffold0101_HBPB260_TE8154	0	0	0	0	0	0
ms1003216_scaffold0101_HBPB260_TE8154	0	0	0	0	0	0
ms1003217_scaffold0101_HBPB260_TE8154	0	0	0	0	0	0
ms1003222_scaffold0101_HBPB260_TE7244	0	0	0	0	0	0
ms1003224_scaffold0101_HBPB260_TE7244	0	0	0	0	0	0
ms1003225_scaffold0679_HBPB260_TE152	0	0	0	0	0	0
ms1003227_scaffold0679_HBPB260_TE3739	0	0	0	0	0	0
ms1003228_scaffold0679_HBPB260_TE3875	0	0	0	0	0	0
ms1003235_scaffold0679_HBPB260_TE6416	0	0	0	0	0	0
ms1003236_scaffold0679_HBPB260_TE7074	0	0	0	0	0	0
ms1003238_scaffold0679_HBPB260_TE7740	0	0	0	0	0	0
ms1003239_scaffold0679_HBPB260_TE7740	0	0	0	0	0	0
ms1003240_scaffold0679_HBPB260_TE7750	0	0	0	0	0	0
ms1003241_scaffold0679_HBPB260_TE7750	0	0	0	0	0	0
ms1003242_scaffold0679_HBPB260_TE7756	0	0	0	0	0	0
ms1003243_scaffold0679_HBPB260_TE7913	0	0	0	0	0	0
ms1003244_scaffold0679_HBPB260_TE7926	0	0	0	0	0	0
ms1003245_scaffold0679_HBPB260_TE7934	0	0	0	0	0	0
ms1003250_scaffold0679_HBPB260_TE7992	0	0	0	0	0	0
ms1003251_scaffold0679_HBPB260_TE8017	0	0	0	0	0	0
ms1003252_scaffold0679_HBPB260_TE8017	0	0	0	0	0	0
ms1003255_scaffold0679_HBPB260_TE8512	0	0	0	0	0	0
ms1003256_scaffold0679_HBPB260_TE8512	0	0	0	0	0	0
ms1003257_scaffold0679_HBPB260_TE8512	0	0	0	0	0	0
ms1003259_scaffold0679_HBPB260_TE844	0	0	0	0	0	0
ms1003261_scaffold0539_HBPB260_TE3173	0	0	0	0	0	0
ms1003264_scaffold0539_HBPB260_TE3588	0	0	0	0	0	0
ms1003265_scaffold0539_HBPB260_TE3588	0	0	0	0	0	0
ms1003266_scaffold0539_HBPB260_TE3588	0	0	0	0	0	0
ms1003267_scaffold0539_HBPB260_TE3588	0	0	0	0	0	0
ms1003275_scaffold0539_HBPB260_TE6890	0	0	0	0	0	0
ms1003278_scaffold0539_HBPB260_TE6892	0	0	0	0	0	0
ms1003282_scaffold0539_HBPB260_TE7247	0	0	0	0	0	0
ms1003289_scaffold0539_HBPB260_TE7814	0	0	0	0	0	0
ms100328_scaffold0530_HBPB260_TE7244	0	0	0	0	0	0
ms1003293_scaffold0539_HBPB260_TE8005	0	0	0	0	0	0
ms1003294_scaffold0539_HBPB260_TE8005	0	0	0	0	0	0
ms1003298_scaffold0539_HBPB260_TE8259	0	0	0	0	0	0
ms1003302_scaffold0539_HBPB260_TE8337	0	0	0	0	0	0
ms1003305_scaffold0539_HBPB260_TE8483	0	0	0	0	0	0
ms1003310_scaffold0539_HBPB260_TE8618	0	0	0	0	0	0
ms1003337_scaffold0539_HBPB260_TE7690	0	0	0	0	0	0
ms1003339_scaffold0539_HBPB260_TE7737	0	0	0	0	0	0
ms100333_scaffold0260_HBPB260_TE8004	0	0	0	0	0	0
ms1003342_scaffold0539_HBPB260_TE8451	0	0	0	0	0	0
ms1003344_scaffold0539_HBPB260_TE8451	0	0	0	0	0	0
ms1003347_scaffold0011_HBPB260_TE164	0	0	0	0	0	0
ms1003348_scaffold0011_HBPB260_TE3799	0	0	0	0	0	0
ms1003349_scaffold0011_HBPB260_TE3799	0	0	0	0	0	0
ms1003351_scaffold0011_HBPB260_TE3962	0	0	0	0	0	0
ms1003353_scaffold0011_HBPB260_TE4648	0	0	0	0	0	0
ms1003354_scaffold0011_HBPB260_TE4648	0	0	0	0	0	0
ms1003355_scaffold0011_HBPB260_TE4648	0	0	0	0	0	0
ms1003357_scaffold0011_HBPB260_TE7288	0	0	0	0	0	0
ms1003358_scaffold0011_HBPB260_TE7548	0	0	0	0	0	0
ms1003359_scaffold0011_HBPB260_TE7548	0	0	0	0	0	0
ms1003364_scaffold0011_HBPB260_TE7758	0	0	0	0	0	0
ms1003366_scaffold0011_HBPB260_TE7758	0	0	0	0	0	0
ms1003367_scaffold0011_HBPB260_TE7758	0	0	0	0	0	0
ms1003368_scaffold0011_HBPB260_TE7841	0	0	0	0	0	0
ms1003369_scaffold0011_HBPB260_TE7841	0	0	0	0	0	0
ms1003370_scaffold0011_HBPB260_TE7841	0	0	0	0	0	0
ms1003374_scaffold0011_HBPB260_TE7906	0	0	0	0	0	0
ms1003375_scaffold0011_HBPB260_TE7906	0	0	0	0	0	0
ms1003377_scaffold0011_HBPB260_TE7906	0	0	0	0	0	0
ms1003378_scaffold0011_HBPB260_TE7939	0	0	0	0	0	0
ms1003379_scaffold0011_HBPB260_TE7939	0	0	0	0	0	0
ms1003380_scaffold0011_HBPB260_TE7939	0	0	0	0	0	0
ms1003381_scaffold0011_HBPB260_TE7944	0	0	0	0	0	0
ms1003383_scaffold0011_HBPB260_TE7990	0	0	0	0	0	0
ms1003386_scaffold0011_HBPB260_TE8097	0	0	0	0	0	0
ms1003387_scaffold0011_HBPB260_TE8097	0	0	0	0	0	0
ms1003388_scaffold0011_HBPB260_TE8097	0	0	0	0	0	0
ms1003390_scaffold0011_HBPB260_TE8097	0	0	0	0	0	0
ms1003393_scaffold0011_HBPB260_TE8394	0	0	0	0	0	0
ms1003395_scaffold0011_HBPB260_TE8394	0	0	0	0	0	0
ms1003398_scaffold0043_HBPB260_TE3654	0	0	0	0	0	0
ms10033_scaffold0043_HBPB260_TE7518	0	0	0	0	0	0
ms1003400_scaffold0043_HBPB260_TE5162	0	0	0	0	0	0
ms1003404_scaffold0043_HBPB260_TE5938	0	0	0	0	0	0
ms1003406_scaffold0043_HBPB260_TE6307	0	0	0	0	0	0
ms1003427_scaffold0043_HBPB260_TE7657	0	0	0	0	0	0
ms1003428_scaffold0043_HBPB260_TE7738	0	0	0	0	0	0
ms1003429_scaffold0043_HBPB260_TE7745	0	0	0	0	0	0
ms100342_scaffold0184_HBPB260_TE3936	0	0	0	0	0	0
ms1003432_scaffold0043_HBPB260_TE7882	0	0	0	0	0	0
ms1003435_scaffold0043_HBPB260_TE8004	0	0	0	0	0	0
ms100343_scaffold0184_HBPB260_TE3936	0	0	0	0	0	0
ms1003441_scaffold0043_HBPB260_TE8229	0	0	0	0	0	0
ms1003442_scaffold0043_HBPB260_TE8229	0	0	0	0	0	0
ms1003443_scaffold0043_HBPB260_TE8229	0	0	0	0	0	0
ms1003444_scaffold0043_HBPB260_TE8268	0	0	0	0	0	0
ms1003445_scaffold0043_HBPB260_TE8268	0	0	0	0	0	0
ms1003448_scaffold0043_HBPB260_TE8619	0	0	0	0	0	0
ms1003459_scaffold0043_HBPB260_TE6476	0	0	0	0	0	0
ms1003460_scaffold0043_HBPB260_TE6476	0	0	0	0	0	0
ms1003461_scaffold0043_HBPB260_TE6476	0	0	0	0	0	0
ms1003462_scaffold0043_HBPB260_TE7591	0	0	0	0	0	0
ms1003465_scaffold0043_HBPB260_TE7599	0	0	0	0	0	0
ms1003468_scaffold0558_HBPB260_TE3132	0	0	0	0	0	0
ms1003469_scaffold0558_HBPB260_TE3307	0	0	0	0	0	0
ms100346_scaffold0184_HBPB260_TE7094	0	0	0	0	0	0
ms1003470_scaffold0558_HBPB260_TE34	0	0	0	0	0	0
ms1003471_scaffold0558_HBPB260_TE3638	0	0	0	0	0	0
ms1003474_scaffold0558_HBPB260_TE6903	0	0	0	0	0	0
ms1003475_scaffold0558_HBPB260_TE6903	0	0	0	0	0	0
ms1003477_scaffold0558_HBPB260_TE7118	0	0	0	0	0	0
ms1003478_scaffold0558_HBPB260_TE7118	0	0	0	0	0	0
ms1003479_scaffold0558_HBPB260_TE7735	0	0	0	0	0	0
ms1003480_scaffold0558_HBPB260_TE7735	0	0	0	0	0	0
ms1003481_scaffold0558_HBPB260_TE7735	0	0	0	0	0	0
ms1003482_scaffold0558_HBPB260_TE7749	0	0	0	0	0	0
ms1003483_scaffold0558_HBPB260_TE7749	0	0	0	0	0	0
ms1003484_scaffold0558_HBPB260_TE7749	0	0	0	0	0	0
ms1003485_scaffold0558_HBPB260_TE7759	0	0	0	0	0	0
ms1003486_scaffold0558_HBPB260_TE7759	0	0	0	0	0	0
ms1003487_scaffold0558_HBPB260_TE7759	0	0	0	0	0	0
ms1003489_scaffold0558_HBPB260_TE7867	0	0	0	0	0	0
ms1003492_scaffold0558_HBPB260_TE7867	0	0	0	0	0	0
ms1003495_scaffold0558_HBPB260_TE7974	0	0	0	0	0	0
ms1003498_scaffold0558_HBPB260_TE8172	0	0	0	0	0	0
ms1003503_scaffold0558_HBPB260_TE8179	0	0	0	0	0	0
ms1003504_scaffold0558_HBPB260_TE8179	0	0	0	0	0	0
ms1003505_scaffold0558_HBPB260_TE8617	0	0	0	0	0	0
ms1003507_scaffold0558_HBPB260_TE8513	0	0	0	0	0	0
ms1003514_scaffold0558_HBPB260_TE6477	0	0	0	0	0	0
ms1003515_scaffold0558_HBPB260_TE6477	0	0	0	0	0	0
ms1003517_scaffold0558_HBPB260_TE6477	0	0	0	0	0	0
ms100351_scaffold0184_HBPB260_TE8306	0	0	0	0	0	0
ms1003523_scaffold0060_HBPB260_TE3221	0	0	0	0	0	0
ms1003524_scaffold0060_HBPB260_TE3221	0	0	0	0	0	0
ms1003526_scaffold0060_HBPB260_TE3369	0	0	0	0	0	0
ms1003527_scaffold0060_HBPB260_TE3369	0	0	0	0	0	0
ms1003529_scaffold0060_HBPB260_TE3669	0	0	0	0	0	0
ms100352_scaffold0184_HBPB260_TE8393	0	0	0	0	0	0
ms1003530_scaffold0060_HBPB260_TE3669	0	0	0	0	0	0
ms1003531_scaffold0060_HBPB260_TE3669	0	0	0	0	0	0
ms1003535_scaffold0060_HBPB260_TE3889	0	0	0	0	0	0
ms1003536_scaffold0060_HBPB260_TE3889	0	0	0	0	0	0
ms1003537_scaffold0060_HBPB260_TE5689	0	0	0	0	0	0
ms100353_scaffold0184_HBPB260_TE8393	0	0	0	0	0	0
ms1003541_scaffold0060_HBPB260_TE5951	0	0	0	0	0	0
ms1003542_scaffold0060_HBPB260_TE6003	0	0	0	0	0	0
ms1003543_scaffold0060_HBPB260_TE6008	0	0	0	0	0	0
ms1003544_scaffold0060_HBPB260_TE6355	0	0	0	0	0	0
ms1003547_scaffold0060_HBPB260_TE6892	0	0	0	0	0	0
ms1003548_scaffold0060_HBPB260_TE6892	0	0	0	0	0	0
ms1003549_scaffold0060_HBPB260_TE6892	0	0	0	0	0	0
ms1003551_scaffold0060_HBPB260_TE7083	0	0	0	0	0	0
ms1003552_scaffold0060_HBPB260_TE7548	0	0	0	0	0	0
ms1003556_scaffold0060_HBPB260_TE7749	0	0	0	0	0	0
ms1003557_scaffold0060_HBPB260_TE7749	0	0	0	0	0	0
ms1003558_scaffold0060_HBPB260_TE7749	0	0	0	0	0	0
ms1003561_scaffold0060_HBPB260_TE7757	0	0	0	0	0	0
ms1003562_scaffold0060_HBPB260_TE7797	0	0	0	0	0	0
ms1003563_scaffold0060_HBPB260_TE8017	0	0	0	0	0	0
ms1003564_scaffold0060_HBPB260_TE8044	0	0	0	0	0	0
ms1003565_scaffold0060_HBPB260_TE8044	0	0	0	0	0	0
ms1003566_scaffold0060_HBPB260_TE8106	0	0	0	0	0	0
ms1003568_scaffold0060_HBPB260_TE8115	0	0	0	0	0	0
ms1003569_scaffold0060_HBPB260_TE8115	0	0	0	0	0	0
ms1003570_scaffold0060_HBPB260_TE8115	0	0	0	0	0	0
ms1003571_scaffold0060_HBPB260_TE8115	0	0	0	0	0	0
ms1003573_scaffold0060_HBPB260_TE8115	0	0	0	0	0	0
ms1003574_scaffold0060_HBPB260_TE8115	0	0	0	0	0	0
ms1003575_scaffold0060_HBPB260_TE8115	0	0	0	0	0	0
ms1003577_scaffold0060_HBPB260_TE8166	0	0	0	0	0	0
ms1003578_scaffold0060_HBPB260_TE8507	0	0	0	0	0	0
ms1003579_scaffold0060_HBPB260_TE8507	0	0	0	0	0	0
ms100357_scaffold1852_HBPB260_TE7436	0	0	0	0	0	0
ms1003580_scaffold0060_HBPB260_TE8507	0	0	0	0	0	0
ms1003582_scaffold0060_HBPB260_TE990	0	0	0	0	0	0
ms1003583_scaffold0060_HBPB260_TE990	0	0	0	0	0	0
ms1003585_scaffold0060_HBPB260_TE8682	0	0	0	0	0	0
ms1003586_scaffold0060_HBPB260_TE8682	0	0	0	0	0	0
ms1003587_scaffold0060_HBPB260_TE8682	0	0	0	0	0	0
ms1003588_scaffold0310_HBPB260_TE3011	0	0	0	0	0	0
ms1003589_scaffold0725_HBPB260_TE5853	0	0	0	0	0	0
ms1003598_scaffold1386_HBPB260_TE5869	0	0	0	0	0	0
ms100359_scaffold1852_HBPB260_TE5750	0	0	0	0	0	0
ms1003602_scaffold2073_HBPB260_TE4200	0	0	0	0	0	0
ms1003606_scaffold2698_HBPB260_TE8004	0	0	0	0	0	0
ms1003607_scaffold4441_HBPB260_TE1695	0	0	0	0	0	0
ms1003617_scaffold0473_HBPB260_TE8098	0	0	0	0	0	0
ms1003618_scaffold0473_HBPB260_TE8098	0	0	0	0	0	0
ms1003619_scaffold0540_HBPB260_TE7280	0	0	0	0	0	0
ms1003625_scaffold0818_HBPB260_TE6806	0	0	0	0	0	0
ms1003627_scaffold7082_HBPB260_TE5654	0	0	0	0	0	0
ms1003629_scaffold7084_HBPB260_TE8337	0	0	0	0	0	0
ms1003630_scaffold7088_HBPB260_TE6738	0	0	0	0	0	0
ms1003631_scaffold7252_HBPB260_TE6302	0	0	0	0	0	0
ms1003632_scaffold0025_HBPB260_TE4479	0	0	0	0	0	0
ms1003639_scaffold3837_HBPB260_TE1633	0	0	0	0	0	0
ms100363_scaffold1852_HBPB260_TE7063	0	0	0	0	0	0
ms1003641_scaffold4682_HBPB260_TE6034	0	0	0	0	0	0
ms1003642_scaffold4682_HBPB260_TE3704	0	0	0	0	0	0
ms1003643_scaffold0121_HBPB260_TE3944	0	0	0	0	0	0
ms1003644_scaffold0424_HBPB260_TE6111	0	0	0	0	0	0
ms1003645_scaffold0636_HBPB260_TE8362	0	0	0	0	0	0
ms1003646_scaffold0636_HBPB260_TE7376	0	0	0	0	0	0
ms1003647_scaffold0701_HBPB260_TE164	0	0	0	0	0	0
ms1003654_scaffold2370_HBPB260_TE8391	0	0	0	0	0	0
ms1003655_scaffold2406_HBPB260_TE6891	1	1	0	0	0	0
ms1003657_scaffold4185_HBPB260_TE8229	0	0	0	0	0	0
ms1003658_scaffold5139_HBPB260_TE3145	0	0	0	0	0	0
ms1003659_scaffold5139_HBPB260_TE6622	0	0	0	0	0	0
ms1003662_scaffold0287_HBPB260_TE3915	0	0	0	0	0	0
ms1003663_scaffold0287_HBPB260_TE3915	0	0	0	0	0	0
ms1003664_scaffold0287_HBPB260_TE4436	0	0	0	0	0	0
ms1003665_scaffold0287_HBPB260_TE8128	0	0	0	0	0	0
ms1003666_scaffold0403_HBPB260_TE2975	0	0	0	0	0	0
ms1003669_scaffold0529_HBPB260_TE8281	0	0	0	0	0	0
ms100366_scaffold0275_HBPB260_TE4869	0	0	0	0	0	0
ms1003676_scaffold0177_HBPB260_TE3878	0	0	0	0	0	0
ms1003678_scaffold0177_HBPB260_TE3	0	0	0	0	0	0
ms100367_scaffold0275_HBPB260_TE295	0	0	0	0	0	0
ms1003680_scaffold0177_HBPB260_TE8002	0	0	0	0	0	0
ms1003681_scaffold0177_HBPB260_TE8211	0	0	0	0	0	0
ms1003682_scaffold1758_HBPB260_TE3230	0	0	0	0	0	0
ms1003683_scaffold1758_HBPB260_TE6339	0	0	0	0	0	0
ms1003689_scaffold1758_HBPB260_TE6832	0	0	0	0	0	0
ms100368_scaffold0275_HBPB260_TE6889	0	0	0	0	0	0
ms1003703_scaffold0149_HBPB260_TE6114	0	0	0	0	0	0
ms1003704_scaffold0149_HBPB260_TE6204	0	0	0	0	0	0
ms1003707_scaffold1964_HBPB260_TE2113	0	0	0	0	0	0
ms1003708_scaffold1964_HBPB260_TE3538	0	0	0	0	0	0
ms1003710_scaffold1964_HBPB260_TE2792	0	0	0	0	0	0
ms1003711_scaffold1964_HBPB260_TE2792	0	0	0	0	0	0
ms1003713_scaffold1964_HBPB260_TE2792	0	0	0	0	0	0
ms1003715_scaffold1964_HBPB260_TE8262	0	0	0	0	0	0
ms1003716_scaffold0101_HBPB260_TE2204	0	0	0	0	0	0
ms1003718_scaffold0101_HBPB260_TE6043	0	0	0	0	0	0
ms1003719_scaffold0101_HBPB260_TE6043	0	0	0	0	0	0
ms1003721_scaffold0101_HBPB260_TE7602	0	0	0	0	0	0
ms1003726_scaffold0101_HBPB260_TE138	0	0	0	0	0	0
ms1003729_scaffold0101_HBPB260_TE2260	0	0	0	0	0	0
ms1003734_scaffold0101_HBPB260_TE8682	0	0	0	0	0	0
ms1003746_scaffold0287_HBPB260_TE5701	0	0	0	0	0	0
ms1003750_scaffold0287_HBPB260_TE7785	0	0	0	0	0	0
ms1003751_scaffold0287_HBPB260_TE7785	0	0	0	0	0	0
ms1003753_scaffold0287_HBPB260_TE7785	0	0	0	0	0	0
ms1003755_scaffold0287_HBPB260_TE7951	0	0	0	0	0	0
ms1003756_scaffold0287_HBPB260_TE7951	0	0	0	0	0	0
ms1003757_scaffold0287_HBPB260_TE8013	0	0	0	0	0	0
ms1003758_scaffold0287_HBPB260_TE8013	0	0	0	0	0	0
ms1003761_scaffold1072_HBPB260_TE2352	0	0	0	0	0	0
ms1003762_scaffold1072_HBPB260_TE6266	0	0	0	0	0	0
ms1003764_scaffold1072_HBPB260_TE7834	0	0	0	0	0	0
ms1003765_scaffold1072_HBPB260_TE7834	0	0	0	0	0	0
ms1003766_scaffold1072_HBPB260_TE8617	0	0	0	0	0	0
ms1003767_scaffold1072_HBPB260_TE7842	0	0	0	0	0	0
ms1003768_scaffold1072_HBPB260_TE7697	0	0	0	0	0	0
ms1003772_scaffold0773_HBPB260_TE7837	0	0	0	0	0	0
ms1003773_scaffold0773_HBPB260_TE8051	0	0	0	0	0	0
ms1003775_scaffold0773_HBPB260_TE8337	0	0	0	0	0	0
ms1003776_scaffold0773_HBPB260_TE8337	0	0	0	0	0	0
ms1003779_scaffold0773_HBPB260_TE2873	0	0	0	0	0	0
ms1003780_scaffold0773_HBPB260_TE5879	0	0	0	0	0	0
ms1003788_scaffold0797_HBPB260_TE7236	0	0	0	0	0	0
ms1003789_scaffold0797_HBPB260_TE7236	0	0	0	0	0	0
ms1003790_scaffold0797_HBPB260_TE7721	0	0	0	0	0	0
ms1003792_scaffold0797_HBPB260_TE7721	0	0	0	0	0	0
ms1003794_scaffold0797_HBPB260_TE7761	0	0	0	0	0	0
ms1003796_scaffold0797_HBPB260_TE7830	0	0	0	0	0	0
ms10037_scaffold1404_HBPB260_TE8210	0	0	0	0	0	0
ms1003800_scaffold0076_HBPB260_TE1330	0	0	0	0	0	0
ms1003802_scaffold0076_HBPB260_TE7042	0	0	0	0	0	0
ms1003803_scaffold0076_HBPB260_TE7800	0	0	0	0	0	0
ms1003804_scaffold0076_HBPB260_TE7800	0	0	0	0	0	0
ms1003807_scaffold0001_HBPB260_TE119	0	0	0	0	0	0
ms1003808_scaffold0001_HBPB260_TE119	0	0	0	0	0	0
ms1003809_scaffold0001_HBPB260_TE119	0	0	0	0	0	0
ms1003811_scaffold0001_HBPB260_TE3501	0	0	0	0	0	0
ms1003813_scaffold0001_HBPB260_TE6996	0	0	0	0	0	0
ms1003816_scaffold0001_HBPB260_TE8089	0	0	0	0	0	0
ms1003818_scaffold0001_HBPB260_TE164	0	0	0	0	0	0
ms1003819_scaffold1281_HBPB260_TE5745	0	0	0	0	0	0
ms1003820_scaffold1281_HBPB260_TE6008	0	0	0	0	0	0
ms1003821_scaffold1281_HBPB260_TE6008	0	0	0	0	0	0
ms1003822_scaffold1281_HBPB260_TE7759	0	0	0	0	0	0
ms1003824_scaffold0926_HBPB260_TE4345	0	0	0	0	0	0
ms1003829_scaffold0926_HBPB260_TE138	0	0	0	0	0	0
ms1003831_scaffold0926_HBPB260_TE2387	0	0	0	0	0	0
ms1003832_scaffold0926_HBPB260_TE3237	0	0	0	0	0	0
ms1003833_scaffold0926_HBPB260_TE6218	0	0	0	0	0	0
ms1003835_scaffold0450_HBPB260_TE7884	0	0	0	0	0	0
ms1003850_scaffold0944_HBPB260_TE7221	1	0	1	0	1	1
ms1003854_scaffold0398_HBPB260_TE104	0	0	0	0	0	0
ms1003855_scaffold0398_HBPB260_TE1066	0	0	0	0	0	0
ms1003858_scaffold0398_HBPB260_TE2027	0	0	0	0	0	0
ms1003859_scaffold0398_HBPB260_TE2027	0	0	0	0	0	0
ms1003860_scaffold0398_HBPB260_TE7602	0	0	0	0	0	0
ms1003861_scaffold0398_HBPB260_TE7896	0	0	0	0	0	0
ms1003862_scaffold0398_HBPB260_TE8127	0	0	0	0	0	0
ms1003863_scaffold0398_HBPB260_TE8127	0	0	0	0	0	0
ms1003864_scaffold0378_HBPB260_TE8173	0	0	0	0	0	0
ms1003868_scaffold0378_HBPB260_TE6743	0	0	0	0	0	0
ms1003872_scaffold0378_HBPB260_TE6108	0	0	0	0	0	0
ms1003879_scaffold0149_HBPB260_TE3835	0	0	0	0	0	0
ms1003880_scaffold0149_HBPB260_TE3888	0	0	0	0	0	0
ms1003881_scaffold0149_HBPB260_TE6716	0	0	0	0	0	0
ms1003882_scaffold0149_HBPB260_TE7766	0	0	0	0	0	0
ms1003883_scaffold0149_HBPB260_TE7766	0	0	0	0	0	0
ms1003885_scaffold0149_HBPB260_TE84	0	0	0	0	0	0
ms1003886_scaffold0149_HBPB260_TE3468	0	0	0	0	0	0
ms100388_scaffold0907_HBPB260_TE5658	0	0	0	0	0	0
ms1003895_scaffold2382_HBPB260_TE8181	0	0	0	0	0	0
ms10038_scaffold1404_HBPB260_TE6756	0	0	0	0	0	0
ms1003910_scaffold2382_HBPB260_TE5831	0	0	0	0	0	0
ms1003915_scaffold0191_HBPB260_TE7752	0	0	0	0	0	0
ms1003916_scaffold0191_HBPB260_TE7896	0	0	0	0	0	0
ms1003917_scaffold0191_HBPB260_TE8426	0	0	0	0	0	0
ms1003919_scaffold0053_HBPB260_TE269	0	0	0	0	0	0
ms100391_scaffold0907_HBPB260_TE7436	0	0	0	0	0	0
ms100393_scaffold0907_HBPB260_TE7633	0	0	0	0	0	0
ms1003940_scaffold0053_HBPB260_TE8105	0	0	0	0	0	0
ms1003944_scaffold0053_HBPB260_TE4134	0	0	0	0	0	0
ms1003947_scaffold0051_HBPB260_TE6985	0	0	0	0	0	0
ms1003948_scaffold0051_HBPB260_TE7288	0	0	0	0	0	0
ms1003949_scaffold0051_HBPB260_TE7288	0	0	0	0	0	0
ms100394_scaffold0907_HBPB260_TE7280	0	0	0	0	0	0
ms1003950_scaffold0051_HBPB260_TE7805	0	0	0	0	0	0
ms1003951_scaffold0051_HBPB260_TE7854	0	0	0	0	0	0
ms1003954_scaffold0051_HBPB260_TE8090	0	0	0	0	0	0
ms1003955_scaffold0051_HBPB260_TE8189	0	0	0	0	0	0
ms1003956_scaffold0051_HBPB260_TE3966	0	0	0	0	0	0
ms1003957_scaffold0051_HBPB260_TE5888	0	0	0	0	0	0
ms1003958_scaffold0714_HBPB260_TE6956	0	0	0	0	0	0
ms1003959_scaffold0714_HBPB260_TE8140	0	0	0	0	0	0
ms1003960_scaffold0714_HBPB260_TE8186	0	0	0	0	0	0
ms1003961_scaffold0714_HBPB260_TE8378	0	0	0	0	0	0
ms1003962_scaffold0714_HBPB260_TE8610	0	0	0	0	0	0
ms1003963_scaffold0714_HBPB260_TE8627	0	0	0	0	0	0
ms1003968_scaffold0478_HBPB260_TE7074	0	0	0	0	0	0
ms1003969_scaffold0478_HBPB260_TE7805	0	0	0	0	0	0
ms1003972_scaffold0478_HBPB260_TE7924	0	0	0	0	0	0
ms1003973_scaffold0478_HBPB260_TE7924	0	0	0	0	0	0
ms1003976_scaffold0478_HBPB260_TE8157	0	0	0	0	0	0
ms1003982_scaffold0478_HBPB260_TE5665	0	0	0	0	0	0
ms1003985_scaffold0467_HBPB260_TE6361	0	0	0	0	0	0
ms1003986_scaffold0467_HBPB260_TE6421	0	0	0	0	0	0
ms1003988_scaffold0467_HBPB260_TE7436	0	0	0	0	0	0
ms1003991_scaffold0467_HBPB260_TE7756	0	0	0	0	0	0
ms1003992_scaffold0467_HBPB260_TE7756	0	0	0	0	0	0
ms100399_scaffold0468_HBPB260_TE36	0	0	0	0	0	0
ms1004002_scaffold0467_HBPB260_TE8373	0	0	0	0	0	0
ms1004008_scaffold0467_HBPB260_TE8491	0	0	0	0	0	0
ms1004019_scaffold0968_HBPB260_TE4146	0	0	0	0	0	0
ms100401_scaffold0468_HBPB260_TE36	0	0	0	0	0	0
ms1004021_scaffold0968_HBPB260_TE7039	0	0	0	0	0	0
ms1004022_scaffold0119_HBPB260_TE6515	0	0	0	0	0	0
ms1004023_scaffold0119_HBPB260_TE6515	0	0	0	0	0	0
ms1004024_scaffold0119_HBPB260_TE6515	0	0	0	0	0	0
ms1004027_scaffold0119_HBPB260_TE7042	0	0	0	0	0	0
ms1004030_scaffold0119_HBPB260_TE7855	0	0	0	0	0	0
ms100403_scaffold0468_HBPB260_TE6890	0	0	0	0	0	0
ms1004042_scaffold0119_HBPB260_TE6881	0	0	0	0	0	0
ms1004046_scaffold0260_HBPB260_TE8004	0	0	0	0	0	0
ms1004047_scaffold0260_HBPB260_TE8004	0	0	0	0	0	0
ms1004048_scaffold0260_HBPB260_TE8004	0	0	0	0	0	0
ms100404_scaffold0468_HBPB260_TE6890	0	0	0	0	0	0
ms1004055_scaffold0745_HBPB260_TE7083	0	0	0	0	0	0
ms1004061_scaffold0745_HBPB260_TE8020	0	0	0	0	0	0
ms1004062_scaffold0745_HBPB260_TE8020	0	0	0	0	0	0
ms1004063_scaffold0745_HBPB260_TE8021	0	0	0	0	0	0
ms1004064_scaffold0203_HBPB260_TE6002	0	0	0	0	0	0
ms1004065_scaffold0203_HBPB260_TE6002	0	0	0	0	0	0
ms1004066_scaffold0203_HBPB260_TE6266	0	0	0	0	0	0
ms1004067_scaffold0203_HBPB260_TE7584	0	0	0	0	0	0
ms1004068_scaffold0203_HBPB260_TE7584	0	0	0	0	0	0
ms1004069_scaffold0203_HBPB260_TE7848	0	0	0	0	0	0
ms1004071_scaffold0203_HBPB260_TE2260	0	0	0	0	0	0
ms1004073_scaffold0180_HBPB260_TE3611	0	0	0	0	0	0
ms1004076_scaffold0180_HBPB260_TE6361	0	0	0	0	0	0
ms1004077_scaffold0180_HBPB260_TE6890	0	0	0	0	0	0
ms1004078_scaffold0180_HBPB260_TE7785	0	0	0	0	0	0
ms1004079_scaffold0180_HBPB260_TE7785	0	0	0	0	0	0
ms100407_scaffold0003_HBPB260_TE7982	0	0	0	0	0	0
ms1004081_scaffold0180_HBPB260_TE7785	0	0	0	0	0	0
ms1004083_scaffold0180_HBPB260_TE7854	0	0	0	0	0	0
ms1004084_scaffold0180_HBPB260_TE7854	0	0	0	0	0	0
ms1004086_scaffold0180_HBPB260_TE8605	0	0	0	0	0	0
ms1004088_scaffold1576_HBPB260_TE7437	0	0	0	0	0	0
ms100408_scaffold0003_HBPB260_TE8048	0	0	0	0	0	0
ms1004090_scaffold1576_HBPB260_TE8493	0	0	0	0	0	0
ms1004091_scaffold1576_HBPB260_TE8493	0	0	0	0	0	0
ms1004092_scaffold1576_HBPB260_TE4794	0	0	0	0	0	0
ms1004093_scaffold1576_HBPB260_TE4794	0	0	0	0	0	0
ms1004094_scaffold1576_HBPB260_TE5879	0	0	0	0	0	0
ms1004095_scaffold1576_HBPB260_TE7137	0	0	0	0	0	0
ms1004096_scaffold1576_HBPB260_TE7137	0	0	0	0	0	0
ms1004098_scaffold1576_HBPB260_TE7816	0	0	0	0	0	0
ms100409_scaffold0003_HBPB260_TE8048	0	0	0	0	0	0
ms10040_scaffold1404_HBPB260_TE8419	0	1	0	0	0	0
ms1004101_scaffold1576_HBPB260_TE4325	0	0	0	0	0	0
ms1004103_scaffold0752_HBPB260_TE6917	0	0	0	0	0	0
ms1004107_scaffold0752_HBPB260_TE7106	0	0	0	0	0	0
ms1004108_scaffold0752_HBPB260_TE7106	0	0	0	0	0	0
ms1004109_scaffold0752_HBPB260_TE7106	0	0	0	0	0	0
ms100410_scaffold0003_HBPB260_TE8069	0	0	0	0	0	0
ms1004111_scaffold0752_HBPB260_TE7831	0	0	0	0	0	0
ms1004112_scaffold0752_HBPB260_TE7931	0	0	0	0	0	0
ms1004115_scaffold0099_HBPB260_TE4105	0	0	0	0	0	0
ms1004116_scaffold0099_HBPB260_TE5862	0	0	0	0	0	0
ms1004119_scaffold0099_HBPB260_TE8017	0	0	0	0	0	0
ms1004121_scaffold2694_HBPB260_TE3707	0	0	0	0	0	0
ms1004122_scaffold2694_HBPB260_TE5973	0	0	0	0	0	0
ms1004124_scaffold2694_HBPB260_TE5973	0	0	0	0	0	0
ms1004125_scaffold2694_HBPB260_TE5973	0	0	0	0	0	0
ms1004128_scaffold2694_HBPB260_TE7779	0	0	0	0	0	0
ms1004129_scaffold2694_HBPB260_TE7779	0	0	0	0	0	0
ms1004130_scaffold2694_HBPB260_TE7855	0	0	0	0	0	0
ms1004133_scaffold0164_HBPB260_TE3770	0	0	0	0	0	0
ms1004135_scaffold0164_HBPB260_TE6291	0	0	0	0	0	0
ms1004137_scaffold0164_HBPB260_TE7778	0	0	0	0	0	0
ms1004138_scaffold0164_HBPB260_TE7831	0	0	0	0	0	0
ms1004139_scaffold0164_HBPB260_TE7831	0	0	0	0	0	0
ms1004140_scaffold0164_HBPB260_TE7845	0	0	0	0	0	0
ms1004144_scaffold0164_HBPB260_TE8676	0	0	0	0	0	0
ms1004151_scaffold1496_HBPB260_TE7758	0	0	0	0	0	0
ms1004154_scaffold1496_HBPB260_TE8189	0	0	0	0	0	0
ms1004155_scaffold1496_HBPB260_TE8444	0	0	0	0	0	0
ms1004156_scaffold1496_HBPB260_TE6756	0	0	0	0	0	0
ms1004158_scaffold1496_HBPB260_TE8170	0	0	0	0	0	0
ms1004159_scaffold1496_HBPB260_TE6549	0	0	0	0	0	0
ms1004160_scaffold1496_HBPB260_TE6549	0	0	0	0	0	0
ms1004161_scaffold1496_HBPB260_TE6549	0	0	0	0	0	0
ms1004168_scaffold0085_HBPB260_TE7992	0	0	0	0	0	0
ms1004171_scaffold0085_HBPB260_TE7992	0	0	0	0	0	0
ms1004173_scaffold0085_HBPB260_TE8154	0	0	0	0	0	0
ms1004181_scaffold0085_HBPB260_TE844	0	0	0	0	0	0
ms1004183_scaffold2358_HBPB260_TE7781	0	0	0	0	0	0
ms1004192_scaffold2358_HBPB260_TE7633	0	0	0	0	0	0
ms1004196_scaffold2358_HBPB260_TE8451	0	0	0	0	0	0
ms1004199_scaffold0612_HBPB260_TE6309	0	0	0	0	0	0
ms1004206_scaffold0612_HBPB260_TE8421	0	0	0	0	0	0
ms1004208_scaffold0612_HBPB260_TE8421	0	0	0	0	0	0
ms1004209_scaffold0612_HBPB260_TE6922	0	0	0	0	0	0
ms1004214_scaffold0612_HBPB260_TE6133	0	0	0	0	0	0
ms1004222_scaffold0127_HBPB260_TE2873	0	0	0	0	0	0
ms1004225_scaffold0127_HBPB260_TE8525	0	0	0	0	0	0
ms1004227_scaffold0127_HBPB260_TE7628	0	0	0	0	0	0
ms1004229_scaffold0127_HBPB260_TE7662	0	0	0	0	0	0
ms1004232_scaffold0011_HBPB260_TE6997	0	0	0	0	0	0
ms1004245_scaffold0011_HBPB260_TE2925	0	0	0	0	0	0
ms1004246_scaffold0011_HBPB260_TE5654	0	0	0	0	0	0
ms1004247_scaffold0011_HBPB260_TE5654	0	0	0	0	0	0
ms1004248_scaffold0030_HBPB260_TE8529	0	0	0	0	0	0
ms1004250_scaffold0030_HBPB260_TE8256	0	0	0	0	0	0
ms1004251_scaffold0030_HBPB260_TE7829	0	0	0	0	0	0
ms1004254_scaffold0386_HBPB260_TE4146	0	0	0	0	0	0
ms1004257_scaffold0386_HBPB260_TE7633	0	0	0	0	0	0
ms1004262_scaffold0386_HBPB260_TE7648	0	0	0	0	0	0
ms1004264_scaffold0077_HBPB260_TE6891	0	0	0	0	0	0
ms1004265_scaffold0077_HBPB260_TE6997	0	0	0	0	0	0
ms1004266_scaffold0077_HBPB260_TE8363	0	0	0	0	0	0
ms1004267_scaffold0077_HBPB260_TE8363	0	0	0	0	0	0
ms1004268_scaffold0077_HBPB260_TE988	0	0	0	0	0	0
ms1004269_scaffold0077_HBPB260_TE5914	0	0	0	0	0	0
ms1004277_scaffold0052_HBPB260_TE6738	0	0	0	0	0	0
ms1004285_scaffold0001_HBPB260_TE6903	0	0	0	0	0	0
ms1004290_scaffold0001_HBPB260_TE7766	0	0	0	0	0	0
ms1004293_scaffold0001_HBPB260_TE8671	0	0	0	0	0	0
ms1004294_scaffold0001_HBPB260_TE6707	0	0	0	0	0	0
ms1004297_scaffold0001_HBPB260_TE8321	0	0	0	0	0	0
ms1004298_scaffold0001_HBPB260_TE7194	0	0	0	0	0	0
ms10042_scaffold1404_HBPB260_TE5756	0	0	0	0	0	0
ms1004308_scaffold0029_HBPB260_TE7304	0	0	0	0	0	0
ms1004315_scaffold1202_HBPB260_TE4146	0	0	0	0	0	0
ms1004321_scaffold1202_HBPB260_TE8004	0	0	0	0	0	0
ms1004324_scaffold1202_HBPB260_TE8602	0	0	0	0	0	0
ms1004327_scaffold1202_HBPB260_TE6771	0	0	0	0	0	0
ms1004328_scaffold0667_HBPB260_TE5826	0	0	0	0	0	0
ms1004330_scaffold0667_HBPB260_TE7898	0	0	0	0	0	0
ms1004332_scaffold0667_HBPB260_TE6287	0	0	0	0	0	0
ms1004333_scaffold0667_HBPB260_TE6287	0	0	0	0	0	0
ms1004334_scaffold0667_HBPB260_TE7592	0	0	0	0	0	0
ms1004335_scaffold0395_HBPB260_TE3501	0	0	0	0	0	0
ms1004337_scaffold0395_HBPB260_TE4607	0	0	0	0	0	0
ms1004339_scaffold0395_HBPB260_TE6749	0	0	0	0	0	0
ms1004340_scaffold0395_HBPB260_TE7063	0	0	0	0	0	0
ms1004341_scaffold0395_HBPB260_TE7251	0	0	0	0	0	0
ms1004343_scaffold0395_HBPB260_TE7641	0	0	0	0	0	0
ms1004346_scaffold0182_HBPB260_TE6996	0	0	0	0	0	0
ms1004348_scaffold0182_HBPB260_TE7851	0	0	0	0	0	0
ms1004349_scaffold0182_HBPB260_TE7851	0	0	0	0	0	0
ms1004350_scaffold0182_HBPB260_TE8384	0	0	0	0	0	0
ms1004352_scaffold0182_HBPB260_TE8384	0	0	0	0	0	0
ms1004355_scaffold0182_HBPB260_TE4202	0	0	0	0	0	0
ms1004357_scaffold0182_HBPB260_TE4202	0	0	0	0	0	0
ms1004358_scaffold0182_HBPB260_TE6912	0	0	0	0	0	0
ms1004363_scaffold0041_HBPB260_TE8004	0	0	0	0	0	0
ms1004368_scaffold1219_HBPB260_TE1837	0	0	0	0	0	0
ms1004369_scaffold1219_HBPB260_TE3501	0	0	0	0	0	0
ms1004370_scaffold1219_HBPB260_TE4080	0	0	0	0	0	0
ms1004371_scaffold1219_HBPB260_TE7859	0	0	0	0	0	0
ms1004372_scaffold0968_HBPB260_TE119	0	0	0	0	0	0
ms1004373_scaffold0968_HBPB260_TE6581	0	0	0	0	0	0
ms1004378_scaffold0968_HBPB260_TE8288	0	0	0	0	0	0
ms1004379_scaffold0968_HBPB260_TE7201	0	0	0	0	0	0
ms1004380_scaffold0968_HBPB260_TE3328	0	0	0	0	0	0
ms1004383_scaffold0239_HBPB260_TE4146	0	0	0	0	0	0
ms1004391_scaffold0884_HBPB260_TE988	0	0	0	0	0	0
ms1004403_scaffold0884_HBPB260_TE7593	0	0	0	0	0	0
ms1004407_scaffold0216_HBPB260_TE2239	0	0	0	0	0	0
ms1004409_scaffold0216_HBPB260_TE6907	0	0	0	0	0	0
ms100440_scaffold1690_HBPB260_TE8421	0	0	0	0	0	0
ms1004410_scaffold0216_HBPB260_TE6907	0	0	0	0	0	0
ms1004412_scaffold0216_HBPB260_TE7063	0	0	0	0	0	0
ms1004413_scaffold0216_HBPB260_TE7768	0	0	0	0	0	0
ms1004416_scaffold0216_HBPB260_TE2925	0	0	0	0	0	0
ms1004417_scaffold0092_HBPB260_TE3835	0	0	0	0	0	0
ms1004419_scaffold0092_HBPB260_TE5749	0	0	0	0	0	0
ms100441_scaffold0113_HBPB260_TE8128	0	0	0	0	0	0
ms1004420_scaffold0092_HBPB260_TE5749	0	0	0	0	0	0
ms1004421_scaffold0092_HBPB260_TE5749	0	0	0	0	0	0
ms1004422_scaffold0092_HBPB260_TE5910	0	0	0	0	0	1
ms1004423_scaffold0092_HBPB260_TE6495	0	0	0	0	0	0
ms1004424_scaffold0092_HBPB260_TE6495	0	0	0	0	0	0
ms1004427_scaffold0092_HBPB260_TE8037	0	0	0	0	0	0
ms1004428_scaffold0092_HBPB260_TE8037	0	0	0	0	0	0
ms1004431_scaffold0092_HBPB260_TE8524	0	0	0	0	0	0
ms1004449_scaffold1508_HBPB260_TE8602	0	0	0	0	0	0
ms100444_scaffold0113_HBPB260_TE7436	0	0	0	0	0	0
ms1004451_scaffold0943_HBPB260_TE7783	0	0	0	0	0	0
ms1004452_scaffold0943_HBPB260_TE7783	0	0	0	0	0	0
ms1004454_scaffold0414_HBPB260_TE2128	0	0	0	0	0	0
ms1004455_scaffold0414_HBPB260_TE4145	0	0	0	0	0	0
ms1004456_scaffold0414_HBPB260_TE4184	0	0	0	0	0	0
ms1004457_scaffold0414_HBPB260_TE4248	0	0	0	0	0	0
ms1004459_scaffold0414_HBPB260_TE7079	0	0	0	0	0	0
ms1004462_scaffold0414_HBPB260_TE7169	0	0	0	0	0	0
ms1004465_scaffold0273_HBPB260_TE7236	0	0	0	0	0	0
ms1004470_scaffold0273_HBPB260_TE8497	0	0	0	0	0	0
ms1004471_scaffold0273_HBPB260_TE8497	0	0	0	0	0	0
ms1004474_scaffold0273_HBPB260_TE2698	0	0	0	0	0	0
ms1004477_scaffold0080_HBPB260_TE3747	0	0	0	0	0	0
ms1004480_scaffold0080_HBPB260_TE3837	0	0	0	0	0	0
ms1004483_scaffold0080_HBPB260_TE7817	0	0	0	0	0	0
ms1004484_scaffold0080_HBPB260_TE7887	0	0	0	0	0	0
ms1004487_scaffold0080_HBPB260_TE7882	0	0	0	0	0	0
ms100448_scaffold0943_HBPB260_TE7436	0	0	0	0	0	0
ms1004490_scaffold0080_HBPB260_TE7882	0	0	0	0	0	0
ms1004492_scaffold0071_HBPB260_TE3770	0	0	0	0	0	0
ms1004493_scaffold0071_HBPB260_TE3770	0	0	0	0	0	0
ms1004495_scaffold0071_HBPB260_TE3770	0	0	0	0	0	0
ms1004496_scaffold0071_HBPB260_TE6890	0	0	0	0	0	0
ms1004497_scaffold0071_HBPB260_TE7657	0	0	0	0	0	0
ms1004499_scaffold0071_HBPB260_TE8306	0	0	0	0	0	0
ms100449_scaffold0943_HBPB260_TE7436	0	0	0	0	0	0
ms1004503_scaffold0071_HBPB260_TE6141	0	0	0	0	0	0
ms1004507_scaffold0071_HBPB260_TE7768	0	0	0	0	0	0
ms1004510_scaffold0020_HBPB260_TE3944	0	0	0	0	0	0
ms1004511_scaffold0020_HBPB260_TE6822	0	0	0	0	0	0
ms1004512_scaffold0020_HBPB260_TE6822	0	0	0	0	0	0
ms1004513_scaffold0020_HBPB260_TE7300	0	0	0	0	0	0
ms1004514_scaffold0020_HBPB260_TE7896	0	0	0	0	0	0
ms1004515_scaffold0020_HBPB260_TE8263	0	0	0	0	0	0
ms1004518_scaffold0046_HBPB260_TE4248	0	0	0	0	0	0
ms100451_scaffold0943_HBPB260_TE7436	0	0	0	0	0	0
ms1004520_scaffold0046_HBPB260_TE7734	0	0	0	0	0	0
ms1004523_scaffold0046_HBPB260_TE119	0	0	0	0	0	0
ms1004525_scaffold0046_HBPB260_TE5771	0	0	0	0	0	0
ms1004533_scaffold0046_HBPB260_TE4200	0	0	0	0	0	0
ms1004534_scaffold0046_HBPB260_TE4200	0	0	0	0	0	0
ms1004536_scaffold0046_HBPB260_TE700	0	0	0	0	0	0
ms1004538_scaffold0025_HBPB260_TE6942	0	0	0	0	0	0
ms1004539_scaffold0025_HBPB260_TE7877	0	0	0	0	0	0
ms1004543_scaffold0025_HBPB260_TE8472	0	0	0	0	0	0
ms1004544_scaffold0025_HBPB260_TE8472	0	0	0	0	0	0
ms1004545_scaffold0025_HBPB260_TE8485	0	0	0	0	0	0
ms1004546_scaffold0025_HBPB260_TE3928	0	0	0	0	0	0
ms1004547_scaffold0025_HBPB260_TE3928	0	0	0	0	0	0
ms1004548_scaffold0623_HBPB260_TE3221	0	0	0	0	0	0
ms100454_scaffold0189_HBPB260_TE8337	0	0	0	0	0	0
ms1004550_scaffold0623_HBPB260_TE7106	0	0	0	0	0	0
ms1004551_scaffold0623_HBPB260_TE7106	0	0	0	0	0	0
ms1004553_scaffold0623_HBPB260_TE7288	0	0	0	0	0	0
ms1004558_scaffold0623_HBPB260_TE7867	0	0	0	0	0	0
ms100455_scaffold0189_HBPB260_TE7608	0	0	0	0	0	0
ms1004566_scaffold0026_HBPB260_TE8212	0	0	0	0	0	0
ms100456_scaffold0189_HBPB260_TE7846	0	0	0	0	0	0
ms1004574_scaffold0026_HBPB260_TE6249	0	0	0	0	0	0
ms1004575_scaffold0026_HBPB260_TE8170	0	0	0	0	0	0
ms100457_scaffold0189_HBPB260_TE8279	0	0	0	0	0	0
ms1004585_scaffold0192_HBPB260_TE7288	0	0	0	0	0	0
ms1004586_scaffold0192_HBPB260_TE7813	0	0	0	0	0	0
ms1004587_scaffold0192_HBPB260_TE7813	0	0	0	0	0	0
ms100458_scaffold0189_HBPB260_TE6173	0	0	0	0	0	0
ms1004590_scaffold0192_HBPB260_TE7820	0	0	0	0	0	0
ms1004592_scaffold0192_HBPB260_TE7992	0	0	0	0	0	0
ms1004597_scaffold0192_HBPB260_TE8487	0	0	0	0	0	0
ms1004598_scaffold0192_HBPB260_TE8487	0	0	0	0	0	0
ms100459_scaffold0189_HBPB260_TE6173	0	0	0	0	0	0
ms1004606_scaffold1643_HBPB260_TE7436	0	1	19	0	4	0
ms1004615_scaffold0003_HBPB260_TE6032	0	0	0	0	0	0
ms1004617_scaffold0003_HBPB260_TE748	0	0	0	0	0	0
ms1004622_scaffold0003_HBPB260_TE6806	0	0	0	0	0	0
ms1004627_scaffold1201_HBPB260_TE7375	0	0	0	0	0	0
ms1004628_scaffold1201_HBPB260_TE8157	0	0	0	0	0	0
ms1004629_scaffold1201_HBPB260_TE8157	0	0	0	0	0	0
ms100462_scaffold0189_HBPB260_TE8090	0	0	0	0	0	0
ms1004630_scaffold1201_HBPB260_TE7403	0	0	0	0	0	0
ms1004632_scaffold1201_HBPB260_TE844	0	0	0	0	0	0
ms1004633_scaffold0456_HBPB260_TE3728	0	0	0	0	0	0
ms1004634_scaffold0456_HBPB260_TE5634	0	0	0	0	0	0
ms1004635_scaffold0456_HBPB260_TE7288	0	0	0	0	0	0
ms1004636_scaffold0456_HBPB260_TE8094	0	0	0	0	0	0
ms1004637_scaffold0456_HBPB260_TE1716	0	0	0	0	0	0
ms1004639_scaffold0456_HBPB260_TE5979	0	0	0	0	0	0
ms100463_scaffold0189_HBPB260_TE1859	0	0	0	0	0	0
ms1004644_scaffold2375_HBPB260_TE3669	0	0	0	0	0	0
ms1004645_scaffold2375_HBPB260_TE3891	0	0	0	0	0	0
ms1004647_scaffold2375_HBPB260_TE8194	0	0	0	0	0	0
ms1004648_scaffold2375_HBPB260_TE3560	0	0	0	0	0	0
ms1004649_scaffold0166_HBPB260_TE6889	0	0	0	0	0	0
ms100464_scaffold0189_HBPB260_TE7797	0	0	0	0	0	0
ms1004651_scaffold0166_HBPB260_TE7548	0	0	0	0	0	0
ms1004653_scaffold0166_HBPB260_TE7894	0	0	0	0	0	0
ms1004654_scaffold0166_HBPB260_TE7894	0	0	0	0	0	0
ms1004657_scaffold0166_HBPB260_TE3589	0	0	0	0	0	0
ms1004658_scaffold0166_HBPB260_TE3589	0	0	0	0	0	0
ms1004659_scaffold0166_HBPB260_TE7841	0	0	0	0	0	0
ms100465_scaffold0623_HBPB260_TE8317	1	0	0	0	0	0
ms1004660_scaffold0166_HBPB260_TE8154	0	0	0	0	0	0
ms1004661_scaffold0166_HBPB260_TE8426	0	0	0	0	0	0
ms1004665_scaffold0687_HBPB260_TE6116	0	0	0	0	0	0
ms1004668_scaffold0805_HBPB260_TE7758	0	0	0	0	0	0
ms100466_scaffold0623_HBPB260_TE8317	0	0	0	0	0	0
ms1004670_scaffold0805_HBPB260_TE5849	0	0	0	0	0	0
ms1004673_scaffold0805_HBPB260_TE6515	0	0	0	0	0	0
ms1004674_scaffold0805_HBPB260_TE6515	0	0	0	0	0	0
ms1004675_scaffold0805_HBPB260_TE6988	0	0	0	0	0	0
ms1004677_scaffold0805_HBPB260_TE7484	0	0	0	0	0	0
ms100467_scaffold0623_HBPB260_TE8317	0	0	0	0	0	0
ms1004682_scaffold0742_HBPB260_TE7758	0	0	0	0	0	0
ms1004696_scaffold0277_HBPB260_TE8004	0	0	0	0	0	0
ms1004699_scaffold0277_HBPB260_TE5658	0	0	0	0	0	0
ms100469_scaffold0623_HBPB260_TE8024	0	0	0	0	0	0
ms1004701_scaffold0277_HBPB260_TE6266	0	0	0	0	0	0
ms1004705_scaffold0013_HBPB260_TE7932	0	0	0	0	0	0
ms1004711_scaffold0013_HBPB260_TE8093	0	0	0	0	0	0
ms1004717_scaffold1803_HBPB260_TE7079	0	0	0	0	0	0
[truncated: 447,274+ more rows]

## Sheet: Deseq2 Healthy 12 vs Healthy 0
TE expression analysis in latex from healthy and stimulated trees versus healthy and non-stimulated trees by DEseq2.
baseMean	log2FoldChange	lfcSE	stat	pvalue	padj

## Sheet: Deseq 2 TPD vs Healthy
TE expression analysis in latex from TPD and stimulated trees versus healthy and stimulated trees by DEseq2.
TE name	baseMean	log2FoldChange	lfcSE	stat	pvalue	padj	Comments
ms916574_scaffold0020_HBPB260_TE7449	15.9592599776221	7.50247231503959	1.56872447623821	4.78253028411367	1.73102297896779e-06	0.00050892075581653	the sequence was checked manually and did not correpond to a TE, artefact
ms620625_scaffold0278_HBPB260_TE7754	23.7001986178936	7.09970826712208	1.53270828583779	4.63213276311175	3.61917934781803e-06	0.000709359152172335	the sequence was checked manually and did not correpond to a TE, artefact
ms845335_scaffold0103_HBPB260_TE8004	11.3493771845787	6.02666830233589	1.48991489217344	4.04497487339318	5.23287362470407e-05	0.00769232422831499	the sequence was checked manually and did not correpond to a TE, artefact
ms820558_scaffold0164_HBPB260_TE5910	8.44639820435507	4.64879812673471	1.33493450306904	3.48241663995277	0.000496909903339985	0.0584366046327822
ms133599_scaffold0606_HBPB260_TE6891	7.0242758528084	3.82591301298053	1.18015430749325	3.24187522656008	0.00118745999282557	0.116371079296906
ms190662_scaffold0938_HBPB260_TE8610	9.0189256526959	2.48933622687602	0.976988741404297	2.54796818159636	0.0108352353189551	0.796389795943196
ms12172_scaffold0172_HBPB260_TE5910	7.97438386119834	3.89760741427045	1.61204694632824	2.41780019071283	0.0156146483910031	0.83467393217362
ms100272_scaffold0739_HBPB260_TE5910	6.6718799942438	1.25186880470802	2.01363740915653	0.621695246132919	0.534142278131288	0.993862307639969
ms1004606_scaffold1643_HBPB260_TE7436	4.38946332866106	2.6913718535601	2.74983270621744	0.978740214804647	0.327708356400481	0.993862307639969
ms1011064_scaffold3244_HBPB260_TE7744	10.8558154677644	-0.830039301111849	1.29239811460923	-0.642247378519906	0.520712574959838	0.993862307639969
ms101249_scaffold0072_HBPB260_TE844	3.73337194941228	-3.44509416578862	2.27927099980144	-1.51148949207389	0.130663783821878	0.993862307639969
ms1013104_scaffold2696_HBPB260_TE8168	13.4789450752263	-0.263596880791647	0.566936874818324	-0.464949260667013	0.641967792607574	0.993862307639969
ms1013949_scaffold0390_HBPB260_TE3966	8.07722434922136	-0.158152870869224	0.833085798070832	-0.189839835507287	0.849434639248789	0.993862307639969
ms1014205_scaffold0484_HBPB260_TE8640	3.72339036645847	-2.7127810149121	1.92268454836011	-1.41093400746673	0.158264073538313	0.993862307639969
ms1014622_scaffold0469_HBPB260_TE6965	22.7697056909605	-0.62402916687399	0.476884942560078	-1.30855288389688	0.190685849741091	0.993862307639969
ms1018329_scaffold0386_HBPB260_TE8419	4.96722417251512	-1.68876017403395	0.975434791048773	-1.73128966644528	0.0834001135720191	0.993862307639969
ms10221_scaffold0007_HBPB260_TE7900	22.2066068956239	-0.539257933739736	0.614138174238172	-0.878072649381675	0.379904294526356	0.993862307639969
ms1022410_scaffold0009_HBPB260_TE4316	5.11811083786577	-1.83801984000699	0.949831229878949	-1.93510150244401	0.0529778411976555	0.993862307639969
ms102757_scaffold0014_HBPB260_TE7744	1.90074582213317	-3.31261366183742	2.61762876887983	-1.26550170185324	0.205691538710973	0.993862307639969
ms1033592_scaffold0069_HBPB260_TE7926	5.06592730475263	0.721105108072313	1.35175573717487	0.533458145019161	0.593716476943374	0.993862307639969
ms105058_scaffold0483_HBPB260_TE5879	8.90025172047676	-0.192461441084314	0.655021481586392	-0.293824624832445	0.768891917323981	0.993862307639969
ms107789_scaffold0546_HBPB260_TE8154	9.96039739067963	0.0393915633382792	0.560119253068334	0.0703271010994393	0.943933312347337	0.993862307639969
ms110165_scaffold0929_HBPB260_TE8324	10.029121748443	1.01255616696153	1.33043144873605	0.761073535899572	0.446613146190863	0.993862307639969
ms111256_scaffold0643_HBPB260_TE7744	6.68508947292943	0.26809654127858	1.31342494486845	0.204120183894811	0.838259581910279	0.993862307639969
ms113123_scaffold1125_HBPB260_TE8610	3.0824611251553	2.05824109394449	1.74595907667328	1.17885987217193	0.238453978732235	0.993862307639969
ms113423_scaffold0022_HBPB260_TE5910	3.67545331045042	-1.57231013569538	1.88031131677661	-0.836196709378301	0.403044249321311	0.993862307639969
ms124967_scaffold0007_HBPB260_TE6817	12.0339457229134	0.0610109443287823	0.766706300104585	0.0795753788907955	0.936574977902417	0.993862307639969
ms126383_scaffold0269_HBPB260_TE5910	2.63964878340947	-0.815760903536435	3.76542800634233	-0.216644934430402	0.828485064652093	0.993862307639969
ms127140_scaffold0124_HBPB260_TE7847	12.2822817964756	0.0784382921310065	0.5993326116006	0.130876062161087	0.895873351409444	0.993862307639969
ms127889_scaffold1192_HBPB260_TE8419	3.15231494354701	-1.95040241113054	1.82518198895953	-1.06860708845938	0.28524675313169	0.993862307639969
ms130041_scaffold1511_HBPB260_TE6175	8.20442300627242	-1.77510772510208	1.72902933607382	-1.02664985958705	0.304585367207639	0.993862307639969
ms134944_scaffold0452_HBPB260_TE6925	13.2411445620013	0.709310745592975	0.553859701511917	1.28066863080435	0.200310082508147	0.993862307639969
ms136041_scaffold0429_HBPB260_TE8610	18.1058875697876	4.26202286615656	1.98753948890486	2.14437141498253	0.032003138767547	0.993862307639969
ms139327_scaffold0003_HBPB260_TE7616	6.66314696582631	1.08083013970649	2.6592764504693	0.406437675750388	0.684421041713361	0.993862307639969
ms139746_scaffold0330_HBPB260_TE7847	10.1503775353146	-0.192064825982647	0.826881782045226	-0.232276040122193	0.816323620789038	0.993862307639969
ms142233_scaffold0400_HBPB260_TE8528	8.75237696494013	-3.09905595078576	2.87719214794384	-1.07711122213387	0.28143058016667	0.993862307639969
ms142234_scaffold0400_HBPB260_TE6622	9.28094837066167	-2.66943419125513	2.34332691077292	-1.13916422799696	0.254634662652533	0.993862307639969
ms144570_scaffold0387_HBPB260_TE8419	6.65716213681048	0.0693285056764207	1.92240811647196	0.0360633650484443	0.971231833770283	0.993862307639969
ms145027_scaffold1600_HBPB260_TE8610	5.86485741704722	0.606660937521409	1.32279530047265	0.458620420940897	0.646506769517701	0.993862307639969
ms148347_scaffold0697_HBPB260_TE8419	8.63711398831024	0.228998423071591	0.933096196735859	0.245417807802314	0.806132941922022	0.993862307639969
ms150615_scaffold0289_HBPB260_TE6278	4.29374808696526	0.467129351950647	2.69094263649228	0.173593203220253	0.86218517396485	0.993862307639969
ms153224_scaffold0541_HBPB260_TE8218	2.7041495501725	-2.62473473802062	3.64982421761659	-0.719140041142755	0.472054638282164	0.993862307639969
ms159219_scaffold0068_HBPB260_TE7436	12.7246961316886	0.443085953050618	0.975214116270031	0.45434735373327	0.649578838162573	0.993862307639969
ms160372_scaffold1321_HBPB260_TE7436	18.9686816632256	-0.372365100887114	0.597316733748931	-0.623396399009355	0.533024063754364	0.993862307639969
ms161327_scaffold0136_HBPB260_TE8419	11.063537999474	-0.321121305922395	0.846129570551666	-0.379517886029002	0.704303324863189	0.993862307639969
ms162480_scaffold0053_HBPB260_TE7784	105.635696368443	-1.46579165899375	1.2848518866637	-1.14082539334544	0.253942591169244	0.993862307639969
ms164239_scaffold0846_HBPB260_TE7900	7.39131262968124	-0.890940120994833	0.977119072879097	-0.911803019431054	0.361872420612684	0.993862307639969
ms164417_scaffold4161_HBPB260_TE6986	28.7527869587442	-0.379078943012878	0.67091527843919	-0.56501760385419	0.572061790522315	0.993862307639969
ms166121_scaffold0001_HBPB260_TE8394	5.31223203468935	1.70161362304094	1.0238664816005	1.66194875369002	0.096523050089405	0.993862307639969
ms168961_scaffold0733_HBPB260_TE8594	1.74824004283022	-3.17683632648593	3.63945930182601	-0.872886894185638	0.382724730437726	0.993862307639969
ms169310_scaffold0316_HBPB260_TE6965	7.09910597872657	-3.63946919559405	2.3061226660766	-1.57817675925534	0.114525007863639	0.993862307639969
ms172133_scaffold0655_HBPB260_TE5910	10.6146662278908	0.502802889372708	1.38791743558417	0.362271469816271	0.717149176045544	0.993862307639969
ms172482_scaffold0031_HBPB260_TE8394	6.662005379865	-0.667344693458514	1.08730431671505	-0.61376073211471	0.539373449361685	0.993862307639969
ms174984_scaffold0066_HBPB260_TE7744	2.40732047828159	-1.68619162260308	3.72296849988579	-0.452915898336181	0.65060930242446	0.993862307639969
ms175552_scaffold1259_HBPB260_TE8594	8.09489504607269	-0.729791070718782	0.753853267209285	-0.968081060947604	0.33300388764798	0.993862307639969
ms175620_scaffold1107_HBPB260_TE7847	6.71702755694598	-1.27052991899977	0.830002306309807	-1.53075468506654	0.125830032894318	0.993862307639969
ms178480_scaffold0557_HBPB260_TE5845	17.2829849495347	-2.19945454124541	1.47095189435758	-1.49525932811419	0.134846775291958	0.993862307639969
ms187255_scaffold1583_HBPB260_TE8195	11.5846571643752	0.413510136323015	0.889808968156251	0.464717878917132	0.64213350313661	0.993862307639969
ms191843_scaffold1031_HBPB260_TE3230	9.15516530858203	1.13368685459187	1.30700119241097	0.867395424866145	0.385725387780061	0.993862307639969
ms191983_scaffold0199_HBPB260_TE8244	2.32806890926564	-3.62318501417803	3.5831273039205	-1.01117953867106	0.31193050709596	0.993862307639969
ms192576_scaffold0346_HBPB260_TE8421	4.32533187524495	-1.92067683204857	1.94152134854055	-0.989263823182966	0.322534079166695	0.993862307639969
ms197508_scaffold0459_HBPB260_TE7837	2.72499185641453	-1.68594546230341	1.50294884170157	-1.12175838293648	0.261965185528567	0.993862307639969
ms197635_scaffold0285_HBPB260_TE5910	9.08122209158962	-0.287974594543792	0.98762525496919	-0.291582858067735	0.770605583443285	0.993862307639969
ms201803_scaffold0540_HBPB260_TE6340	9.70956571115147	-0.155149985627528	0.64653654813127	-0.239970943755568	0.810352782049176	0.993862307639969
ms202876_scaffold0274_HBPB260_TE8667	18.4527812808299	0.501366595000813	0.665850644875243	0.752971554296162	0.451467007755088	0.993862307639969
ms203154_scaffold0617_HBPB260_TE8594	26.3684413805066	-0.73117657403499	0.427301811156956	-1.71114784665964	0.0870538234552412	0.993862307639969
ms20482_scaffold0407_HBPB260_TE8594	4.74355676285967	3.67977606212347	1.7246062025222	2.13369061107508	0.0328681151361385	0.993862307639969
ms208797_scaffold1721_HBPB260_TE4345	7.84323608961378	-1.63482423566971	2.63353002619536	-0.62077296230092	0.534749015325881	0.993862307639969
ms211020_scaffold0062_HBPB260_TE7837	3.59340560222009	1.42615667170718	1.47171266634825	0.969045591790617	0.33252244216745	0.993862307639969
ms211169_scaffold0568_HBPB260_TE8159	4.32709021032827	-1.07500405796931	1.30046961722433	-0.826627584167443	0.408448177784255	0.993862307639969
ms21627_scaffold1659_HBPB260_TE8419	7.50719087199196	-1.48232651424799	0.800837639947583	-1.85097008470407	0.0641738569362314	0.993862307639969
ms219200_scaffold2940_HBPB260_TE7616	12.8006622675802	-0.515047034891957	1.03013325258668	-0.499980981682384	0.617088468896055	0.993862307639969
ms220981_scaffold0060_HBPB260_TE7436	54.3343185754508	0.74237452052631	0.47585198712458	1.56009545113437	0.118737326373215	0.993862307639969
ms223170_scaffold0155_HBPB260_TE6716	51.0968443432596	-0.228186925101391	0.596994337624512	-0.382226280418949	0.702293530123225	0.993862307639969
ms22414_scaffold0464_HBPB260_TE6891	9.46245958442967	-0.881514779939109	1.92325610918428	-0.458344978461028	0.646704614592555	0.993862307639969
ms225756_scaffold0718_HBPB260_TE7436	15.2743911179353	0.0486383019487276	0.622165229539039	0.0781758601083568	0.937688164081692	0.993862307639969
ms226621_scaffold4306_HBPB260_TE7847	21.3837645028931	0.951339162619898	1.01333244081653	0.938822368948657	0.347821952118622	0.993862307639969
ms232401_scaffold0233_HBPB260_TE8394	35.8702890363488	-0.167687545211109	0.679070848885	-0.246936745240122	0.804957178135331	0.993862307639969
ms234074_scaffold0307_HBPB260_TE269	16.1877824754476	0.749481806479054	1.37992385658278	0.543132726420906	0.587038421382631	0.993862307639969
ms234217_scaffold1208_HBPB260_TE8419	8.26168816322014	-0.44362940511845	0.786445383688157	-0.564094359659131	0.572689916445565	0.993862307639969
ms235506_scaffold0781_HBPB260_TE6339	11.8865336809892	-0.0555301610782737	1.39959031302124	-0.0396760113024811	0.968351426821406	0.993862307639969
ms238041_scaffold0838_HBPB260_TE7900	8.33194073716316	-0.138550514900612	0.776491184707373	-0.178431536158168	0.858384084404204	0.993862307639969
ms244564_scaffold0188_HBPB260_TE5910	3.94047274429879	0.948035890283078	1.79986678820022	0.526725586859165	0.598384164506788	0.993862307639969
ms248468_scaffold0684_HBPB260_TE7616	7.13331867771816	1.21440764835723	0.84755126500904	1.43284270638694	0.151902793629473	0.993862307639969
ms249698_scaffold0180_HBPB260_TE8419	4.54079340601979	0.837459075159331	0.993753985932156	0.84272273320623	0.399383530011355	0.993862307639969
ms249756_scaffold0827_HBPB260_TE6891	3.40008254507533	-1.30337409803159	1.24068106117931	-1.05053114681439	0.293473978513522	0.993862307639969
ms250743_scaffold0004_HBPB260_TE6935	9.24677794459936	-1.18133156528451	2.17368283737536	-0.543470070689302	0.586806192275289	0.993862307639969
ms253080_scaffold0391_HBPB260_TE269	14.7378648467164	-0.0533545065362273	1.18251405798652	-0.0451195536965325	0.96401201569718	0.993862307639969
ms256065_scaffold0106_HBPB260_TE4146	13.7884460613017	-0.0757617641945784	0.546729268628644	-0.138572724274687	0.889787798199903	0.993862307639969
ms256560_scaffold0715_HBPB260_TE1163	7.64535347862553	-3.69731886013493	1.75547171766263	-2.10616828681115	0.0351897368406956	0.993862307639969
ms257193_scaffold2292_HBPB260_TE8419	14.1009262515588	-1.04013362283763	1.36293433095496	-0.763157548543698	0.445369442577803	0.993862307639969
ms261381_scaffold2475_HBPB260_TE7616	3.81141661153213	0.60519607957707	2.70947476171098	0.223362877606175	0.8232530938618	0.993862307639969
ms261857_scaffold0673_HBPB260_TE6340	15.5395443417509	1.81849455761866	1.30681336520571	1.39154879039089	0.164059075254567	0.993862307639969
ms272141_scaffold0390_HBPB260_TE6891	4.27176249804257	-0.55439102828031	2.1444562480143	-0.258522890729833	0.796003384961032	0.993862307639969
ms272581_scaffold3566_HBPB260_TE7847	12.7566571800078	-0.14703778742764	1.12986016544767	-0.130138040019652	0.896457214432613	0.993862307639969
ms273123_scaffold0776_HBPB260_TE5910	7.84766793073689	0.574588440056909	0.821059029649715	0.699813800600967	0.484043595013418	0.993862307639969
ms277029_scaffold0304_HBPB260_TE8004	3.76166282325132	0.812701155141721	1.52902875191512	0.531514632490598	0.595062204195968	0.993862307639969
ms27725_scaffold0312_HBPB260_TE6743	39.1960343135048	-0.815339798882791	0.986104015438238	-0.826829407565532	0.408333759408646	0.993862307639969
ms277713_scaffold0546_HBPB260_TE6278	21.3288601438415	0.280584627181762	0.827451471646991	0.339094964231891	0.734538191906626	0.993862307639969
ms279350_scaffold0066_HBPB260_TE6965	6.15722658438427	0.869342032902333	1.02309984497971	0.849713776390584	0.395484237277302	0.993862307639969
ms27994_scaffold0307_HBPB260_TE7959	1.88444381591511	-4.37830107441993	3.92925328085564	-1.11428323945218	0.265157695002651	0.993862307639969
ms28193_scaffold0090_HBPB260_TE7616	9.3770530087803	0.357854071284396	0.823162829570722	0.434730600592128	0.663757984027211	0.993862307639969
ms287660_scaffold0248_HBPB260_TE7783	19.0267183340203	-1.66784183156902	1.1641377828907	-1.43268422009941	0.151948101064753	0.993862307639969
ms29142_scaffold1340_HBPB260_TE7189	10.4675188747554	-0.106833501985945	0.773580180763599	-0.138102687533294	0.890159261786721	0.993862307639969
ms29289_scaffold2855_HBPB260_TE6278	8.51101571052452	1.28438080384041	1.20368982611428	1.06703635436266	0.285955419900239	0.993862307639969
ms297776_scaffold0177_HBPB260_TE7021	4.97814194013312	-0.466743693887479	1.04661595320945	-0.445955073067832	0.655629699095549	0.993862307639969
ms298197_scaffold0446_HBPB260_TE7837	3.46412273649798	-4.19661345025134	1.81366323683415	-2.31388791756995	0.0206738710504773	0.993862307639969
ms301207_scaffold0003_HBPB260_TE5910	4.214326872472	4.56114170977312	2.03340291580182	2.24310768629667	0.0248898711448878	0.993862307639969
ms302867_scaffold0416_HBPB260_TE7616	8.37398427155305	-0.140080299179706	2.087272620292	-0.0671116450327938	0.946492823402007	0.993862307639969
ms307603_scaffold0689_HBPB260_TE7847	7.19669294072125	-1.13438769353611	0.722222264597593	-1.5706905604304	0.116254542878259	0.993862307639969
ms308524_scaffold1247_HBPB260_TE7900	16.4813052719806	0.122719315788908	0.614402503029294	0.199737655989101	0.84168576191973	0.993862307639969
ms308807_scaffold1113_HBPB260_TE8419	8.37692330615802	0.157296991857099	3.01054181009285	0.0522487318826665	0.958330503505939	0.993862307639969
ms310533_scaffold0492_HBPB260_TE7781	4.81640011565802	-0.364798006443471	2.67767053724354	-0.136237076731256	0.891633865410525	0.993862307639969
ms313994_scaffold1147_HBPB260_TE6278	8.13670881802141	2.03089216978263	3.74926731791758	0.541677079166131	0.588040982352431	0.993862307639969
ms316415_scaffold0549_HBPB260_TE3781	17.1677116944106	0.355638380077417	0.525919727361552	0.676221791225807	0.498899839179106	0.993862307639969
ms320797_scaffold0410_HBPB260_TE8017	3.98034193439168	-0.832817290163416	1.60208030260457	-0.519834922637443	0.603178636481541	0.993862307639969
ms323269_scaffold0652_HBPB260_TE7744	5.82780015315843	1.38261377791417	1.70214028346105	0.812279570226041	0.416631230538474	0.993862307639969
ms323911_scaffold0418_HBPB260_TE844	10.6422893490011	0.583448283005526	0.592085431294589	0.985412327626137	0.32442157675311	0.993862307639969
ms324705_scaffold0199_HBPB260_TE7837	6.56568986241192	-1.47335810604533	2.2334390540109	-0.659681357053114	0.509458332818408	0.993862307639969
ms32852_scaffold3025_HBPB260_TE6965	11.0658327118625	0.229360033997781	0.753668931677117	0.304324650198055	0.760880567069153	0.993862307639969
ms32994_scaffold0724_HBPB260_TE7900	9.21607351201768	-0.0750968017962095	0.842304944668142	-0.0891563112285857	0.928957685639787	0.993862307639969
ms330347_scaffold0093_HBPB260_TE6622	7.09162393018192	-2.20840625458795	2.30158190906921	-0.959516689754073	0.337298515939742	0.993862307639969
ms33106_scaffold0633_HBPB260_TE7744	2.89638776480412	1.51420303524014	2.06128025886391	0.734593478363153	0.462587110991925	0.993862307639969
ms335621_scaffold0163_HBPB260_TE8594	3.99587580070628	2.1615210004751	3.68007656795985	0.587357616223022	0.55696355290973	0.993862307639969
ms336377_scaffold0054_HBPB260_TE1163	2.32430419619066	-4.67866508162959	3.07089035812515	-1.52355328129853	0.127620341224716	0.993862307639969
ms337203_scaffold0260_HBPB260_TE7977	10.4713447608002	-0.278598532320469	0.669669186297971	-0.416024117610372	0.677392355295767	0.993862307639969
ms337994_scaffold0003_HBPB260_TE8594	6.13512061133741	2.23916390305365	1.96650174390695	1.13865340317725	0.254847745004156	0.993862307639969
ms344229_scaffold0824_HBPB260_TE8419	5.97646498895019	0.89876851472144	1.23748997380413	0.726283471985281	0.467665009510436	0.993862307639969
ms348447_scaffold0194_HBPB260_TE5654	8.16412283545565	-0.649920225705747	0.723250694551925	-0.898609888108565	0.3688604899556	0.993862307639969
ms356512_scaffold0624_HBPB260_TE7847	5.33499526011017	0.435987219972942	1.25686113999082	0.346885750621686	0.728677152115358	0.993862307639969
ms357030_scaffold1395_HBPB260_TE6982	5.70781589483184	-0.607711913309308	0.793194306480416	-0.766157684623158	0.443582483200163	0.993862307639969
ms357389_scaffold0066_HBPB260_TE7827	11.4073730490296	-0.816786465280233	0.737928474436054	-1.10686400318736	0.268352731212432	0.993862307639969
ms357719_scaffold0621_HBPB260_TE6622	9.28094837066167	-2.66943419125513	2.34332691077292	-1.13916422799696	0.254634662652533	0.993862307639969
ms360816_scaffold0965_HBPB260_TE8513	5.92141410308874	2.18633958856451	1.17104883857752	1.86699266208254	0.0619026125784093	0.993862307639969
ms365216_scaffold0508_HBPB260_TE6278	7.71359932413299	-0.681084089917838	1.44692714191594	-0.470710701449683	0.637847341289043	0.993862307639969
ms365848_scaffold0921_HBPB260_TE7616	10.3827762880592	0.319474252637867	0.716750544159014	0.445725859912274	0.655795282358173	0.993862307639969
ms368217_scaffold0430_HBPB260_TE7744	3.38147580761022	-4.17468797585766	3.52682687106441	-1.18369518223551	0.236533746774157	0.993862307639969
ms369525_scaffold0389_HBPB260_TE7062	13.5293694402343	-0.030092211387715	0.736448551167991	-0.0408612541093189	0.967406506374868	0.993862307639969
ms370061_scaffold0015_HBPB260_TE8293	16.1853135123396	-0.330289277022397	0.548234252606354	-0.602460126218259	0.546867897442059	0.993862307639969
ms373925_scaffold0067_HBPB260_TE8594	1.89319725943908	-3.30202771020967	3.62251338717408	-0.91152947064347	0.362016464923178	0.993862307639969
ms375612_scaffold1071_HBPB260_TE7616	12.5894989985507	-0.701345993453492	2.28169773965335	-0.30737901049069	0.758554902585115	0.993862307639969
ms376053_scaffold0069_HBPB260_TE7616	2.3655553960301	-3.64996425193783	2.63258312271097	-1.38645736214368	0.165607291204626	0.993862307639969
ms382717_scaffold0036_HBPB260_TE7855	22.3935666137866	0.546224168597767	0.873283297895972	0.62548335679132	0.531653868357767	0.993862307639969
ms38747_scaffold0160_HBPB260_TE7616	88.6246892231064	-0.336753557230663	0.431056705078359	-0.781227975956079	0.434668422397951	0.993862307639969
ms389588_scaffold0103_HBPB260_TE3237	11.3379056016083	-0.663478666815243	0.800214822655593	-0.829125689790928	0.407033288340318	0.993862307639969
ms391160_scaffold0336_HBPB260_TE8610	4.6315316361367	-0.507222513519062	2.6796368705875	-0.189287779656449	0.849867272613588	0.993862307639969
ms394130_scaffold0463_HBPB260_TE7436	2.84137354741381	1.53173610149941	3.71864392530348	0.411907171610792	0.680407464081265	0.993862307639969
ms399572_scaffold0074_HBPB260_TE4146	35.8408750795317	0.179446190805576	0.474811966720703	0.377931061942108	0.705481806702146	0.993862307639969
ms403063_scaffold0071_HBPB260_TE6817	10.4017339962714	-0.294104329297787	0.583463427731059	-0.504066433849135	0.614214693491357	0.993862307639969
ms408117_scaffold0048_HBPB260_TE3861	6.27507449982168	-0.546607164151519	1.14792199784928	-0.476170998705165	0.633952558952655	0.993862307639969
ms409983_scaffold0096_HBPB260_TE7322	5.48809282290134	-0.783986604777561	1.1057756552251	-0.708992462506302	0.478329154326018	0.993862307639969
ms411381_scaffold0539_HBPB260_TE6891	4.90738584666665	0.588248483717591	1.97347496445223	0.298077500000549	0.765644013833241	0.993862307639969
ms428695_scaffold0354_HBPB260_TE7437	2.31931546574168	-4.67724141989704	3.92505514155645	-1.1916371238653	0.233403561912975	0.993862307639969
ms430538_scaffold0842_HBPB260_TE7516	1007.77435365395	-2.27986892493424	1.80787064575307	-1.2610796741957	0.207280142942024	0.993862307639969
ms430539_scaffold0842_HBPB260_TE7516	4.08006812379434	-2.94866361795301	2.72814859836769	-1.08082954855072	0.279772941872786	0.993862307639969
ms431174_scaffold0993_HBPB260_TE8594	7.81242072128466	1.92921558574126	1.44647977676627	1.33373146083949	0.182291880267022	0.993862307639969
ms433866_scaffold0088_HBPB260_TE8594	10.9905550830293	1.79081782441272	0.9973293633453	1.79561325498916	0.0725560463330443	0.993862307639969
ms43860_scaffold0803_HBPB260_TE269	38.8564830352525	0.801685916913204	0.465291041815059	1.72297733002961	0.0848926247002654	0.993862307639969
ms446636_scaffold0328_HBPB260_TE8419	13.7437157101255	-0.833498104760193	0.678097341577858	-1.22917176289282	0.219007413491907	0.993862307639969
ms447201_scaffold0204_HBPB260_TE8419	5.58124872853659	0.224618338854412	1.14407063180742	0.196332580008243	0.844349862435373	0.993862307639969
ms452490_scaffold1194_HBPB260_TE8419	6.07048151828976	-0.611821816411653	0.858571125908614	-0.712604696278565	0.476090404889734	0.993862307639969
ms452814_scaffold1377_HBPB260_TE6891	2.62010924943872	1.68159618415968	1.7763822453526	0.946640954422455	0.34382176746488	0.993862307639969
ms45453_scaffold0205_HBPB260_TE6552	8.88082430303555	-0.436720564033269	0.79790575027671	-0.547333521386224	0.584149618075492	0.993862307639969
ms456054_scaffold1050_HBPB260_TE7426	8.81316240444935	0.192576119481533	1.02974256193814	0.187013848508965	0.851649774963862	0.993862307639969
ms456104_scaffold0893_HBPB260_TE6891	14.4933793070526	-0.0286097111035422	0.748330236631733	-0.0382313979885615	0.969503187213779	0.993862307639969
ms461740_scaffold0664_HBPB260_TE7436	6.5995301577049	-1.48231927769899	1.48378339359475	-0.999013254965597	0.317788270283266	0.993862307639969
ms473065_scaffold0028_HBPB260_TE7616	5.38908970974652	-1.605468472551	2.58011005900208	-0.622248057577804	0.533778770152216	0.993862307639969
ms47481_scaffold0955_HBPB260_TE6925	3.38988244542094	2.22597198781151	1.76783913017336	1.25914849932823	0.207976699378904	0.993862307639969
ms477444_scaffold0002_HBPB260_TE844	6.84076222167721	-2.40660479075234	1.89136922282623	-1.27241405945911	0.203226041296582	0.993862307639969
ms480792_scaffold0123_HBPB260_TE8660	16.6207557255532	-0.101066680209777	1.00619198720251	-0.100444727741045	0.919991261689018	0.993862307639969
ms482237_scaffold0432_HBPB260_TE7616	4.62316449274826	1.56964926684417	3.73010469825236	0.420805686119101	0.673896979201875	0.993862307639969
ms483791_scaffold1218_HBPB260_TE8537	25.2168215139056	0.499699668169921	0.658171526755752	0.75922407435799	0.447718527136054	0.993862307639969
ms484528_scaffold0180_HBPB260_TE7322	10.9711773371697	0.312153711230728	0.651492247397436	0.479136493914872	0.631841529225473	0.993862307639969
ms488488_scaffold0434_HBPB260_TE7616	3.50681434327342	-0.371551278585222	2.73324284472714	-0.135937894908242	0.891870377715032	0.993862307639969
ms489729_scaffold1247_HBPB260_TE5845	75.0393364228839	-0.241930582803451	1.05989470112059	-0.22825907380013	0.819444839094945	0.993862307639969
ms49590_scaffold0293_HBPB260_TE8419	208.745172083682	-0.295573513637906	0.469181498449303	-0.629976916427458	0.528709687136783	0.993862307639969
ms496144_scaffold0891_HBPB260_TE6340	34.137726317699	0.261543480258501	0.466807326145929	0.560281438635219	0.575287485904729	0.993862307639969
ms508474_scaffold0479_HBPB260_TE5910	2.72364361922932	0.983120179053588	3.72470911266309	0.263945491934181	0.791821920721485	0.993862307639969
ms514542_scaffold0786_HBPB260_TE7806	12.354081493266	0.0880059598640746	0.73913346275458	0.119066399099422	0.905222750965126	0.993862307639969
ms519155_scaffold0040_HBPB260_TE7198	5.25529319405108	-2.36917894848795	1.27245278174347	-1.86189930383254	0.0626172852088166	0.993862307639969
ms520068_scaffold0794_HBPB260_TE7288	3.18905876539481	-5.1359295428116	3.92008285423132	-1.31015841598039	0.190142250051146	0.993862307639969
ms521772_scaffold1513_HBPB260_TE8394	6.96972303061191	1.49522677788727	1.10431408219783	1.35398687926848	0.175740563747481	0.993862307639969
ms52260_scaffold0177_HBPB260_TE7847	8.81204047157783	0.629322088915209	1.55445985236817	0.404849368065992	0.685588237754053	0.993862307639969
ms525243_scaffold0170_HBPB260_TE7616	14.8070667651344	-0.450528034253611	0.974947332718261	-0.462104996992492	0.644006026926897	0.993862307639969
ms53201_scaffold0110_HBPB260_TE7613	5.02409893993507	-2.99413173408853	2.40051893384326	-1.24728519816125	0.21229294285189	0.993862307639969
ms537141_scaffold0881_HBPB260_TE8137	10.743841937401	-0.126402970181634	0.807119977019378	-0.156609889211799	0.875552308261369	0.993862307639969
ms53729_scaffold0325_HBPB260_TE269	14.9145775745713	-0.321475950927166	1.79108032936154	-0.17948717634667	0.857555185621164	0.993862307639969
ms540201_scaffold0170_HBPB260_TE7749	12.7506951914349	-0.071473547142506	0.75629386774221	-0.0945049936156145	0.92470801586951	0.993862307639969
ms541642_scaffold0436_HBPB260_TE8419	9.06006062490809	0.0505245049556056	1.23821640775386	0.0408042605793423	0.967451942738359	0.993862307639969
ms544177_scaffold0154_HBPB260_TE8513	8.48365302197305	0.188603232225443	0.747934556781171	0.252165420778417	0.800913204787854	0.993862307639969
ms553513_scaffold5072_HBPB260_TE7616	6.77121064044589	0.404888121021641	1.29034849357054	0.313781992259524	0.753686622238255	0.993862307639969
ms554578_scaffold0640_HBPB260_TE7436	16.1382453809026	0.534446341190327	0.624988055361309	0.855130488664077	0.392478912602753	0.993862307639969
ms55585_scaffold0592_HBPB260_TE2260	6.90292280411553	-6.24604009017415	3.31075324550814	-1.8865918499509	0.0592152438120882	0.993862307639969
ms557420_scaffold0054_HBPB260_TE7537	57.465914670688	0.488326465060966	0.893653041515477	0.546438542001549	0.58476452268068	0.993862307639969
ms56698_scaffold0005_HBPB260_TE7628	8.3128580445668	0.17799599884846	0.800246126747342	0.222426567151206	0.823981832165812	0.993862307639969
ms567285_scaffold1407_HBPB260_TE7322	5.57688431811478	-0.572671263739283	1.72161324275354	-0.332636418864526	0.739408749086059	0.993862307639969
ms567943_scaffold0698_HBPB260_TE8419	13.6978245837597	-0.94609645782306	0.629589543545252	-1.50271945829268	0.132911402814568	0.993862307639969
ms569113_scaffold0422_HBPB260_TE3237	18.5105429049296	-0.447584369691754	0.527681734515605	-0.848208949477136	0.396321614025067	0.993862307639969
ms572751_scaffold0054_HBPB260_TE7616	4.88665859298803	-1.14746878365164	2.08953849204845	-0.549149387780236	0.582902934468837	0.993862307639969
ms575140_scaffold1158_HBPB260_TE5910	2.36677529134824	-3.62320282478667	3.57513765853923	-1.01344428406348	0.310847996149779	0.993862307639969
ms576279_scaffold0080_HBPB260_TE7900	4.32207226503792	1.58352198932396	1.1720416998604	1.35107990570009	0.176669837582509	0.993862307639969
ms577230_scaffold0243_HBPB260_TE8546	11.0232133951637	-0.174827085558251	1.97720090902568	-0.0884215077790965	0.929541667509655	0.993862307639969
ms579869_scaffold2054_HBPB260_TE5910	11.930042549567	2.93929040230603	1.39110938871718	2.11291105224766	0.0346083817182001	0.993862307639969
ms581681_scaffold1136_HBPB260_TE8447	46.7159181958826	-0.395379928091798	0.50799636866569	-0.778312508670698	0.436384803053703	0.993862307639969
ms582880_scaffold0177_HBPB260_TE8259	36.1758077150488	1.0068819693115	1.39888580156364	0.71977424331996	0.471664005811733	0.993862307639969
ms584944_scaffold0582_HBPB260_TE8610	27.9944498944323	0.113208783934995	0.685130323272161	0.165236860914743	0.868757553198051	0.993862307639969
ms585638_scaffold0413_HBPB260_TE8377	11.3089425501553	-1.15624005806923	0.625106497042481	-1.84966891807982	0.0643612829611907	0.993862307639969
ms587046_scaffold0262_HBPB260_TE7744	5.40994900589895	0.885649436261565	1.44495914218819	0.612923514861721	0.539926914046793	0.993862307639969
ms588786_scaffold0208_HBPB260_TE7616	11.9610057368749	-0.824550660105064	0.768442958784222	-1.07301479007578	0.283264480242044	0.993862307639969
ms604348_scaffold0140_HBPB260_TE7613	9.28111355876044	0.864322617661275	0.601944096726559	1.4358851965848	0.15103501149531	0.993862307639969
ms609463_scaffold0344_HBPB260_TE4345	9.45826259062554	-0.737362049499113	0.763881125404251	-0.965283765990286	0.334402700683565	0.993862307639969
ms611182_scaffold0009_HBPB260_TE8394	34.2189838125819	-0.168119520541924	0.796883839171595	-0.210971175819921	0.832909763492716	0.993862307639969
ms61514_scaffold0538_HBPB260_TE7744	4.93159067865203	1.65977307458214	1.47635513508105	1.12423700445965	0.260912494918497	0.993862307639969
ms621271_scaffold0489_HBPB260_TE7437	6.87010802632825	-0.266162837032758	1.0152683528878	-0.26216008435178	0.793198025475104	0.993862307639969
ms62165_scaffold0556_HBPB260_TE7831	6.59443176214226	1.09489897381669	1.09498521294301	0.999921241743455	0.317348623748621	0.993862307639969
ms625484_scaffold2215_HBPB260_TE5910	17.9191574334515	-1.13316176637534	0.62928671586359	-1.80070822696498	0.071748880223364	0.993862307639969
ms625778_scaffold0861_HBPB260_TE8432	6.13849613316884	-0.324929066575841	1.90829540236628	-0.170271890910039	0.864796316242676	0.993862307639969
ms626629_scaffold0378_HBPB260_TE5910	9.94227409836938	0.199743468295287	0.723343460050748	0.276139177758342	0.782441170554725	0.993862307639969
ms632280_scaffold0529_HBPB260_TE7900	10.0732765309838	0.232826480716593	0.692010637115662	0.336449280154169	0.736532092959947	0.993862307639969
ms641429_scaffold0566_HBPB260_TE8419	32.0732002398338	0.108474757296936	0.4342811522932	0.249780025506841	0.802757467556495	0.993862307639969
ms643928_scaffold0491_HBPB260_TE6931	5.21339555668065	-0.745258666507719	0.876589501613276	-0.850179776435999	0.395225143618052	0.993862307639969
ms644186_scaffold0378_HBPB260_TE8513	19.6093228633475	-0.624004780651142	0.783414678412241	-0.796519133284332	0.425730359084236	0.993862307639969
ms645146_scaffold2250_HBPB260_TE5845	17.8140743332502	-0.594997462197441	1.50839732155679	-0.394456721511116	0.693243873548715	0.993862307639969
ms646820_scaffold0734_HBPB260_TE7616	2.03815447604793	-3.41721391695814	3.60787454907173	-0.947154306636674	0.343560155260355	0.993862307639969
ms648672_scaffold0142_HBPB260_TE7847	14.9200872113385	0.532497135329793	0.611123523512973	0.871341250732413	0.383567853326612	0.993862307639969
ms650108_scaffold0251_HBPB260_TE5845	133.467456975179	-0.884238064664138	0.915586396565494	-0.965761470442387	0.334163552368691	0.993862307639969
ms65045_scaffold3225_HBPB260_TE7847	1.88444381591511	-4.37830107441993	3.92925328085564	-1.11428323945218	0.265157695002651	0.993862307639969
ms652451_scaffold1412_HBPB260_TE7616	5.04361046003736	0.446711375087747	2.69748771113296	0.165602747046483	0.868469585315302	0.993862307639969
ms654472_scaffold0465_HBPB260_TE7537	3.5785544204585	-2.12069478908059	1.2348050623741	-1.71743285940473	0.0859001121119118	0.993862307639969
ms654486_scaffold0465_HBPB260_TE8594	7.57789269378727	-0.166922687029331	1.41292221296381	-0.118140040193144	0.905956698096246	0.993862307639969
ms654631_scaffold1377_HBPB260_TE8610	7.74392273420371	-0.655291276485592	1.28683654908597	-0.509226503514406	0.610593467714128	0.993862307639969
ms65915_scaffold1175_HBPB260_TE5910	226.623961354627	-0.29210307957388	0.419628914085352	-0.696098552242438	0.486367113135831	0.993862307639969
ms666897_scaffold1205_HBPB260_TE7189	8.18776877093566	-0.282212337566933	1.16750950389354	-0.241721661901493	0.80899584345439	0.993862307639969
ms667367_scaffold0141_HBPB260_TE8419	11.083166317077	-0.959671974345987	0.838531291531981	-1.14446769492965	0.252429727931811	0.993862307639969
ms668684_scaffold0201_HBPB260_TE5910	5.76514152130541	-0.435815980685519	1.33828743213496	-0.325652001371832	0.744687663507847	0.993862307639969
ms672820_scaffold0172_HBPB260_TE5910	2.02940103252397	-4.48498093713488	3.92765497680976	-1.14189789164674	0.253496465121964	0.993862307639969
ms676672_scaffold0674_HBPB260_TE7847	6.98085585247463	-0.994212104824633	0.788291498942528	-1.26122393322564	0.207228178108337	0.993862307639969
ms677205_scaffold0047_HBPB260_TE7189	10.9275955870664	0.0851517918603566	0.783399395579485	0.108695248350772	0.91344421079255	0.993862307639969
ms682927_scaffold0198_HBPB260_TE8594	5.96748067022412	-1.62503743560062	1.60065735589009	-1.01523129208185	0.309995587473132	0.993862307639969
ms687070_scaffold0003_HBPB260_TE5831	4.64341169051237	0.804448503141441	1.18533226989116	0.678669199831461	0.497347485835933	0.993862307639969
ms696921_scaffold0279_HBPB260_TE8419	12.4836052559028	0.657145670140267	2.20001129933431	0.298701043189692	0.7651681610224	0.993862307639969
ms69840_scaffold0878_HBPB260_TE6925	5.85174369876387	0.663071353663823	1.24906834473923	0.530852740329636	0.595520829352378	0.993862307639969
ms699203_scaffold0183_HBPB260_TE6114	6.91795962023131	-1.13336530672362	1.04406690367376	-1.08552938775824	0.2776872550265	0.993862307639969
ms701206_scaffold0316_HBPB260_TE6891	9.45120036284999	-0.084280079985538	0.99935896600175	-0.084334141037156	0.932790768457043	0.993862307639969
ms706321_scaffold0073_HBPB260_TE7436	10.9536987837233	1.37671964880534	1.40618532645089	0.979045665538321	0.327557416544294	0.993862307639969
ms707602_scaffold0008_HBPB260_TE7436	6.35580064699682	0.856699975362029	1.21304533630024	0.706239041299926	0.480039495174025	0.993862307639969
ms707686_scaffold0241_HBPB260_TE2857	16.8649944872645	-0.165848611410299	0.588090423827134	-0.282012093193086	0.777934237479861	0.993862307639969
ms709056_scaffold3737_HBPB260_TE7616	9.45175888044619	0.214254398398537	0.665885135776145	0.321758794253315	0.747635432940198	0.993862307639969
ms712563_scaffold0163_HBPB260_TE6915	7.85296266081777	-0.292449137626309	1.46971760750889	-0.198983217001801	0.842275872971557	0.993862307639969
ms714453_scaffold0986_HBPB260_TE7919	10.9896633067947	0.0641503194706562	1.60146095803916	0.0400573733306631	0.968047385659302	0.993862307639969
ms716908_scaffold0170_HBPB260_TE5910	5.297768022479	-0.431745099378001	2.21267088721209	-0.195123957147549	0.845295907939993	0.993862307639969
ms716962_scaffold0745_HBPB260_TE7436	5.23332721987658	-0.191750248390052	0.92510981741625	-0.20727295806415	0.835796691890979	0.993862307639969
ms717118_scaffold0179_HBPB260_TE8485	2.67619621593686	-2.92492682114571	2.80007339827329	-1.04458933931854	0.296212808832845	0.993862307639969
ms717180_scaffold0563_HBPB260_TE8264	4.99208462877445	-1.0020888911809	1.65484187799356	-0.605549632570271	0.544813857064987	0.993862307639969
ms717369_scaffold0238_HBPB260_TE7744	8.82978619265257	0.303825693553585	2.08485985688735	0.145729552300551	0.88413489104841	0.993862307639969
ms718670_scaffold1000_HBPB260_TE5910	8.58334393171996	-0.989948970565733	2.71931638852616	-0.364043321601969	0.715825659699709	0.993862307639969
ms720133_scaffold0148_HBPB260_TE7900	9.34225641802052	-0.184266759209482	0.96510482532991	-0.190929269415364	0.848581008304609	0.993862307639969
ms727066_scaffold1068_HBPB260_TE7744	3.14138259008251	1.95922192757036	2.78688130290816	0.703015921605946	0.482045827266027	0.993862307639969
ms729526_scaffold0976_HBPB260_TE6528	4.73389730111425	1.00404638591392	1.41374784524254	0.710201885925188	0.477578951538024	0.993862307639969
ms732486_scaffold1910_HBPB260_TE6891	2.61677846165348	-4.85200784047817	3.33057310546903	-1.45680868932462	0.145169196642639	0.993862307639969
ms732744_scaffold1021_HBPB260_TE7616	8.99974301759434	0.303908728638443	1.92942051178948	0.157512956238128	0.874840597748347	0.993862307639969
ms73761_scaffold0976_HBPB260_TE7883	4.87911003029394	-1.14490525581473	2.06846869326245	-0.55350378738822	0.579918487879399	0.993862307639969
ms738369_scaffold0432_HBPB260_TE6622	9.28094837066167	-2.66943419125513	2.34332691077292	-1.13916422799696	0.254634662652533	0.993862307639969
ms739247_scaffold0002_HBPB260_TE990	8.92629352581106	-3.74481890288202	2.2030576548671	-1.69982791626392	0.089163298885206	0.993862307639969
ms740666_scaffold1561_HBPB260_TE6278	10.8958575923686	-0.951380577303578	0.684295459350513	-1.3903067224888	0.164435757366825	0.993862307639969
ms743819_scaffold0056_HBPB260_TE7616	6.03477170608658	1.57798515777139	1.04799727293322	1.50571494652348	0.132140365372039	0.993862307639969
ms747283_scaffold0039_HBPB260_TE3966	7.98035038517728	-1.56304858768856	1.24659791599489	-1.25385143648433	0.209896009339469	0.993862307639969
ms750711_scaffold0525_HBPB260_TE8293	26.0010505443955	-0.0987573490092654	1.02188847478118	-0.0966420029645723	0.923010699049237	0.993862307639969
ms758792_scaffold0598_HBPB260_TE7744	3.65157694860087	-1.21600490727429	1.96855578142325	-0.617714224178665	0.53676373395137	0.993862307639969
ms760251_scaffold0666_HBPB260_TE6891	27.9237592471045	-0.426246655894358	0.926404160702679	-0.46010874516264	0.645438167286948	0.993862307639969
ms760467_scaffold0333_HBPB260_TE6227	185.610660859253	-0.312055040064281	0.527722418689902	-0.591324205704531	0.554303214017893	0.993862307639969
ms765686_scaffold0094_HBPB260_TE7744	24.6276630153448	-0.795468506018461	1.53507761899789	-0.518194322015944	0.604322695960534	0.993862307639969
ms778043_scaffold0474_HBPB260_TE7616	6.81984709594479	0.481053792323288	1.30179181292737	0.369532046173752	0.711731191395865	0.993862307639969
ms779614_scaffold0745_HBPB260_TE7900	7.52750760303124	0.386597091483025	0.73176475591452	0.528307886323217	0.597285658847785	0.993862307639969
ms781409_scaffold0706_HBPB260_TE5910	5.7982886643542	-5.99751450671638	3.91410037624518	-1.53228428762724	0.125452296710181	0.993862307639969
ms783723_scaffold0445_HBPB260_TE8610	22.1885293905169	1.58857175173156	1.16846102109705	1.35954192998246	0.173974925115496	0.993862307639969
ms784353_scaffold1143_HBPB260_TE5910	27.8820841279231	-0.481657553143525	0.662424693033237	-0.727112920471033	0.467156784387623	0.993862307639969
ms787401_scaffold0863_HBPB260_TE3173	14.6564238836082	0.336725888167199	0.543542757582298	0.619502115463685	0.535585628729641	0.993862307639969
ms788674_scaffold0969_HBPB260_TE7616	7.04846946738842	-0.0407739347093268	0.942867037698557	-0.0432446284354704	0.965506529996179	0.993862307639969
ms79260_scaffold1235_HBPB260_TE8004	3.29948564647845	-0.718225866835499	2.02174244819283	-0.355250921044616	0.722401619813552	0.993862307639969
ms799959_scaffold0023_HBPB260_TE3377	33.3697210386503	-0.750411708790417	0.644698757657141	-1.16397263043819	0.244435103594216	0.993862307639969
ms801419_scaffold0007_HBPB260_TE285	9.90146923625743	-1.08567161387132	0.703380491821918	-1.54350543766032	0.122708189174873	0.993862307639969
ms802539_scaffold0595_HBPB260_TE5845	6.77389391341654	-1.41697893773734	1.36039978735341	-1.04159009058212	0.297601764907771	0.993862307639969
ms805015_scaffold0710_HBPB260_TE7744	14.9820760341591	0.338733811009288	0.650566864969346	0.520674859493879	0.60259329069063	0.993862307639969
ms811233_scaffold0219_HBPB260_TE7616	14.3604813390501	-0.413260900558016	0.553923997748384	-0.746060654959629	0.455630775444892	0.993862307639969
ms811730_scaffold0384_HBPB260_TE7750	9.12485309511746	-0.175686471494947	0.64577626513422	-0.272054705290898	0.785579956296903	0.993862307639969
ms812535_scaffold0056_HBPB260_TE7537	4.72210807679815	1.55770392227474	1.98875930430026	0.783254121756487	0.433477898548822	0.993862307639969
ms814179_scaffold1192_HBPB260_TE7616	6.43565354895009	-0.201637486131099	1.36807256392365	-0.147388005174813	0.882825772611538	0.993862307639969
ms817584_scaffold1962_HBPB260_TE5910	13.2408757145926	-0.761411528372943	0.58040986873849	-1.31185145081674	0.189570261071913	0.993862307639969
ms82463_scaffold0889_HBPB260_TE7436	14.5156744098811	0.343684621323112	0.547392122246696	0.627858179457361	0.530096849278554	0.993862307639969
ms828841_scaffold0159_HBPB260_TE6935	8.94606537379972	-1.12007160770053	1.80451350216865	-0.620705584277665	0.534793354515381	0.993862307639969
ms829630_scaffold0297_HBPB260_TE8394	13.5510793788783	0.309818865077926	1.1944084473718	0.259391053169171	0.795333532084745	0.993862307639969
ms831646_scaffold0789_HBPB260_TE7847	5.65740744635124	0.636526849579237	1.37672132718689	0.462349814017827	0.643830482412444	0.993862307639969
ms831923_scaffold1105_HBPB260_TE3334	6.76755644301357	0.621884336944337	0.824491574204018	0.754264029374366	0.45069069687895	0.993862307639969
ms834171_scaffold1368_HBPB260_TE7900	12.7780136831501	-0.133744087734045	1.37542437368057	-0.0972384162250609	0.922537060845298	0.993862307639969
ms83688_scaffold0064_HBPB260_TE6919	6.65359080272473	0.399813635626711	1.04095842750973	0.38408223139437	0.700917500658083	0.993862307639969
ms837928_scaffold0041_HBPB260_TE8022	25.0216233757272	-0.433499413394422	0.548444675614525	-0.790415939235241	0.429284896581829	0.993862307639969
ms847445_scaffold2408_HBPB260_TE7744	7.6722556087353	-0.944840648747945	1.1403948730087	-0.828520603793297	0.407375731378168	0.993862307639969
ms854117_scaffold0652_HBPB260_TE8120	8.0248986848524	-1.27027312609456	1.00848027888107	-1.25959143941214	0.20781678527789	0.993862307639969
ms858779_scaffold0682_HBPB260_TE7744	7.82745155901548	-0.750606552038781	1.22615783465005	-0.612161445147889	0.540430947442301	0.993862307639969
ms858837_scaffold0395_HBPB260_TE6965	6.41316922558203	-0.26992569390928	2.74472366160324	-0.0983434863353826	0.921659548413898	0.993862307639969
ms866539_scaffold0037_HBPB260_TE6973	13.7145629127472	0.665302996442989	0.593876907240216	1.12027086477347	0.26259835374104	0.993862307639969
ms867457_scaffold0740_HBPB260_TE7647	14.3836813053974	-0.0949871621354889	0.604899893168839	-0.15702955680466	0.875221554101569	0.993862307639969
ms867779_scaffold0101_HBPB260_TE6891	22.8248954058753	-0.313489079854688	0.883169049541292	-0.354959313868065	0.722620071840212	0.993862307639969
ms8706_scaffold0194_HBPB260_TE8610	5.67081574298592	0.497270209854116	1.07223111659309	0.463771478143764	0.642811480016661	0.993862307639969
ms871022_scaffold1213_HBPB260_TE7744	6.76079393452155	0.522138118498624	2.41371329640115	0.216321515598863	0.828737139062965	0.993862307639969
ms879608_scaffold1057_HBPB260_TE7322	6.85270076578269	-0.559676843844249	0.925248587195791	-0.604893486560727	0.54524977125305	0.993862307639969
ms881438_scaffold0419_HBPB260_TE8469	7.48143147925412	-0.248717115791022	0.728272587518105	-0.341516514631739	0.732714774512885	0.993862307639969
ms886103_scaffold0872_HBPB260_TE5910	13.6424123487081	-0.291248256972369	1.11418025761293	-0.261401380057076	0.793782992894345	0.993862307639969
ms891089_scaffold0016_HBPB260_TE7616	9.06186099312504	0.504398881314971	0.771027197639542	0.654190776744531	0.512988903020082	0.993862307639969
ms891288_scaffold0089_HBPB260_TE7932	12.2097990510817	0.361001773903025	0.636555989851976	0.567117079499906	0.570634639698382	0.993862307639969
ms897402_scaffold0794_HBPB260_TE8421	5.81900717613467	1.48885113850862	2.60411998634303	0.571729085570827	0.567505526492126	0.993862307639969
ms897993_scaffold0024_HBPB260_TE6426	10.1479798983794	-0.431842643087283	0.598535484872312	-0.721498815027499	0.470602669465212	0.993862307639969
ms902104_scaffold0718_HBPB260_TE5910	6.21182949302721	-1.06497309187888	0.907776894251277	-1.17316611451898	0.24072919773012	0.993862307639969
ms903724_scaffold0716_HBPB260_TE8419	8.34357827969255	0.0293352738477199	0.777101933273429	0.0377495828946781	0.969887342713118	0.993862307639969
ms911943_scaffold0332_HBPB260_TE7301	3.67813441330443	-1.20805290271867	1.11443105081054	-1.08400865342009	0.278360962071274	0.993862307639969
ms913686_scaffold0317_HBPB260_TE5910	7.99313243609526	-0.398962361453944	2.21622719145991	-0.180018710622864	0.857137879205849	0.993862307639969
ms913741_scaffold0162_HBPB260_TE7616	3.79017084074048	1.97675484561402	1.76983749602274	1.11691319121461	0.264031443872338	0.993862307639969
ms917498_scaffold0342_HBPB260_TE7616	9.91110167606538	-0.297492187478894	0.742855327398323	-0.400471231081819	0.688809468827947	0.993862307639969
ms917526_scaffold0708_HBPB260_TE6891	5.79317316177609	0.974826539080427	2.74514033448118	0.355109910715972	0.722507252222088	0.993862307639969
ms919468_scaffold0780_HBPB260_TE8004	7.38239293650456	-0.6447656321782	1.58570440194617	-0.406611491641736	0.684293355707489	0.993862307639969
ms92454_scaffold1202_HBPB260_TE5910	3.34474700025069	-1.88263441292255	2.19540922222006	-0.857532342429889	0.391150748415689	0.993862307639969
ms925342_scaffold0890_HBPB260_TE7335	7.05452968662591	-0.337192443263156	1.22286461685487	-0.275739798678935	0.782747925246994	0.993862307639969
ms931786_scaffold0035_HBPB260_TE7436	8.47845840231685	0.539077468325899	1.162747553262	0.46362382514894	0.642917281631435	0.993862307639969
ms932014_scaffold0369_HBPB260_TE5910	12.0996689211926	2.64822920677369	1.95477227396503	1.35475075129957	0.175496982269036	0.993862307639969
ms935351_scaffold0129_HBPB260_TE7783	18.6912653414394	-0.493329604005814	1.49640990000143	-0.329675447887201	0.74164520726287	0.993862307639969
ms936704_scaffold0189_HBPB260_TE6935	8.33824733196113	-0.200434792250751	1.09391782960635	-0.183226552146863	0.85462026142048	0.993862307639969
ms937411_scaffold0870_HBPB260_TE2857	11.7853887456558	0.35531258221909	0.634282617776182	0.560180229224677	0.575356511066088	0.993862307639969
ms938331_scaffold1719_HBPB260_TE7837	6.94320880659911	2.89498774070601	1.48257188073643	1.95267951478211	0.050857582543134	0.993862307639969
ms943534_scaffold0017_HBPB260_TE7900	3.99602084958262	0.929730481489385	1.87255980662646	0.496502423153231	0.619539978166237	0.993862307639969
ms943695_scaffold1651_HBPB260_TE7900	15.6967367356459	-0.675300143759029	0.652158402861252	-1.03548484662046	0.300442539617936	0.993862307639969
ms944716_scaffold0204_HBPB260_TE6965	15.0440287291808	-0.843752015545439	0.505754785734805	-1.66830258327573	0.0952556753854125	0.993862307639969
ms947038_scaffold1349_HBPB260_TE6696	4.34202649326616	-1.48571694942539	2.72912797392475	-0.544392554552428	0.586171368228275	0.993862307639969
ms947938_scaffold0265_HBPB260_TE7847	4.1596410867056	-0.289596077820675	1.21236754609936	-0.238868220080959	0.811207768992366	0.993862307639969
ms955810_scaffold0668_HBPB260_TE7437	5.34120724336026	-1.63283210236015	1.42706479100645	-1.14418918653903	0.252545186649681	0.993862307639969
ms956919_scaffold0029_HBPB260_TE7744	1.73948659930626	-4.26309587138825	3.9311164631245	-1.08444914094453	0.278165705465284	0.993862307639969
ms959744_scaffold0141_HBPB260_TE8594	6.68296565537946	0.622971106276806	0.84325865742523	0.738766333190055	0.46004889850972	0.993862307639969
ms966167_scaffold0021_HBPB260_TE7579	33.4670462475039	0.339226043703358	0.4796679047684	0.707210218426324	0.479435849348365	0.993862307639969
ms978149_scaffold0266_HBPB260_TE7847	7.11746301251971	-0.921558537155822	0.72045946931739	-1.27912613603228	0.200852641283437	0.993862307639969
ms979218_scaffold0653_HBPB260_TE5910	6.46909402042343	1.14559896123781	0.994456847876336	1.15198458704794	0.249327406959843	0.993862307639969
ms980970_scaffold0174_HBPB260_TE1859	11.0619880083059	-0.354550631531553	1.3603305260501	-0.260635650484914	0.794373494503311	0.993862307639969
ms981301_scaffold0752_HBPB260_TE7724	6.68811650354896	1.53178524123219	0.858090258734673	1.785109696375	0.0742435254925068	0.993862307639969
ms98372_scaffold0978_HBPB260_TE8419	13.1146720046977	-0.0603370148980815	0.817169429085054	-0.0738366032190387	0.94114040134679	0.993862307639969
ms985548_scaffold0032_HBPB260_TE7837	10.1818038094258	-0.46589785379969	0.77305582663008	-0.60267038647214	0.546727985635674	0.993862307639969
ms986524_scaffold1328_HBPB260_TE8447	8.58725690467769	-0.257019080865279	0.684295494845741	-0.37559662865122	0.70721679750884	0.993862307639969
ms986568_scaffold0003_HBPB260_TE7795	2.51749270329921	-2.68684723607035	2.78275423295165	-0.965535225588508	0.334276801276272	0.993862307639969
ms99001_scaffold0943_HBPB260_TE7900	7.30980632856921	-0.214505871853953	0.938376218001544	-0.228592613217314	0.819185566367137	0.993862307639969
ms99052_scaffold0214_HBPB260_TE3954	4.11693998333548	-2.42747133663631	1.180500188231	-2.05630745410885	0.0397528902592264	0.993862307639969
ms993281_scaffold1445_HBPB260_TE8394	1.93945220421576	-3.31266118449235	2.61166713953431	-1.26840864762078	0.204652055041066	0.993862307639969
ms998640_scaffold0002_HBPB260_TE6278	6.59581920711839	0.529630479325826	1.71405088452187	0.308993440106397	0.757326516859141	0.993862307639969
ms998731_scaffold0078_HBPB260_TE8421	6.84886811594551	-1.16586658144204	0.717326989602762	-1.62529306486525	0.104100128451748	0.993862307639969
ms126280_scaffold0039_HBPB260_TE7744	44.2338860908852	0.00133160786065284	0.498773378868316	0.00266976530237874	0.997869838014772	0.998484659072323
ms180598_scaffold0920_HBPB260_TE8419	3.50872646600943	-0.0534488411174193	2.83906211043409	-0.0188262317055287	0.984979727654314	0.998484659072323
ms311864_scaffold0714_HBPB260_TE6967	24.8036119280673	-0.00351391394716575	0.582643078900129	-0.00603098890970962	0.995187996233617	0.998484659072323
ms432984_scaffold0197_HBPB260_TE7744	6.81412105163507	0.00932480335988218	1.09719412237314	0.00849877261437875	0.993219042175765	0.998484659072323
ms637410_scaffold0012_HBPB260_TE7837	30.5879012848001	0.00398729187414513	0.628231088603669	0.00634685539521364	0.994935976069186	0.998484659072323
ms920344_scaffold0268_HBPB260_TE7616	5.86792150163129	-0.0613821464071176	2.29540003914937	-0.02674137203111	0.978666014810936	0.998484659072323
ms988139_scaffold0692_HBPB260_TE7436	4.59659119612914	0.00714927592174062	3.7643630852299	0.00189919934923174	0.998484659072323	0.998484659072323
ms336013_scaffold0037_HBPB260_TE8594	102.244478976225	9.21963354408444	1.47046733085137	6.26986628716633	3.61358280932308e-10	2.12478669188197e-07
ms1000902_scaffold0449_HBPB260_TE5845	11.1617056788818	-6.94182132408226	3.91057874299144	-1.77513912397837	NA	NA
ms1011445_scaffold0842_HBPB260_TE2569	18.0364398576847	-3.01778655196088	2.36713106877892	-1.27487091516128	NA	NA
ms1016207_scaffold0957_HBPB260_TE7030	1722.09691219655	-3.15747574345228	1.67500752049979	-1.88505168174418	NA	NA
ms1016209_scaffold0957_HBPB260_TE7855	929.27757847414	-2.23928262171893	1.57956612791908	-1.41765677431242	NA	NA
ms1016210_scaffold0957_HBPB260_TE7855	929.27757847414	-2.23928262171893	1.57956612791908	-1.41765677431242	NA	NA
ms1016211_scaffold0957_HBPB260_TE358	1644.98806866994	-3.76436546548283	1.8141240408919	-2.07503201579982	NA	NA
ms104705_scaffold0049_HBPB260_TE7516	65.6864934110581	-2.7714732121297	1.66665155114045	-1.66289900863395	NA	NA
ms109809_scaffold0059_HBPB260_TE7516	15.7588899158344	-4.52828784374256	2.4282358485598	-1.86484679666859	NA	NA
ms190825_scaffold0114_HBPB260_TE7051	92.9223268766892	-4.23882767522294	1.849666468601	-2.29167136193423	NA	NA
ms197431_scaffold0957_HBPB260_TE7042	567.44322049244	-3.70038101334525	1.77884943872083	-2.08021034990247	NA	NA
ms240372_scaffold0114_HBPB260_TE7795	74.6413758578371	-3.12830405002542	1.47922619956083	-2.114824663702	NA	NA
ms242401_scaffold0059_HBPB260_TE7719	2289.00985358496	-2.57981747384123	1.54238065972204	-1.67262047639145	NA	NA
ms306235_scaffold0313_HBPB260_TE2943	645.931539788587	-3.45170422654003	1.71580225202853	-2.01171447493976	NA	NA
ms306236_scaffold0313_HBPB260_TE2943	274.018916635485	-2.93077120899708	1.5738728262805	-1.86213978668359	NA	NA
ms327537_scaffold0354_HBPB260_TE7516	730.375574778542	-3.07448976299285	1.68916197404069	-1.82012726443177	NA	NA
ms33923_scaffold0364_HBPB260_TE2569	1168.44833388636	-3.10221911172155	1.58510337483814	-1.95710838861745	NA	NA
ms391954_scaffold0354_HBPB260_TE7516	5932.0355737784	-3.01328919848244	1.68737800215073	-1.78578196150579	NA	NA
ms462471_scaffold0114_HBPB260_TE6775	85.4947900861479	-3.11936281816896	1.54760587171971	-2.01560544268465	NA	NA
ms462479_scaffold0114_HBPB260_TE7051	92.9223268766892	-4.23882767522294	1.849666468601	-2.29167136193423	NA	NA
ms464676_scaffold0803_HBPB260_TE2260	112.838297327945	-3.27081450239599	1.61929666028312	-2.01989825744723	NA	NA
ms464677_scaffold0803_HBPB260_TE2675	54.6169637778808	-2.29184118285919	1.35208096085188	-1.69504730058118	NA	NA
ms543359_scaffold0061_HBPB260_TE7616	61.7344394077984	-4.2434782184746	1.69740395720344	-2.49998133942491	NA	NA
ms681316_scaffold0354_HBPB260_TE8168	1160.35509008256	-3.79132930712288	1.8106417057768	-2.09391471268267	NA	NA
ms739218_scaffold0002_HBPB260_TE6931	577.195961704089	-4.01565952995248	1.73619250722769	-2.31291145033484	NA	NA
ms757984_scaffold1800_HBPB260_TE844	30.581852920124	-2.19383766559615	1.84706776333646	-1.18774075815892	NA	NA
ms914400_scaffold0059_HBPB260_TE7516	1446.40553180029	-2.7630495849929	1.5755462456307	-1.75370897087621	NA	NA
ms93824_scaffold0354_HBPB260_TE7719	982.184956395282	-3.63458516412042	1.83260610749541	-1.98328770664621	NA	NA
