# Supplementary material for: Structural and Functional Annotation of Transposable Elements Revealed a Potential Regulation of Genes Involved in Rubber Biosynthesis by TE-Derived siRNA Interference in Hevea brasiliensis
Source: Int J Mol Sci. 2020 Jun 13;21(12):4220. doi: 10.3390/ijms21124220 (PMC7353026; doi:10.3390/ijms21124220)
Supplement: Supplementary file 1 [file ijms-21-04220-s001.zip › supplementary data 2 TE-derived siRNA june 2020.xlsx]

## Sheet: 2.
2. Mapping results of siRNA on annotated transposable elements
Chr	start	end	TE	strand	siRNA_start	siRNA_end	siRNA	overlap	siRNA_length
scaffold0001	111	841	ms62682_scaffold0001_HBPB260_TE7481_RLG	-	182	205	health_latex_smRNA_Candi_293191	23	23
scaffold0001	111	841	ms62682_scaffold0001_HBPB260_TE7481_RLG	-	182	205	TPD_latex_smRNA_Candi_323441	23	23
scaffold0001	111	841	ms62682_scaffold0001_HBPB260_TE7481_RLG	-	182	205	young_trees_smRNA_Candi_266313	23	23
scaffold0001	111	841	ms62682_scaffold0001_HBPB260_TE7481_RLG	-	182	206	TPD_latex_smRNA_Candi_463734	24	24
scaffold0001	111	841	ms62682_scaffold0001_HBPB260_TE7481_RLG	-	183	206	health_latex_smRNA_Candi_296133	23	23
scaffold0001	111	841	ms62682_scaffold0001_HBPB260_TE7481_RLG	-	183	206	TPD_latex_smRNA_Candi_38134	23	23
scaffold0001	111	841	ms62682_scaffold0001_HBPB260_TE7481_RLG	-	183	207	health_latex_smRNA_Candi_469338	24	24
scaffold0001	111	841	ms62682_scaffold0001_HBPB260_TE7481_RLG	-	183	207	TPD_latex_smRNA_Candi_220166	24	24
scaffold0001	111	841	ms62682_scaffold0001_HBPB260_TE7481_RLG	-	183	207	young_trees_smRNA_Candi_149828	24	24
scaffold0001	111	841	ms62682_scaffold0001_HBPB260_TE7481_RLG	-	707	730	TPD_latex_smRNA_Candi_512421	23	23
scaffold0001	842	10803	ms62688_scaffold0001_HBPB260_TE8196_RXX	-	854	878	health_latex_smRNA_Candi_344738	24	24
scaffold0001	842	10803	ms62688_scaffold0001_HBPB260_TE8196_RXX	-	854	878	TPD_latex_smRNA_Candi_39535	24	24
scaffold0001	842	10803	ms62688_scaffold0001_HBPB260_TE8196_RXX	-	854	878	young_trees_smRNA_Candi_318675	24	24
scaffold0001	842	10803	ms62688_scaffold0001_HBPB260_TE8196_RXX	-	855	878	health_latex_smRNA_Candi_438487	23	23
scaffold0001	842	10803	ms62688_scaffold0001_HBPB260_TE8196_RXX	-	855	878	TPD_latex_smRNA_Candi_248390	23	23
scaffold0001	842	10803	ms62688_scaffold0001_HBPB260_TE8196_RXX	-	855	878	young_trees_smRNA_Candi_227070	23	23
scaffold0001	842	10803	ms62688_scaffold0001_HBPB260_TE8196_RXX	-	1543	1566	TPD_latex_smRNA_Candi_218947	23	23
scaffold0001	842	10803	ms62688_scaffold0001_HBPB260_TE8196_RXX	-	3101	3122	health_latex_smRNA_Candi_553058	21	21
scaffold0001	842	10803	ms62688_scaffold0001_HBPB260_TE8196_RXX	-	3101	3122	young_trees_smRNA_Candi_202852	21	21
scaffold0001	842	10803	ms62688_scaffold0001_HBPB260_TE8196_RXX	-	3106	3129	young_trees_smRNA_Candi_349968	23	23
scaffold0001	842	10803	ms62688_scaffold0001_HBPB260_TE8196_RXX	-	3979	4002	health_latex_smRNA_Candi_489772	23	23
scaffold0001	842	10803	ms62688_scaffold0001_HBPB260_TE8196_RXX	-	3979	4002	TPD_latex_smRNA_Candi_332688	23	23
scaffold0001	842	10803	ms62688_scaffold0001_HBPB260_TE8196_RXX	-	4580	4603	health_latex_smRNA_Candi_315846	23	23
scaffold0001	842	10803	ms62688_scaffold0001_HBPB260_TE8196_RXX	-	4580	4603	TPD_latex_smRNA_Candi_473643	23	23
scaffold0001	842	10803	ms62688_scaffold0001_HBPB260_TE8196_RXX	-	4580	4603	young_trees_smRNA_Candi_157528	23	23
scaffold0001	842	10803	ms62688_scaffold0001_HBPB260_TE8196_RXX	-	4581	4604	health_latex_smRNA_Candi_470090	23	23
scaffold0001	842	10803	ms62688_scaffold0001_HBPB260_TE8196_RXX	-	6740	6761	health_latex_smRNA_Candi_298911	21	21
scaffold0001	842	10803	ms62688_scaffold0001_HBPB260_TE8196_RXX	-	6740	6761	TPD_latex_smRNA_Candi_494591	21	21
scaffold0001	842	10803	ms62688_scaffold0001_HBPB260_TE8196_RXX	-	6740	6761	young_trees_smRNA_Candi_177501	21	21
scaffold0001	842	10803	ms62688_scaffold0001_HBPB260_TE8196_RXX	-	7110	7134	health_latex_smRNA_Candi_176457	24	24
scaffold0001	842	10803	ms62688_scaffold0001_HBPB260_TE8196_RXX	-	7110	7134	TPD_latex_smRNA_Candi_385692	24	24
scaffold0001	842	10803	ms62688_scaffold0001_HBPB260_TE8196_RXX	-	7110	7134	young_trees_smRNA_Candi_140920	24	24
scaffold0001	842	10803	ms62688_scaffold0001_HBPB260_TE8196_RXX	-	7112	7135	health_latex_smRNA_Candi_279095	23	23
scaffold0001	842	10803	ms62688_scaffold0001_HBPB260_TE8196_RXX	-	7112	7135	TPD_latex_smRNA_Candi_379409	23	23
scaffold0001	842	10803	ms62688_scaffold0001_HBPB260_TE8196_RXX	-	7112	7135	young_trees_smRNA_Candi_126885	23	23
scaffold0001	842	10803	ms62688_scaffold0001_HBPB260_TE8196_RXX	-	8235	8258	health_latex_smRNA_Candi_420963	23	23
scaffold0001	842	10803	ms62688_scaffold0001_HBPB260_TE8196_RXX	-	8235	8259	TPD_latex_smRNA_Candi_106145	24	24
scaffold0001	842	10803	ms62688_scaffold0001_HBPB260_TE8196_RXX	-	8240	8261	health_latex_smRNA_Candi_396454	21	21
scaffold0001	842	10803	ms62688_scaffold0001_HBPB260_TE8196_RXX	-	8240	8261	young_trees_smRNA_Candi_123622	21	21
scaffold0001	842	10803	ms62688_scaffold0001_HBPB260_TE8196_RXX	-	9964	9987	health_latex_smRNA_Candi_435482	23	23
scaffold0001	842	10803	ms62688_scaffold0001_HBPB260_TE8196_RXX	-	9964	9987	TPD_latex_smRNA_Candi_127360	23	23
scaffold0001	7745	8323	ms62681_scaffold0001_HBPB260_TE2806_RLX	-	8235	8258	health_latex_smRNA_Candi_420963	23	23
scaffold0001	7745	8323	ms62681_scaffold0001_HBPB260_TE2806_RLX	-	8235	8259	TPD_latex_smRNA_Candi_106145	24	24
scaffold0001	7745	8323	ms62681_scaffold0001_HBPB260_TE2806_RLX	-	8240	8261	health_latex_smRNA_Candi_396454	21	21
scaffold0001	7745	8323	ms62681_scaffold0001_HBPB260_TE2806_RLX	-	8240	8261	young_trees_smRNA_Candi_123622	21	21
scaffold0001	26869	27552	ms801637_scaffold0001_HBPB260_TE7288_RLG	-	27112	27135	young_trees_smRNA_Candi_81332	23	23
scaffold0001	26869	27552	ms801637_scaffold0001_HBPB260_TE7288_RLG	-	27181	27202	health_latex_smRNA_Candi_216160	21	21
scaffold0001	26869	27552	ms801637_scaffold0001_HBPB260_TE7288_RLG	-	27181	27202	TPD_latex_smRNA_Candi_468276	21	21
scaffold0001	28411	28507	ms801647_scaffold0001_HBPB260_TE3235_RLC	-	28421	28442	health_latex_smRNA_Candi_269831	21	21
scaffold0001	28411	28507	ms801647_scaffold0001_HBPB260_TE3235_RLC	-	28421	28442	TPD_latex_smRNA_Candi_139730	21	21
scaffold0001	28411	28507	ms801647_scaffold0001_HBPB260_TE3235_RLC	-	28421	28442	young_trees_smRNA_Candi_52273	21	21
scaffold0001	31292	32192	ms801638_scaffold0001_HBPB260_TE7288_RLG	-	32077	32100	TPD_latex_smRNA_Candi_84319	23	23
scaffold0001	31292	32192	ms801638_scaffold0001_HBPB260_TE7288_RLG	-	32085	32108	health_latex_smRNA_Candi_170586	23	23
scaffold0001	31292	32192	ms801638_scaffold0001_HBPB260_TE7288_RLG	-	32085	32108	TPD_latex_smRNA_Candi_104059	23	23
scaffold0001	31292	32192	ms801638_scaffold0001_HBPB260_TE7288_RLG	-	32159	32183	health_latex_smRNA_Candi_172304	24	24
scaffold0001	31292	32192	ms801638_scaffold0001_HBPB260_TE7288_RLG	-	32159	32183	TPD_latex_smRNA_Candi_498208	24	24
scaffold0001	31292	32192	ms801638_scaffold0001_HBPB260_TE7288_RLG	-	32159	32183	young_trees_smRNA_Candi_111268	24	24
scaffold0001	31292	32192	ms801638_scaffold0001_HBPB260_TE7288_RLG	-	32160	32183	young_trees_smRNA_Candi_79543	23	23
scaffold0001	34938	35777	ms801632_scaffold0001_HBPB260_TE8239_RLG	-	35621	35644	health_latex_smRNA_Candi_123701	23	23
scaffold0001	34938	35777	ms801632_scaffold0001_HBPB260_TE8239_RLG	-	35621	35644	TPD_latex_smRNA_Candi_314276	23	23
scaffold0001	34938	35777	ms801632_scaffold0001_HBPB260_TE8239_RLG	-	35628	35649	health_latex_smRNA_Candi_220502	21	21
scaffold0001	34938	35777	ms801632_scaffold0001_HBPB260_TE8239_RLG	-	35628	35649	young_trees_smRNA_Candi_315392	21	21
scaffold0001	74512	75106	ms244385_scaffold0001_HBPB260_TE7771_RLC	-	74621	74644	health_latex_smRNA_Candi_490175	23	23
scaffold0001	74512	75106	ms244385_scaffold0001_HBPB260_TE7771_RLC	-	74621	74644	young_trees_smRNA_Candi_227309	23	23
scaffold0001	74512	75106	ms244385_scaffold0001_HBPB260_TE7771_RLC	-	74621	74645	health_latex_smRNA_Candi_334829	24	24
scaffold0001	74512	75106	ms244385_scaffold0001_HBPB260_TE7771_RLC	-	74621	74645	TPD_latex_smRNA_Candi_455666	24	24
scaffold0001	74512	75106	ms244385_scaffold0001_HBPB260_TE7771_RLC	-	74622	74645	health_latex_smRNA_Candi_427662	23	23
scaffold0001	74512	75106	ms244385_scaffold0001_HBPB260_TE7771_RLC	-	74622	74645	TPD_latex_smRNA_Candi_197875	23	23
scaffold0001	74512	75106	ms244385_scaffold0001_HBPB260_TE7771_RLC	-	74622	74646	health_latex_smRNA_Candi_391933	24	24
scaffold0001	74512	75106	ms244385_scaffold0001_HBPB260_TE7771_RLC	-	74622	74646	TPD_latex_smRNA_Candi_315735	24	24
scaffold0001	74512	75106	ms244385_scaffold0001_HBPB260_TE7771_RLC	-	74622	74646	young_trees_smRNA_Candi_59697	24	24
scaffold0001	74512	75106	ms244385_scaffold0001_HBPB260_TE7771_RLC	-	74623	74644	young_trees_smRNA_Candi_22770	21	21
scaffold0001	74512	75106	ms244385_scaffold0001_HBPB260_TE7771_RLC	-	74623	74646	health_latex_smRNA_Candi_280048	23	23
scaffold0001	74512	75106	ms244385_scaffold0001_HBPB260_TE7771_RLC	-	74623	74646	TPD_latex_smRNA_Candi_327256	23	23
scaffold0001	74512	75106	ms244385_scaffold0001_HBPB260_TE7771_RLC	-	74623	74647	health_latex_smRNA_Candi_413864	24	24
scaffold0001	74512	75106	ms244385_scaffold0001_HBPB260_TE7771_RLC	-	74625	74648	health_latex_smRNA_Candi_327501	23	23
scaffold0001	74512	75106	ms244385_scaffold0001_HBPB260_TE7771_RLC	-	74625	74648	TPD_latex_smRNA_Candi_148143	23	23
scaffold0001	74512	75106	ms244385_scaffold0001_HBPB260_TE7771_RLC	-	74626	74649	health_latex_smRNA_Candi_82765	23	23
scaffold0001	74512	75106	ms244385_scaffold0001_HBPB260_TE7771_RLC	-	74794	74817	health_latex_smRNA_Candi_55240	23	23
scaffold0001	74512	75106	ms244385_scaffold0001_HBPB260_TE7771_RLC	-	74796	74820	TPD_latex_smRNA_Candi_221194	24	24
scaffold0001	74512	75106	ms244385_scaffold0001_HBPB260_TE7771_RLC	-	74846	74869	health_latex_smRNA_Candi_454517	23	23
scaffold0001	90137	92330	ms958262_scaffold0001_HBPB260_TE8493_RLX	-	90397	90420	health_latex_smRNA_Candi_277466	23	23
scaffold0001	90137	92330	ms958262_scaffold0001_HBPB260_TE8493_RLX	-	90397	90420	TPD_latex_smRNA_Candi_55674	23	23
scaffold0001	90137	92330	ms958262_scaffold0001_HBPB260_TE8493_RLX	-	90397	90420	young_trees_smRNA_Candi_154838	23	23
scaffold0001	90137	92330	ms958262_scaffold0001_HBPB260_TE8493_RLX	-	90397	90421	health_latex_smRNA_Candi_994	24	24
scaffold0001	90137	92330	ms958262_scaffold0001_HBPB260_TE8493_RLX	-	90397	90421	TPD_latex_smRNA_Candi_470683	24	24
scaffold0001	90137	92330	ms958262_scaffold0001_HBPB260_TE8493_RLX	-	90397	90421	young_trees_smRNA_Candi_23983	24	24
scaffold0001	90137	92330	ms958262_scaffold0001_HBPB260_TE8493_RLX	-	90398	90421	young_trees_smRNA_Candi_185531	23	23
scaffold0001	90137	92330	ms958262_scaffold0001_HBPB260_TE8493_RLX	-	90482	90505	TPD_latex_smRNA_Candi_441188	23	23
scaffold0001	90137	92330	ms958262_scaffold0001_HBPB260_TE8493_RLX	-	90482	90505	young_trees_smRNA_Candi_6447	23	23
scaffold0001	90137	92330	ms958262_scaffold0001_HBPB260_TE8493_RLX	-	90608	90631	health_latex_smRNA_Candi_340928	23	23
scaffold0001	90137	92330	ms958262_scaffold0001_HBPB260_TE8493_RLX	-	90608	90631	TPD_latex_smRNA_Candi_386109	23	23
scaffold0001	90137	92330	ms958262_scaffold0001_HBPB260_TE8493_RLX	-	90609	90632	health_latex_smRNA_Candi_22826	23	23
scaffold0001	90137	92330	ms958262_scaffold0001_HBPB260_TE8493_RLX	-	90609	90632	TPD_latex_smRNA_Candi_522958	23	23
scaffold0001	90561	90726	ms958247_scaffold0001_HBPB260_TE7526_RLG	-	90608	90631	health_latex_smRNA_Candi_340928	23	23
scaffold0001	90561	90726	ms958247_scaffold0001_HBPB260_TE7526_RLG	-	90608	90631	TPD_latex_smRNA_Candi_386109	23	23
scaffold0001	90561	90726	ms958247_scaffold0001_HBPB260_TE7526_RLG	-	90609	90632	health_latex_smRNA_Candi_22826	23	23
scaffold0001	90561	90726	ms958247_scaffold0001_HBPB260_TE7526_RLG	-	90609	90632	TPD_latex_smRNA_Candi_522958	23	23
scaffold0001	92921	99633	ms958246_scaffold0001_HBPB260_TE7288_RLG	-	93636	93657	health_latex_smRNA_Candi_158335	21	21
scaffold0001	92921	99633	ms958246_scaffold0001_HBPB260_TE7288_RLG	-	94597	94620	health_latex_smRNA_Candi_56792	23	23
scaffold0001	92921	99633	ms958246_scaffold0001_HBPB260_TE7288_RLG	-	95731	95752	health_latex_smRNA_Candi_357308	21	21
scaffold0001	92921	99633	ms958246_scaffold0001_HBPB260_TE7288_RLG	-	95731	95753	health_latex_smRNA_Candi_346514	22	22
scaffold0001	92921	99633	ms958246_scaffold0001_HBPB260_TE7288_RLG	-	95731	95753	TPD_latex_smRNA_Candi_122452	22	22
scaffold0001	92921	99633	ms958246_scaffold0001_HBPB260_TE7288_RLG	-	95809	95833	health_latex_smRNA_Candi_240717	24	24
scaffold0001	92921	99633	ms958246_scaffold0001_HBPB260_TE7288_RLG	-	95809	95833	young_trees_smRNA_Candi_320520	24	24
scaffold0001	92921	99633	ms958246_scaffold0001_HBPB260_TE7288_RLG	-	95853	95876	young_trees_smRNA_Candi_302885	23	23
scaffold0001	92921	99633	ms958246_scaffold0001_HBPB260_TE7288_RLG	-	96140	96162	health_latex_smRNA_Candi_165836	22	22
scaffold0001	92921	99633	ms958246_scaffold0001_HBPB260_TE7288_RLG	-	96179	96200	young_trees_smRNA_Candi_351201	21	21
scaffold0001	92921	99633	ms958246_scaffold0001_HBPB260_TE7288_RLG	-	96341	96364	health_latex_smRNA_Candi_369278	23	23
scaffold0001	92921	99633	ms958246_scaffold0001_HBPB260_TE7288_RLG	-	96341	96364	young_trees_smRNA_Candi_62752	23	23
scaffold0001	92921	99633	ms958246_scaffold0001_HBPB260_TE7288_RLG	-	96360	96381	health_latex_smRNA_Candi_389441	21	21
scaffold0001	92921	99633	ms958246_scaffold0001_HBPB260_TE7288_RLG	-	96360	96381	TPD_latex_smRNA_Candi_10535	21	21
scaffold0001	92921	99633	ms958246_scaffold0001_HBPB260_TE7288_RLG	-	96376	96400	young_trees_smRNA_Candi_56715	24	24
scaffold0001	92921	99633	ms958246_scaffold0001_HBPB260_TE7288_RLG	-	96403	96426	health_latex_smRNA_Candi_196613	23	23
scaffold0001	92921	99633	ms958246_scaffold0001_HBPB260_TE7288_RLG	-	96403	96426	TPD_latex_smRNA_Candi_212206	23	23
scaffold0001	92921	99633	ms958246_scaffold0001_HBPB260_TE7288_RLG	-	96655	96677	health_latex_smRNA_Candi_454402	22	22
scaffold0001	92921	99633	ms958246_scaffold0001_HBPB260_TE7288_RLG	-	96658	96680	health_latex_smRNA_Candi_180485	22	22
scaffold0001	92921	99633	ms958246_scaffold0001_HBPB260_TE7288_RLG	-	96680	96704	health_latex_smRNA_Candi_438114	24	24
scaffold0001	92921	99633	ms958246_scaffold0001_HBPB260_TE7288_RLG	-	96680	96704	TPD_latex_smRNA_Candi_289268	24	24
scaffold0001	92921	99633	ms958246_scaffold0001_HBPB260_TE7288_RLG	-	96680	96704	young_trees_smRNA_Candi_191308	24	24
scaffold0001	92921	99633	ms958246_scaffold0001_HBPB260_TE7288_RLG	-	96681	96704	health_latex_smRNA_Candi_73082	23	23
scaffold0001	92921	99633	ms958246_scaffold0001_HBPB260_TE7288_RLG	-	96681	96704	TPD_latex_smRNA_Candi_429731	23	23
scaffold0001	92921	99633	ms958246_scaffold0001_HBPB260_TE7288_RLG	-	96681	96705	health_latex_smRNA_Candi_54411	24	24
scaffold0001	92921	99633	ms958246_scaffold0001_HBPB260_TE7288_RLG	-	96681	96705	TPD_latex_smRNA_Candi_7156	24	24
scaffold0001	92921	99633	ms958246_scaffold0001_HBPB260_TE7288_RLG	-	96681	96705	young_trees_smRNA_Candi_54487	24	24
scaffold0001	92921	99633	ms958246_scaffold0001_HBPB260_TE7288_RLG	-	96806	96829	health_latex_smRNA_Candi_509244	23	23
scaffold0001	92921	99633	ms958246_scaffold0001_HBPB260_TE7288_RLG	-	96806	96829	TPD_latex_smRNA_Candi_443641	23	23
scaffold0001	92921	99633	ms958246_scaffold0001_HBPB260_TE7288_RLG	-	96957	96979	health_latex_smRNA_Candi_466601	22	22
scaffold0001	92921	99633	ms958246_scaffold0001_HBPB260_TE7288_RLG	-	97004	97028	health_latex_smRNA_Candi_451893	24	24
scaffold0001	92921	99633	ms958246_scaffold0001_HBPB260_TE7288_RLG	-	97112	97135	health_latex_smRNA_Candi_337489	23	23
scaffold0001	92921	99633	ms958246_scaffold0001_HBPB260_TE7288_RLG	-	97112	97135	TPD_latex_smRNA_Candi_416236	23	23
scaffold0001	92921	99633	ms958246_scaffold0001_HBPB260_TE7288_RLG	-	97117	97141	health_latex_smRNA_Candi_116185	24	24
scaffold0001	92921	99633	ms958246_scaffold0001_HBPB260_TE7288_RLG	-	97117	97141	TPD_latex_smRNA_Candi_109433	24	24
scaffold0001	92921	99633	ms958246_scaffold0001_HBPB260_TE7288_RLG	-	97117	97141	young_trees_smRNA_Candi_342318	24	24
scaffold0001	92921	99633	ms958246_scaffold0001_HBPB260_TE7288_RLG	-	97119	97143	health_latex_smRNA_Candi_297178	24	24
scaffold0001	92921	99633	ms958246_scaffold0001_HBPB260_TE7288_RLG	-	97119	97143	TPD_latex_smRNA_Candi_509977	24	24
scaffold0001	92921	99633	ms958246_scaffold0001_HBPB260_TE7288_RLG	-	97160	97183	health_latex_smRNA_Candi_117198	23	23
scaffold0001	92921	99633	ms958246_scaffold0001_HBPB260_TE7288_RLG	-	97169	97193	TPD_latex_smRNA_Candi_37315	24	24
scaffold0001	92921	99633	ms958246_scaffold0001_HBPB260_TE7288_RLG	-	97243	97266	health_latex_smRNA_Candi_387924	23	23
scaffold0001	92921	99633	ms958246_scaffold0001_HBPB260_TE7288_RLG	-	97243	97266	TPD_latex_smRNA_Candi_385157	23	23
scaffold0001	92921	99633	ms958246_scaffold0001_HBPB260_TE7288_RLG	-	97243	97266	young_trees_smRNA_Candi_254327	23	23
scaffold0001	92921	99633	ms958246_scaffold0001_HBPB260_TE7288_RLG	-	97463	97485	health_latex_smRNA_Candi_465643	22	22
scaffold0001	92921	99633	ms958246_scaffold0001_HBPB260_TE7288_RLG	-	97478	97502	health_latex_smRNA_Candi_240682	24	24
scaffold0001	92921	99633	ms958246_scaffold0001_HBPB260_TE7288_RLG	-	97478	97502	TPD_latex_smRNA_Candi_202286	24	24
scaffold0001	92921	99633	ms958246_scaffold0001_HBPB260_TE7288_RLG	-	97478	97502	young_trees_smRNA_Candi_192706	24	24
scaffold0001	92921	99633	ms958246_scaffold0001_HBPB260_TE7288_RLG	-	97481	97504	health_latex_smRNA_Candi_228083	23	23
scaffold0001	92921	99633	ms958246_scaffold0001_HBPB260_TE7288_RLG	-	97481	97504	TPD_latex_smRNA_Candi_120127	23	23
scaffold0001	92921	99633	ms958246_scaffold0001_HBPB260_TE7288_RLG	-	97481	97504	young_trees_smRNA_Candi_204038	23	23
scaffold0001	92921	99633	ms958246_scaffold0001_HBPB260_TE7288_RLG	-	97608	97629	health_latex_smRNA_Candi_338504	21	21
scaffold0001	92921	99633	ms958246_scaffold0001_HBPB260_TE7288_RLG	-	97608	97629	TPD_latex_smRNA_Candi_88327	21	21
scaffold0001	92921	99633	ms958246_scaffold0001_HBPB260_TE7288_RLG	-	97608	97629	young_trees_smRNA_Candi_91970	21	21
scaffold0001	92921	99633	ms958246_scaffold0001_HBPB260_TE7288_RLG	-	97655	97678	health_latex_smRNA_Candi_279019	23	23
scaffold0001	92921	99633	ms958246_scaffold0001_HBPB260_TE7288_RLG	-	97655	97678	TPD_latex_smRNA_Candi_529288	23	23
scaffold0001	92921	99633	ms958246_scaffold0001_HBPB260_TE7288_RLG	-	97655	97678	young_trees_smRNA_Candi_235765	23	23
scaffold0001	92921	99633	ms958246_scaffold0001_HBPB260_TE7288_RLG	-	97658	97681	TPD_latex_smRNA_Candi_503512	23	23
scaffold0001	92921	99633	ms958246_scaffold0001_HBPB260_TE7288_RLG	-	97659	97681	health_latex_smRNA_Candi_490913	22	22
scaffold0001	92921	99633	ms958246_scaffold0001_HBPB260_TE7288_RLG	-	97659	97681	TPD_latex_smRNA_Candi_367610	22	22
scaffold0001	92921	99633	ms958246_scaffold0001_HBPB260_TE7288_RLG	-	97659	97681	young_trees_smRNA_Candi_81565	22	22
scaffold0001	92921	99633	ms958246_scaffold0001_HBPB260_TE7288_RLG	-	97659	97682	health_latex_smRNA_Candi_473779	23	23
scaffold0001	92921	99633	ms958246_scaffold0001_HBPB260_TE7288_RLG	-	97659	97682	TPD_latex_smRNA_Candi_30341	23	23
scaffold0001	92921	99633	ms958246_scaffold0001_HBPB260_TE7288_RLG	-	97659	97682	young_trees_smRNA_Candi_297739	23	23
scaffold0001	92921	99633	ms958246_scaffold0001_HBPB260_TE7288_RLG	-	97660	97684	health_latex_smRNA_Candi_539356	24	24
scaffold0001	92921	99633	ms958246_scaffold0001_HBPB260_TE7288_RLG	-	97660	97684	TPD_latex_smRNA_Candi_350731	24	24
scaffold0001	92921	99633	ms958246_scaffold0001_HBPB260_TE7288_RLG	-	97661	97684	health_latex_smRNA_Candi_351092	23	23
scaffold0001	92921	99633	ms958246_scaffold0001_HBPB260_TE7288_RLG	-	97661	97684	young_trees_smRNA_Candi_331242	23	23
scaffold0001	92921	99633	ms958246_scaffold0001_HBPB260_TE7288_RLG	-	97662	97685	health_latex_smRNA_Candi_355894	23	23
scaffold0001	92921	99633	ms958246_scaffold0001_HBPB260_TE7288_RLG	-	97662	97685	TPD_latex_smRNA_Candi_259998	23	23
scaffold0001	92921	99633	ms958246_scaffold0001_HBPB260_TE7288_RLG	-	97662	97685	young_trees_smRNA_Candi_115003	23	23
scaffold0001	92921	99633	ms958246_scaffold0001_HBPB260_TE7288_RLG	-	97663	97686	health_latex_smRNA_Candi_459940	23	23
scaffold0001	92921	99633	ms958246_scaffold0001_HBPB260_TE7288_RLG	-	97663	97686	TPD_latex_smRNA_Candi_510175	23	23
scaffold0001	92921	99633	ms958246_scaffold0001_HBPB260_TE7288_RLG	-	97663	97687	health_latex_smRNA_Candi_52649	24	24
scaffold0001	92921	99633	ms958246_scaffold0001_HBPB260_TE7288_RLG	-	97663	97687	TPD_latex_smRNA_Candi_329236	24	24
scaffold0001	92921	99633	ms958246_scaffold0001_HBPB260_TE7288_RLG	-	97663	97687	young_trees_smRNA_Candi_172367	24	24
scaffold0001	92921	99633	ms958246_scaffold0001_HBPB260_TE7288_RLG	-	97664	97687	health_latex_smRNA_Candi_536038	23	23
scaffold0001	92921	99633	ms958246_scaffold0001_HBPB260_TE7288_RLG	-	97664	97687	TPD_latex_smRNA_Candi_56392	23	23
scaffold0001	92921	99633	ms958246_scaffold0001_HBPB260_TE7288_RLG	-	97664	97687	young_trees_smRNA_Candi_38722	23	23
scaffold0001	92921	99633	ms958246_scaffold0001_HBPB260_TE7288_RLG	-	97670	97693	TPD_latex_smRNA_Candi_79006	23	23
scaffold0001	92921	99633	ms958246_scaffold0001_HBPB260_TE7288_RLG	-	97693	97717	health_latex_smRNA_Candi_46048	24	24
scaffold0001	92921	99633	ms958246_scaffold0001_HBPB260_TE7288_RLG	-	97693	97717	TPD_latex_smRNA_Candi_37032	24	24
scaffold0001	92921	99633	ms958246_scaffold0001_HBPB260_TE7288_RLG	-	97693	97717	young_trees_smRNA_Candi_31731	24	24
scaffold0001	92921	99633	ms958246_scaffold0001_HBPB260_TE7288_RLG	-	97711	97733	TPD_latex_smRNA_Candi_193001	22	22
scaffold0001	92921	99633	ms958246_scaffold0001_HBPB260_TE7288_RLG	-	97711	97733	young_trees_smRNA_Candi_175574	22	22
scaffold0001	92921	99633	ms958246_scaffold0001_HBPB260_TE7288_RLG	-	97711	97735	health_latex_smRNA_Candi_126937	24	24
scaffold0001	92921	99633	ms958246_scaffold0001_HBPB260_TE7288_RLG	-	97711	97735	young_trees_smRNA_Candi_101431	24	24
scaffold0001	92921	99633	ms958246_scaffold0001_HBPB260_TE7288_RLG	-	97712	97735	health_latex_smRNA_Candi_409745	23	23
scaffold0001	92921	99633	ms958246_scaffold0001_HBPB260_TE7288_RLG	-	97712	97735	TPD_latex_smRNA_Candi_294522	23	23
scaffold0001	92921	99633	ms958246_scaffold0001_HBPB260_TE7288_RLG	-	97712	97735	young_trees_smRNA_Candi_226543	23	23
scaffold0001	92921	99633	ms958246_scaffold0001_HBPB260_TE7288_RLG	-	97712	97736	health_latex_smRNA_Candi_98496	24	24
scaffold0001	92921	99633	ms958246_scaffold0001_HBPB260_TE7288_RLG	-	97712	97736	TPD_latex_smRNA_Candi_234437	24	24
scaffold0001	92921	99633	ms958246_scaffold0001_HBPB260_TE7288_RLG	-	97712	97736	young_trees_smRNA_Candi_193395	24	24
scaffold0001	92921	99633	ms958246_scaffold0001_HBPB260_TE7288_RLG	-	97713	97736	health_latex_smRNA_Candi_209866	23	23
scaffold0001	92921	99633	ms958246_scaffold0001_HBPB260_TE7288_RLG	-	97713	97736	TPD_latex_smRNA_Candi_296591	23	23
scaffold0001	92921	99633	ms958246_scaffold0001_HBPB260_TE7288_RLG	-	97713	97736	young_trees_smRNA_Candi_276102	23	23
scaffold0001	92921	99633	ms958246_scaffold0001_HBPB260_TE7288_RLG	-	97918	97939	health_latex_smRNA_Candi_159577	21	21
scaffold0001	92921	99633	ms958246_scaffold0001_HBPB260_TE7288_RLG	-	97918	97939	TPD_latex_smRNA_Candi_421723	21	21
scaffold0001	92921	99633	ms958246_scaffold0001_HBPB260_TE7288_RLG	-	97918	97939	young_trees_smRNA_Candi_326205	21	21
scaffold0001	92921	99633	ms958246_scaffold0001_HBPB260_TE7288_RLG	-	98237	98259	TPD_latex_smRNA_Candi_243153	22	22
scaffold0001	92921	99633	ms958246_scaffold0001_HBPB260_TE7288_RLG	-	98245	98269	health_latex_smRNA_Candi_120622	24	24
scaffold0001	92921	99633	ms958246_scaffold0001_HBPB260_TE7288_RLG	-	98245	98269	TPD_latex_smRNA_Candi_92730	24	24
scaffold0001	92921	99633	ms958246_scaffold0001_HBPB260_TE7288_RLG	-	98245	98269	young_trees_smRNA_Candi_303983	24	24
scaffold0001	92921	99633	ms958246_scaffold0001_HBPB260_TE7288_RLG	-	98538	98561	health_latex_smRNA_Candi_539192	23	23
scaffold0001	92921	99633	ms958246_scaffold0001_HBPB260_TE7288_RLG	-	98538	98561	TPD_latex_smRNA_Candi_63268	23	23
scaffold0001	92921	99633	ms958246_scaffold0001_HBPB260_TE7288_RLG	-	98539	98561	health_latex_smRNA_Candi_390302	22	22
scaffold0001	92921	99633	ms958246_scaffold0001_HBPB260_TE7288_RLG	-	98539	98562	health_latex_smRNA_Candi_75155	23	23
scaffold0001	92921	99633	ms958246_scaffold0001_HBPB260_TE7288_RLG	-	98540	98561	young_trees_smRNA_Candi_330439	21	21
scaffold0001	92921	99633	ms958246_scaffold0001_HBPB260_TE7288_RLG	-	98541	98562	TPD_latex_smRNA_Candi_503523	21	21
scaffold0001	92921	99633	ms958246_scaffold0001_HBPB260_TE7288_RLG	-	98543	98566	young_trees_smRNA_Candi_197118	23	23
scaffold0001	92921	99633	ms958246_scaffold0001_HBPB260_TE7288_RLG	-	98544	98567	health_latex_smRNA_Candi_179596	23	23
scaffold0001	92921	99633	ms958246_scaffold0001_HBPB260_TE7288_RLG	-	98544	98567	TPD_latex_smRNA_Candi_311936	23	23
scaffold0001	92921	99633	ms958246_scaffold0001_HBPB260_TE7288_RLG	-	98544	98568	health_latex_smRNA_Candi_40542	24	24
scaffold0001	92921	99633	ms958246_scaffold0001_HBPB260_TE7288_RLG	-	98544	98568	TPD_latex_smRNA_Candi_500892	24	24
scaffold0001	92921	99633	ms958246_scaffold0001_HBPB260_TE7288_RLG	-	98544	98568	young_trees_smRNA_Candi_25387	24	24
scaffold0001	92921	99633	ms958246_scaffold0001_HBPB260_TE7288_RLG	-	98545	98569	health_latex_smRNA_Candi_170439	24	24
scaffold0001	92921	99633	ms958246_scaffold0001_HBPB260_TE7288_RLG	-	98545	98569	TPD_latex_smRNA_Candi_2350	24	24
scaffold0001	92921	99633	ms958246_scaffold0001_HBPB260_TE7288_RLG	-	98545	98569	young_trees_smRNA_Candi_126315	24	24
scaffold0001	92921	99633	ms958246_scaffold0001_HBPB260_TE7288_RLG	-	98546	98570	health_latex_smRNA_Candi_187627	24	24
scaffold0001	92921	99633	ms958246_scaffold0001_HBPB260_TE7288_RLG	-	98604	98627	health_latex_smRNA_Candi_61931	23	23
scaffold0001	92921	99633	ms958246_scaffold0001_HBPB260_TE7288_RLG	-	98751	98775	health_latex_smRNA_Candi_205675	24	24
scaffold0001	92921	99633	ms958246_scaffold0001_HBPB260_TE7288_RLG	-	98751	98775	TPD_latex_smRNA_Candi_328740	24	24
scaffold0001	92921	99633	ms958246_scaffold0001_HBPB260_TE7288_RLG	-	98752	98775	health_latex_smRNA_Candi_47723	23	23
scaffold0001	92921	99633	ms958246_scaffold0001_HBPB260_TE7288_RLG	-	98753	98776	health_latex_smRNA_Candi_451216	23	23
scaffold0001	92921	99633	ms958246_scaffold0001_HBPB260_TE7288_RLG	-	98753	98776	TPD_latex_smRNA_Candi_36803	23	23
scaffold0001	92921	99633	ms958246_scaffold0001_HBPB260_TE7288_RLG	-	98821	98842	health_latex_smRNA_Candi_521680	21	21
scaffold0001	92921	99633	ms958246_scaffold0001_HBPB260_TE7288_RLG	-	98821	98842	young_trees_smRNA_Candi_152882	21	21
scaffold0001	92921	99633	ms958246_scaffold0001_HBPB260_TE7288_RLG	-	98931	98952	health_latex_smRNA_Candi_100007	21	21
scaffold0001	92921	99633	ms958246_scaffold0001_HBPB260_TE7288_RLG	-	98931	98952	TPD_latex_smRNA_Candi_472220	21	21
scaffold0001	92921	99633	ms958246_scaffold0001_HBPB260_TE7288_RLG	-	98931	98952	young_trees_smRNA_Candi_165933	21	21
scaffold0001	92921	99633	ms958246_scaffold0001_HBPB260_TE7288_RLG	-	98931	98952	young_trees_smRNA_Candi_351838	21	21
scaffold0001	92921	99633	ms958246_scaffold0001_HBPB260_TE7288_RLG	-	99023	99046	health_latex_smRNA_Candi_462754	23	23
scaffold0001	92921	99633	ms958246_scaffold0001_HBPB260_TE7288_RLG	-	99259	99280	health_latex_smRNA_Candi_188054	21	21
scaffold0001	92921	99633	ms958246_scaffold0001_HBPB260_TE7288_RLG	-	99259	99280	TPD_latex_smRNA_Candi_250591	21	21
scaffold0001	92921	99633	ms958246_scaffold0001_HBPB260_TE7288_RLG	-	99259	99280	young_trees_smRNA_Candi_157136	21	21
scaffold0001	92921	99633	ms958246_scaffold0001_HBPB260_TE7288_RLG	-	99506	99529	health_latex_smRNA_Candi_123996	23	23
scaffold0001	92921	99633	ms958246_scaffold0001_HBPB260_TE7288_RLG	-	99506	99529	TPD_latex_smRNA_Candi_413658	23	23
scaffold0001	92921	99633	ms958246_scaffold0001_HBPB260_TE7288_RLG	-	99506	99529	young_trees_smRNA_Candi_238478	23	23
scaffold0001	92921	99633	ms958246_scaffold0001_HBPB260_TE7288_RLG	-	99506	99530	health_latex_smRNA_Candi_423780	24	24
scaffold0001	92921	99633	ms958246_scaffold0001_HBPB260_TE7288_RLG	-	99506	99530	TPD_latex_smRNA_Candi_239674	24	24
scaffold0001	92921	99633	ms958246_scaffold0001_HBPB260_TE7288_RLG	-	99506	99530	young_trees_smRNA_Candi_308056	24	24
scaffold0001	92921	99633	ms958246_scaffold0001_HBPB260_TE7288_RLG	-	99508	99529	health_latex_smRNA_Candi_204837	21	21
scaffold0001	92921	99633	ms958246_scaffold0001_HBPB260_TE7288_RLG	-	99508	99529	TPD_latex_smRNA_Candi_312450	21	21
scaffold0001	92921	99633	ms958246_scaffold0001_HBPB260_TE7288_RLG	-	99509	99532	health_latex_smRNA_Candi_4583	23	23
scaffold0001	92921	99633	ms958246_scaffold0001_HBPB260_TE7288_RLG	-	99509	99532	TPD_latex_smRNA_Candi_343343	23	23
scaffold0001	92921	99633	ms958246_scaffold0001_HBPB260_TE7288_RLG	-	99509	99532	young_trees_smRNA_Candi_46643	23	23
scaffold0001	92921	99633	ms958246_scaffold0001_HBPB260_TE7288_RLG	-	99517	99539	young_trees_smRNA_Candi_62313	22	22
scaffold0001	92921	99633	ms958246_scaffold0001_HBPB260_TE7288_RLG	-	99522	99546	TPD_latex_smRNA_Candi_440010	24	24
scaffold0001	92921	99633	ms958246_scaffold0001_HBPB260_TE7288_RLG	-	99536	99557	health_latex_smRNA_Candi_246697	21	21
scaffold0001	92921	99633	ms958246_scaffold0001_HBPB260_TE7288_RLG	-	99536	99557	TPD_latex_smRNA_Candi_80276	21	21
scaffold0001	92921	99633	ms958246_scaffold0001_HBPB260_TE7288_RLG	-	99536	99557	young_trees_smRNA_Candi_318064	21	21
scaffold0001	92921	99633	ms958246_scaffold0001_HBPB260_TE7288_RLG	-	99536	99558	young_trees_smRNA_Candi_126769	22	22
scaffold0001	105191	106769	ms1020212_scaffold0001_HBPB260_TE8493_RLX	-	105675	105698	TPD_latex_smRNA_Candi_200438	23	23
scaffold0001	105191	106769	ms1020212_scaffold0001_HBPB260_TE8493_RLX	-	105676	105698	young_trees_smRNA_Candi_211714	22	22
scaffold0001	105191	106769	ms1020212_scaffold0001_HBPB260_TE8493_RLX	-	105779	105800	health_latex_smRNA_Candi_1612	21	21
scaffold0001	105191	106769	ms1020212_scaffold0001_HBPB260_TE8493_RLX	-	105779	105800	TPD_latex_smRNA_Candi_299276	21	21
scaffold0001	105191	106769	ms1020212_scaffold0001_HBPB260_TE8493_RLX	-	105779	105800	young_trees_smRNA_Candi_224571	21	21
scaffold0001	105191	106769	ms1020212_scaffold0001_HBPB260_TE8493_RLX	-	106416	106440	TPD_latex_smRNA_Candi_159180	24	24
scaffold0001	106770	106909	ms958264_scaffold0001_HBPB260_TE6080_RLG	-	106887	106910	health_latex_smRNA_Candi_247674	22	23
scaffold0001	106910	108783	ms958253_scaffold0001_HBPB260_TE7814_RLC	-	106948	106969	health_latex_smRNA_Candi_419516	21	21
scaffold0001	106910	108783	ms958253_scaffold0001_HBPB260_TE7814_RLC	-	106951	106974	health_latex_smRNA_Candi_536505	23	23
scaffold0001	106910	108783	ms958253_scaffold0001_HBPB260_TE7814_RLC	-	106951	106974	TPD_latex_smRNA_Candi_96037	23	23
scaffold0001	106910	108783	ms958253_scaffold0001_HBPB260_TE7814_RLC	-	107172	107196	TPD_latex_smRNA_Candi_371702	24	24
scaffold0001	106910	108783	ms958253_scaffold0001_HBPB260_TE7814_RLC	-	107312	107336	health_latex_smRNA_Candi_357207	24	24
scaffold0001	106910	108783	ms958253_scaffold0001_HBPB260_TE7814_RLC	-	107312	107336	young_trees_smRNA_Candi_151046	24	24
scaffold0001	106910	108783	ms958253_scaffold0001_HBPB260_TE7814_RLC	-	108161	108184	health_latex_smRNA_Candi_115092	23	23
scaffold0001	106910	108783	ms958253_scaffold0001_HBPB260_TE7814_RLC	-	108161	108184	TPD_latex_smRNA_Candi_333055	23	23
scaffold0001	106910	108783	ms958253_scaffold0001_HBPB260_TE7814_RLC	-	108161	108184	young_trees_smRNA_Candi_130504	23	23
scaffold0001	106910	108783	ms958253_scaffold0001_HBPB260_TE7814_RLC	-	108165	108188	health_latex_smRNA_Candi_143048	23	23
scaffold0001	106910	108783	ms958253_scaffold0001_HBPB260_TE7814_RLC	-	108165	108188	TPD_latex_smRNA_Candi_381225	23	23
scaffold0001	106910	108783	ms958253_scaffold0001_HBPB260_TE7814_RLC	-	108165	108188	young_trees_smRNA_Candi_17545	23	23
scaffold0001	106910	108783	ms958253_scaffold0001_HBPB260_TE7814_RLC	-	108632	108655	TPD_latex_smRNA_Candi_56150	23	23
scaffold0001	106910	108783	ms958253_scaffold0001_HBPB260_TE7814_RLC	-	108632	108655	young_trees_smRNA_Candi_183920	23	23
scaffold0001	106910	108783	ms958253_scaffold0001_HBPB260_TE7814_RLC	-	108633	108656	young_trees_smRNA_Candi_118259	23	23
scaffold0001	112650	123671	ms927146_scaffold0001_HBPB260_TE7735_RLC	-	113539	113562	TPD_latex_smRNA_Candi_417120	23	23
scaffold0001	112650	123671	ms927146_scaffold0001_HBPB260_TE7735_RLC	-	113539	113563	health_latex_smRNA_Candi_186316	24	24
scaffold0001	112650	123671	ms927146_scaffold0001_HBPB260_TE7735_RLC	-	113539	113563	TPD_latex_smRNA_Candi_215477	24	24
scaffold0001	112650	123671	ms927146_scaffold0001_HBPB260_TE7735_RLC	-	113539	113563	young_trees_smRNA_Candi_352069	24	24
scaffold0001	112650	123671	ms927146_scaffold0001_HBPB260_TE7735_RLC	-	115587	115608	health_latex_smRNA_Candi_336128	21	21
scaffold0001	112650	123671	ms927146_scaffold0001_HBPB260_TE7735_RLC	-	115587	115608	TPD_latex_smRNA_Candi_72081	21	21
scaffold0001	112650	123671	ms927146_scaffold0001_HBPB260_TE7735_RLC	-	115587	115608	young_trees_smRNA_Candi_229409	21	21
scaffold0001	112650	123671	ms927146_scaffold0001_HBPB260_TE7735_RLC	-	117955	117979	health_latex_smRNA_Candi_397048	24	24
scaffold0001	112650	123671	ms927146_scaffold0001_HBPB260_TE7735_RLC	-	117955	117979	TPD_latex_smRNA_Candi_62621	24	24
scaffold0001	112650	123671	ms927146_scaffold0001_HBPB260_TE7735_RLC	-	117955	117979	young_trees_smRNA_Candi_42903	24	24
scaffold0001	112650	123671	ms927146_scaffold0001_HBPB260_TE7735_RLC	-	118734	118757	health_latex_smRNA_Candi_457077	23	23
scaffold0001	112650	123671	ms927146_scaffold0001_HBPB260_TE7735_RLC	-	118734	118757	TPD_latex_smRNA_Candi_205627	23	23
scaffold0001	112650	123671	ms927146_scaffold0001_HBPB260_TE7735_RLC	-	118734	118757	young_trees_smRNA_Candi_36054	23	23
scaffold0001	112650	123671	ms927146_scaffold0001_HBPB260_TE7735_RLC	-	119043	119064	young_trees_smRNA_Candi_316836	21	21
scaffold0001	112650	123671	ms927146_scaffold0001_HBPB260_TE7735_RLC	-	119043	119065	health_latex_smRNA_Candi_27133	22	22
scaffold0001	112650	123671	ms927146_scaffold0001_HBPB260_TE7735_RLC	-	119360	119383	health_latex_smRNA_Candi_414815	23	23
scaffold0001	112650	123671	ms927146_scaffold0001_HBPB260_TE7735_RLC	-	120106	120129	health_latex_smRNA_Candi_484409	23	23
scaffold0001	112650	123671	ms927146_scaffold0001_HBPB260_TE7735_RLC	-	120106	120129	TPD_latex_smRNA_Candi_151882	23	23
scaffold0001	112650	123671	ms927146_scaffold0001_HBPB260_TE7735_RLC	-	120106	120129	young_trees_smRNA_Candi_318227	23	23
scaffold0001	112650	123671	ms927146_scaffold0001_HBPB260_TE7735_RLC	-	120107	120130	health_latex_smRNA_Candi_418227	23	23
scaffold0001	112650	123671	ms927146_scaffold0001_HBPB260_TE7735_RLC	-	120107	120130	TPD_latex_smRNA_Candi_228815	23	23
scaffold0001	112650	123671	ms927146_scaffold0001_HBPB260_TE7735_RLC	-	120107	120130	young_trees_smRNA_Candi_337435	23	23
scaffold0001	112650	123671	ms927146_scaffold0001_HBPB260_TE7735_RLC	-	120107	120131	health_latex_smRNA_Candi_346613	24	24
scaffold0001	112650	123671	ms927146_scaffold0001_HBPB260_TE7735_RLC	-	120107	120131	TPD_latex_smRNA_Candi_379067	24	24
scaffold0001	112650	123671	ms927146_scaffold0001_HBPB260_TE7735_RLC	-	120108	120132	health_latex_smRNA_Candi_459078	24	24
scaffold0001	112650	123671	ms927146_scaffold0001_HBPB260_TE7735_RLC	-	120108	120132	TPD_latex_smRNA_Candi_368983	24	24
scaffold0001	112650	123671	ms927146_scaffold0001_HBPB260_TE7735_RLC	-	120224	120247	health_latex_smRNA_Candi_442294	23	23
scaffold0001	112650	123671	ms927146_scaffold0001_HBPB260_TE7735_RLC	-	120224	120247	TPD_latex_smRNA_Candi_383822	23	23
scaffold0001	112650	123671	ms927146_scaffold0001_HBPB260_TE7735_RLC	-	120224	120248	health_latex_smRNA_Candi_215401	24	24
scaffold0001	112650	123671	ms927146_scaffold0001_HBPB260_TE7735_RLC	-	120224	120248	young_trees_smRNA_Candi_132540	24	24
scaffold0001	112650	123671	ms927146_scaffold0001_HBPB260_TE7735_RLC	-	120426	120449	health_latex_smRNA_Candi_474872	23	23
scaffold0001	112650	123671	ms927146_scaffold0001_HBPB260_TE7735_RLC	-	120426	120449	TPD_latex_smRNA_Candi_301673	23	23
scaffold0001	112650	123671	ms927146_scaffold0001_HBPB260_TE7735_RLC	-	120426	120449	young_trees_smRNA_Candi_183604	23	23
scaffold0001	112650	123671	ms927146_scaffold0001_HBPB260_TE7735_RLC	-	120539	120560	health_latex_smRNA_Candi_339382	21	21
scaffold0001	112650	123671	ms927146_scaffold0001_HBPB260_TE7735_RLC	-	120539	120560	young_trees_smRNA_Candi_305592	21	21
scaffold0001	112650	123671	ms927146_scaffold0001_HBPB260_TE7735_RLC	-	120539	120561	health_latex_smRNA_Candi_231931	22	22
scaffold0001	112650	123671	ms927146_scaffold0001_HBPB260_TE7735_RLC	-	120898	120921	TPD_latex_smRNA_Candi_392637	23	23
scaffold0001	112650	123671	ms927146_scaffold0001_HBPB260_TE7735_RLC	-	121050	121072	health_latex_smRNA_Candi_497039	22	22
scaffold0001	112650	123671	ms927146_scaffold0001_HBPB260_TE7735_RLC	-	121050	121072	TPD_latex_smRNA_Candi_511333	22	22
scaffold0001	112650	123671	ms927146_scaffold0001_HBPB260_TE7735_RLC	-	121156	121177	health_latex_smRNA_Candi_210098	21	21
scaffold0001	112650	123671	ms927146_scaffold0001_HBPB260_TE7735_RLC	-	121156	121177	young_trees_smRNA_Candi_125739	21	21
scaffold0001	112650	123671	ms927146_scaffold0001_HBPB260_TE7735_RLC	-	121222	121243	TPD_latex_smRNA_Candi_457995	21	21
scaffold0001	112650	123671	ms927146_scaffold0001_HBPB260_TE7735_RLC	-	121821	121844	TPD_latex_smRNA_Candi_529671	23	23
scaffold0001	112650	123671	ms927146_scaffold0001_HBPB260_TE7735_RLC	-	123539	123563	health_latex_smRNA_Candi_458890	24	24
scaffold0001	112650	123671	ms927146_scaffold0001_HBPB260_TE7735_RLC	-	123539	123563	TPD_latex_smRNA_Candi_79466	24	24
scaffold0001	112650	123671	ms927146_scaffold0001_HBPB260_TE7735_RLC	-	123539	123563	young_trees_smRNA_Candi_125811	24	24
scaffold0001	112650	123671	ms927146_scaffold0001_HBPB260_TE7735_RLC	-	114666	114689	health_latex_smRNA_Candi_363517	23	23
scaffold0001	112650	123671	ms927146_scaffold0001_HBPB260_TE7735_RLC	-	114666	114689	TPD_latex_smRNA_Candi_106433	23	23
scaffold0001	112650	123671	ms927146_scaffold0001_HBPB260_TE7735_RLC	-	114666	114689	young_trees_smRNA_Candi_241052	23	23
scaffold0001	112650	123671	ms927146_scaffold0001_HBPB260_TE7735_RLC	-	114666	114690	health_latex_smRNA_Candi_198912	24	24
scaffold0001	118007	119209	ms927147_scaffold0001_HBPB260_TE7735_RLC	-	118734	118757	health_latex_smRNA_Candi_457077	23	23
scaffold0001	118007	119209	ms927147_scaffold0001_HBPB260_TE7735_RLC	-	118734	118757	TPD_latex_smRNA_Candi_205627	23	23
scaffold0001	118007	119209	ms927147_scaffold0001_HBPB260_TE7735_RLC	-	118734	118757	young_trees_smRNA_Candi_36054	23	23
scaffold0001	118007	119209	ms927147_scaffold0001_HBPB260_TE7735_RLC	-	119043	119064	young_trees_smRNA_Candi_316836	21	21
scaffold0001	118007	119209	ms927147_scaffold0001_HBPB260_TE7735_RLC	-	119043	119065	health_latex_smRNA_Candi_27133	22	22
scaffold0001	120224	121458	ms927148_scaffold0001_HBPB260_TE7735_RLC	-	120224	120247	health_latex_smRNA_Candi_442294	23	23
scaffold0001	120224	121458	ms927148_scaffold0001_HBPB260_TE7735_RLC	-	120224	120247	TPD_latex_smRNA_Candi_383822	23	23
scaffold0001	120224	121458	ms927148_scaffold0001_HBPB260_TE7735_RLC	-	120224	120248	health_latex_smRNA_Candi_215401	24	24
scaffold0001	120224	121458	ms927148_scaffold0001_HBPB260_TE7735_RLC	-	120224	120248	young_trees_smRNA_Candi_132540	24	24
scaffold0001	120224	121458	ms927148_scaffold0001_HBPB260_TE7735_RLC	-	120426	120449	health_latex_smRNA_Candi_474872	23	23
scaffold0001	120224	121458	ms927148_scaffold0001_HBPB260_TE7735_RLC	-	120426	120449	TPD_latex_smRNA_Candi_301673	23	23
scaffold0001	120224	121458	ms927148_scaffold0001_HBPB260_TE7735_RLC	-	120426	120449	young_trees_smRNA_Candi_183604	23	23
scaffold0001	120224	121458	ms927148_scaffold0001_HBPB260_TE7735_RLC	-	120539	120560	health_latex_smRNA_Candi_339382	21	21
scaffold0001	120224	121458	ms927148_scaffold0001_HBPB260_TE7735_RLC	-	120539	120560	young_trees_smRNA_Candi_305592	21	21
scaffold0001	120224	121458	ms927148_scaffold0001_HBPB260_TE7735_RLC	-	120539	120561	health_latex_smRNA_Candi_231931	22	22
scaffold0001	120224	121458	ms927148_scaffold0001_HBPB260_TE7735_RLC	-	120898	120921	TPD_latex_smRNA_Candi_392637	23	23
scaffold0001	120224	121458	ms927148_scaffold0001_HBPB260_TE7735_RLC	-	121050	121072	health_latex_smRNA_Candi_497039	22	22
scaffold0001	120224	121458	ms927148_scaffold0001_HBPB260_TE7735_RLC	-	121050	121072	TPD_latex_smRNA_Candi_511333	22	22
scaffold0001	120224	121458	ms927148_scaffold0001_HBPB260_TE7735_RLC	-	121156	121177	health_latex_smRNA_Candi_210098	21	21
scaffold0001	120224	121458	ms927148_scaffold0001_HBPB260_TE7735_RLC	-	121156	121177	young_trees_smRNA_Candi_125739	21	21
scaffold0001	120224	121458	ms927148_scaffold0001_HBPB260_TE7735_RLC	-	121222	121243	TPD_latex_smRNA_Candi_457995	21	21
scaffold0001	123672	124665	ms927149_scaffold0001_HBPB260_TE7735_RLC	-	124255	124279	TPD_latex_smRNA_Candi_478675	24	24
scaffold0001	124666	126941	ms1020271_scaffold0001_HBPB260_TE7735_RLC	-	124826	124848	health_latex_smRNA_Candi_459004	22	22
scaffold0001	127335	129012	ms927152_scaffold0001_HBPB260_TE7847_RLG	-	127337	127360	health_latex_smRNA_Candi_196069	23	23
scaffold0001	127335	129012	ms927152_scaffold0001_HBPB260_TE7847_RLG	-	127337	127360	TPD_latex_smRNA_Candi_308412	23	23
scaffold0001	127335	129012	ms927152_scaffold0001_HBPB260_TE7847_RLG	-	128718	128741	health_latex_smRNA_Candi_209708	23	23
scaffold0001	127335	129012	ms927152_scaffold0001_HBPB260_TE7847_RLG	-	128723	128746	TPD_latex_smRNA_Candi_501670	23	23
scaffold0001	129275	138096	ms88631_scaffold0001_HBPB260_TE7926_RLG	-	130358	130381	health_latex_smRNA_Candi_172341	23	23
scaffold0001	129275	138096	ms88631_scaffold0001_HBPB260_TE7926_RLG	-	130358	130381	TPD_latex_smRNA_Candi_481136	23	23
scaffold0001	129275	138096	ms88631_scaffold0001_HBPB260_TE7926_RLG	-	130807	130830	health_latex_smRNA_Candi_52070	23	23
scaffold0001	129275	138096	ms88631_scaffold0001_HBPB260_TE7926_RLG	-	130807	130830	TPD_latex_smRNA_Candi_69948	23	23
scaffold0001	129275	138096	ms88631_scaffold0001_HBPB260_TE7926_RLG	-	130808	130830	health_latex_smRNA_Candi_395956	22	22
scaffold0001	129275	138096	ms88631_scaffold0001_HBPB260_TE7926_RLG	-	130809	130833	TPD_latex_smRNA_Candi_356495	24	24
scaffold0001	129275	138096	ms88631_scaffold0001_HBPB260_TE7926_RLG	-	132330	132353	health_latex_smRNA_Candi_40325	23	23
scaffold0001	129275	138096	ms88631_scaffold0001_HBPB260_TE7926_RLG	-	132330	132353	TPD_latex_smRNA_Candi_462135	23	23
scaffold0001	129275	138096	ms88631_scaffold0001_HBPB260_TE7926_RLG	-	132330	132353	young_trees_smRNA_Candi_83134	23	23
scaffold0001	129275	138096	ms88631_scaffold0001_HBPB260_TE7926_RLG	-	132692	132714	health_latex_smRNA_Candi_329316	22	22
scaffold0001	129275	138096	ms88631_scaffold0001_HBPB260_TE7926_RLG	-	132692	132714	young_trees_smRNA_Candi_314469	22	22
scaffold0001	129275	138096	ms88631_scaffold0001_HBPB260_TE7926_RLG	-	132693	132714	TPD_latex_smRNA_Candi_101096	21	21
scaffold0001	129275	138096	ms88631_scaffold0001_HBPB260_TE7926_RLG	-	134922	134945	health_latex_smRNA_Candi_431038	23	23
scaffold0001	129275	138096	ms88631_scaffold0001_HBPB260_TE7926_RLG	-	134922	134945	TPD_latex_smRNA_Candi_158265	23	23
scaffold0001	129275	138096	ms88631_scaffold0001_HBPB260_TE7926_RLG	-	134922	134945	young_trees_smRNA_Candi_270118	23	23
scaffold0001	129275	138096	ms88631_scaffold0001_HBPB260_TE7926_RLG	-	135480	135504	health_latex_smRNA_Candi_106873	24	24
scaffold0001	129275	138096	ms88631_scaffold0001_HBPB260_TE7926_RLG	-	135480	135504	young_trees_smRNA_Candi_276738	24	24
scaffold0001	129275	138096	ms88631_scaffold0001_HBPB260_TE7926_RLG	-	135795	135819	health_latex_smRNA_Candi_51817	24	24
scaffold0001	129275	138096	ms88631_scaffold0001_HBPB260_TE7926_RLG	-	135795	135819	TPD_latex_smRNA_Candi_89907	24	24
scaffold0001	129275	138096	ms88631_scaffold0001_HBPB260_TE7926_RLG	-	136751	136774	health_latex_smRNA_Candi_144486	23	23
scaffold0001	129275	138096	ms88631_scaffold0001_HBPB260_TE7926_RLG	-	136751	136774	TPD_latex_smRNA_Candi_194351	23	23
scaffold0001	129275	138096	ms88631_scaffold0001_HBPB260_TE7926_RLG	-	136751	136774	young_trees_smRNA_Candi_296520	23	23
scaffold0001	129275	138096	ms88631_scaffold0001_HBPB260_TE7926_RLG	-	136753	136776	health_latex_smRNA_Candi_320211	23	23
scaffold0001	129275	138096	ms88631_scaffold0001_HBPB260_TE7926_RLG	-	136753	136776	TPD_latex_smRNA_Candi_511167	23	23
scaffold0001	129275	138096	ms88631_scaffold0001_HBPB260_TE7926_RLG	-	137848	137871	TPD_latex_smRNA_Candi_130609	23	23
scaffold0001	139296	139604	ms88630_scaffold0001_HBPB260_TE2612_noCat	-	139536	139559	health_latex_smRNA_Candi_29049	23	23
scaffold0001	139296	139604	ms88630_scaffold0001_HBPB260_TE2612_noCat	-	139536	139559	TPD_latex_smRNA_Candi_42217	23	23
scaffold0001	139296	139604	ms88630_scaffold0001_HBPB260_TE2612_noCat	-	139561	139584	health_latex_smRNA_Candi_517397	23	23
scaffold0001	139296	139604	ms88630_scaffold0001_HBPB260_TE2612_noCat	-	139582	139606	health_latex_smRNA_Candi_300044	22	24
scaffold0001	139296	139604	ms88630_scaffold0001_HBPB260_TE2612_noCat	-	139582	139606	TPD_latex_smRNA_Candi_183885	22	24
scaffold0001	139296	139604	ms88630_scaffold0001_HBPB260_TE2612_noCat	-	139584	139606	TPD_latex_smRNA_Candi_128919	20	22
scaffold0001	141464	142264	ms160141_scaffold0001_HBPB260_TE7752_RLG	-	142022	142046	health_latex_smRNA_Candi_177876	24	24
scaffold0001	141464	142264	ms160141_scaffold0001_HBPB260_TE7752_RLG	-	142022	142046	young_trees_smRNA_Candi_351677	24	24
scaffold0001	142265	144427	ms160144_scaffold0001_HBPB260_TE5512_RLG	-	142968	142992	health_latex_smRNA_Candi_391539	24	24
scaffold0001	142265	144427	ms160144_scaffold0001_HBPB260_TE5512_RLG	-	142968	142992	TPD_latex_smRNA_Candi_455541	24	24
scaffold0001	142265	144427	ms160144_scaffold0001_HBPB260_TE5512_RLG	-	142969	142992	health_latex_smRNA_Candi_181824	23	23
scaffold0001	142265	144427	ms160144_scaffold0001_HBPB260_TE5512_RLG	-	142969	142993	health_latex_smRNA_Candi_52650	24	24
scaffold0001	142265	144427	ms160144_scaffold0001_HBPB260_TE5512_RLG	-	142969	142993	TPD_latex_smRNA_Candi_19976	24	24
scaffold0001	142265	144427	ms160144_scaffold0001_HBPB260_TE5512_RLG	-	142969	142993	young_trees_smRNA_Candi_216659	24	24
scaffold0001	142265	144427	ms160144_scaffold0001_HBPB260_TE5512_RLG	-	142969	142993	young_trees_smRNA_Candi_353235	24	24
scaffold0001	142265	144427	ms160144_scaffold0001_HBPB260_TE5512_RLG	-	142976	142999	young_trees_smRNA_Candi_7889	23	23
scaffold0001	142265	144427	ms160144_scaffold0001_HBPB260_TE5512_RLG	-	143223	143247	health_latex_smRNA_Candi_215577	24	24
scaffold0001	142265	144427	ms160144_scaffold0001_HBPB260_TE5512_RLG	-	143228	143249	health_latex_smRNA_Candi_335589	21	21
scaffold0001	142265	144427	ms160144_scaffold0001_HBPB260_TE5512_RLG	-	143229	143252	TPD_latex_smRNA_Candi_95365	23	23
scaffold0001	142265	144427	ms160144_scaffold0001_HBPB260_TE5512_RLG	-	143523	143544	health_latex_smRNA_Candi_193872	21	21
scaffold0001	142265	144427	ms160144_scaffold0001_HBPB260_TE5512_RLG	-	143523	143547	health_latex_smRNA_Candi_489753	24	24
scaffold0001	142265	144427	ms160144_scaffold0001_HBPB260_TE5512_RLG	-	143523	143547	TPD_latex_smRNA_Candi_119749	24	24
scaffold0001	142265	144427	ms160144_scaffold0001_HBPB260_TE5512_RLG	-	143523	143547	young_trees_smRNA_Candi_128375	24	24
scaffold0001	142265	144427	ms160144_scaffold0001_HBPB260_TE5512_RLG	-	143529	143552	young_trees_smRNA_Candi_140866	23	23
scaffold0001	142265	144427	ms160144_scaffold0001_HBPB260_TE5512_RLG	-	143927	143949	TPD_latex_smRNA_Candi_224993	22	22
scaffold0001	142265	144427	ms160144_scaffold0001_HBPB260_TE5512_RLG	-	144016	144037	health_latex_smRNA_Candi_224891	21	21
scaffold0001	142265	144427	ms160144_scaffold0001_HBPB260_TE5512_RLG	-	144021	144043	health_latex_smRNA_Candi_182023	22	22
scaffold0001	142265	144427	ms160144_scaffold0001_HBPB260_TE5512_RLG	-	144021	144043	TPD_latex_smRNA_Candi_254721	22	22
scaffold0001	144428	150127	ms160140_scaffold0001_HBPB260_TE7236_RLG	-	146047	146071	TPD_latex_smRNA_Candi_430902	24	24
scaffold0001	144428	150127	ms160140_scaffold0001_HBPB260_TE7236_RLG	-	146140	146161	health_latex_smRNA_Candi_395488	21	21
scaffold0001	144428	150127	ms160140_scaffold0001_HBPB260_TE7236_RLG	-	146140	146161	TPD_latex_smRNA_Candi_348342	21	21
scaffold0001	144428	150127	ms160140_scaffold0001_HBPB260_TE7236_RLG	-	146140	146161	young_trees_smRNA_Candi_231108	21	21
scaffold0001	144428	150127	ms160140_scaffold0001_HBPB260_TE7236_RLG	-	147623	147646	health_latex_smRNA_Candi_319312	23	23
scaffold0001	144428	150127	ms160140_scaffold0001_HBPB260_TE7236_RLG	-	147623	147646	TPD_latex_smRNA_Candi_36656	23	23
scaffold0001	144428	150127	ms160140_scaffold0001_HBPB260_TE7236_RLG	-	147634	147658	health_latex_smRNA_Candi_434756	24	24
scaffold0001	144428	150127	ms160140_scaffold0001_HBPB260_TE7236_RLG	-	147634	147658	young_trees_smRNA_Candi_107817	24	24
scaffold0001	144428	150127	ms160140_scaffold0001_HBPB260_TE7236_RLG	-	148202	148225	health_latex_smRNA_Candi_298925	23	23
scaffold0001	144428	150127	ms160140_scaffold0001_HBPB260_TE7236_RLG	-	148202	148225	TPD_latex_smRNA_Candi_534888	23	23
scaffold0001	144428	150127	ms160140_scaffold0001_HBPB260_TE7236_RLG	-	148202	148225	young_trees_smRNA_Candi_188300	23	23
scaffold0001	144428	150127	ms160140_scaffold0001_HBPB260_TE7236_RLG	-	148282	148305	health_latex_smRNA_Candi_507091	23	23
scaffold0001	144428	150127	ms160140_scaffold0001_HBPB260_TE7236_RLG	-	148767	148790	health_latex_smRNA_Candi_536218	23	23
scaffold0001	144428	150127	ms160140_scaffold0001_HBPB260_TE7236_RLG	-	148767	148790	TPD_latex_smRNA_Candi_18804	23	23
scaffold0001	144428	150127	ms160140_scaffold0001_HBPB260_TE7236_RLG	-	148767	148790	young_trees_smRNA_Candi_203494	23	23
scaffold0001	144428	150127	ms160140_scaffold0001_HBPB260_TE7236_RLG	-	148769	148792	health_latex_smRNA_Candi_124913	23	23
scaffold0001	144428	150127	ms160140_scaffold0001_HBPB260_TE7236_RLG	-	148769	148792	TPD_latex_smRNA_Candi_43883	23	23
scaffold0001	144428	150127	ms160140_scaffold0001_HBPB260_TE7236_RLG	-	148769	148792	young_trees_smRNA_Candi_88142	23	23
scaffold0001	144428	150127	ms160140_scaffold0001_HBPB260_TE7236_RLG	-	148769	148793	health_latex_smRNA_Candi_42	24	24
scaffold0001	144428	150127	ms160140_scaffold0001_HBPB260_TE7236_RLG	-	148769	148793	young_trees_smRNA_Candi_103472	24	24
scaffold0001	144428	150127	ms160140_scaffold0001_HBPB260_TE7236_RLG	-	148808	148829	health_latex_smRNA_Candi_520593	21	21
scaffold0001	144428	150127	ms160140_scaffold0001_HBPB260_TE7236_RLG	-	148808	148829	TPD_latex_smRNA_Candi_94762	21	21
scaffold0001	144428	150127	ms160140_scaffold0001_HBPB260_TE7236_RLG	-	148808	148829	young_trees_smRNA_Candi_242111	21	21
scaffold0001	144428	150127	ms160140_scaffold0001_HBPB260_TE7236_RLG	-	148894	148918	TPD_latex_smRNA_Candi_523584	24	24
scaffold0001	144428	150127	ms160140_scaffold0001_HBPB260_TE7236_RLG	-	149092	149115	health_latex_smRNA_Candi_504446	23	23
scaffold0001	144428	150127	ms160140_scaffold0001_HBPB260_TE7236_RLG	-	149329	149353	health_latex_smRNA_Candi_275126	24	24
scaffold0001	144428	150127	ms160140_scaffold0001_HBPB260_TE7236_RLG	-	149329	149353	TPD_latex_smRNA_Candi_460179	24	24
scaffold0001	144428	150127	ms160140_scaffold0001_HBPB260_TE7236_RLG	-	149329	149353	young_trees_smRNA_Candi_167323	24	24
scaffold0001	144428	150127	ms160140_scaffold0001_HBPB260_TE7236_RLG	-	149420	149441	TPD_latex_smRNA_Candi_153039	21	21
scaffold0001	144428	150127	ms160140_scaffold0001_HBPB260_TE7236_RLG	-	149420	149441	young_trees_smRNA_Candi_323865	21	21
scaffold0001	144428	150127	ms160140_scaffold0001_HBPB260_TE7236_RLG	-	149423	149444	health_latex_smRNA_Candi_407277	21	21
scaffold0001	144428	150127	ms160140_scaffold0001_HBPB260_TE7236_RLG	-	149423	149446	health_latex_smRNA_Candi_364434	23	23
scaffold0001	144428	150127	ms160140_scaffold0001_HBPB260_TE7236_RLG	-	149424	149447	health_latex_smRNA_Candi_177148	23	23
scaffold0001	144428	150127	ms160140_scaffold0001_HBPB260_TE7236_RLG	-	149424	149447	young_trees_smRNA_Candi_176389	23	23
scaffold0001	144428	150127	ms160140_scaffold0001_HBPB260_TE7236_RLG	-	149427	149450	health_latex_smRNA_Candi_208139	23	23
scaffold0001	144428	150127	ms160140_scaffold0001_HBPB260_TE7236_RLG	-	149427	149450	TPD_latex_smRNA_Candi_195074	23	23
scaffold0001	144428	150127	ms160140_scaffold0001_HBPB260_TE7236_RLG	-	149427	149450	young_trees_smRNA_Candi_107972	23	23
scaffold0001	144428	150127	ms160140_scaffold0001_HBPB260_TE7236_RLG	-	149607	149629	TPD_latex_smRNA_Candi_219820	22	22
scaffold0001	144428	150127	ms160140_scaffold0001_HBPB260_TE7236_RLG	-	149607	149631	health_latex_smRNA_Candi_454172	24	24
scaffold0001	144428	150127	ms160140_scaffold0001_HBPB260_TE7236_RLG	-	149607	149631	TPD_latex_smRNA_Candi_198646	24	24
scaffold0001	144428	150127	ms160140_scaffold0001_HBPB260_TE7236_RLG	-	150021	150044	health_latex_smRNA_Candi_418740	23	23
scaffold0001	148672	149068	ms160142_scaffold0001_HBPB260_TE7752_RLG	-	148767	148790	health_latex_smRNA_Candi_536218	23	23
scaffold0001	148672	149068	ms160142_scaffold0001_HBPB260_TE7752_RLG	-	148767	148790	TPD_latex_smRNA_Candi_18804	23	23
scaffold0001	148672	149068	ms160142_scaffold0001_HBPB260_TE7752_RLG	-	148767	148790	young_trees_smRNA_Candi_203494	23	23
scaffold0001	148672	149068	ms160142_scaffold0001_HBPB260_TE7752_RLG	-	148769	148792	health_latex_smRNA_Candi_124913	23	23
scaffold0001	148672	149068	ms160142_scaffold0001_HBPB260_TE7752_RLG	-	148769	148792	TPD_latex_smRNA_Candi_43883	23	23
scaffold0001	148672	149068	ms160142_scaffold0001_HBPB260_TE7752_RLG	-	148769	148792	young_trees_smRNA_Candi_88142	23	23
scaffold0001	148672	149068	ms160142_scaffold0001_HBPB260_TE7752_RLG	-	148769	148793	health_latex_smRNA_Candi_42	24	24
scaffold0001	148672	149068	ms160142_scaffold0001_HBPB260_TE7752_RLG	-	148769	148793	young_trees_smRNA_Candi_103472	24	24
scaffold0001	148672	149068	ms160142_scaffold0001_HBPB260_TE7752_RLG	-	148808	148829	health_latex_smRNA_Candi_520593	21	21
scaffold0001	148672	149068	ms160142_scaffold0001_HBPB260_TE7752_RLG	-	148808	148829	TPD_latex_smRNA_Candi_94762	21	21
scaffold0001	148672	149068	ms160142_scaffold0001_HBPB260_TE7752_RLG	-	148808	148829	young_trees_smRNA_Candi_242111	21	21
scaffold0001	148672	149068	ms160142_scaffold0001_HBPB260_TE7752_RLG	-	148894	148918	TPD_latex_smRNA_Candi_523584	24	24
scaffold0001	158413	169093	ms728827_scaffold0001_HBPB260_TE6889_RLG	-	158414	158438	TPD_latex_smRNA_Candi_483466	24	24
scaffold0001	158413	169093	ms728827_scaffold0001_HBPB260_TE6889_RLG	-	158428	158451	health_latex_smRNA_Candi_307243	23	23
scaffold0001	158413	169093	ms728827_scaffold0001_HBPB260_TE6889_RLG	-	158428	158451	TPD_latex_smRNA_Candi_529982	23	23
scaffold0001	158413	169093	ms728827_scaffold0001_HBPB260_TE6889_RLG	-	158492	158513	TPD_latex_smRNA_Candi_449093	21	21
scaffold0001	158413	169093	ms728827_scaffold0001_HBPB260_TE6889_RLG	-	158501	158525	health_latex_smRNA_Candi_481407	24	24
scaffold0001	158413	169093	ms728827_scaffold0001_HBPB260_TE6889_RLG	-	158501	158525	TPD_latex_smRNA_Candi_209338	24	24
scaffold0001	158413	169093	ms728827_scaffold0001_HBPB260_TE6889_RLG	-	158513	158536	health_latex_smRNA_Candi_379537	23	23
scaffold0001	158413	169093	ms728827_scaffold0001_HBPB260_TE6889_RLG	-	158513	158536	TPD_latex_smRNA_Candi_191920	23	23
scaffold0001	158413	169093	ms728827_scaffold0001_HBPB260_TE6889_RLG	-	158514	158538	young_trees_smRNA_Candi_186815	24	24
scaffold0001	158413	169093	ms728827_scaffold0001_HBPB260_TE6889_RLG	-	158560	158583	health_latex_smRNA_Candi_194669	23	23
scaffold0001	158413	169093	ms728827_scaffold0001_HBPB260_TE6889_RLG	-	158572	158596	health_latex_smRNA_Candi_352703	24	24
scaffold0001	158413	169093	ms728827_scaffold0001_HBPB260_TE6889_RLG	-	158572	158596	TPD_latex_smRNA_Candi_525709	24	24
scaffold0001	158413	169093	ms728827_scaffold0001_HBPB260_TE6889_RLG	-	158596	158619	TPD_latex_smRNA_Candi_92147	23	23
scaffold0001	158413	169093	ms728827_scaffold0001_HBPB260_TE6889_RLG	-	158597	158620	health_latex_smRNA_Candi_253629	23	23
scaffold0001	158413	169093	ms728827_scaffold0001_HBPB260_TE6889_RLG	-	158597	158620	TPD_latex_smRNA_Candi_386421	23	23
scaffold0001	158413	169093	ms728827_scaffold0001_HBPB260_TE6889_RLG	-	158597	158620	young_trees_smRNA_Candi_315822	23	23
scaffold0001	158413	169093	ms728827_scaffold0001_HBPB260_TE6889_RLG	-	158599	158620	young_trees_smRNA_Candi_226926	21	21
scaffold0001	158413	169093	ms728827_scaffold0001_HBPB260_TE6889_RLG	-	158599	158622	health_latex_smRNA_Candi_458815	23	23
scaffold0001	158413	169093	ms728827_scaffold0001_HBPB260_TE6889_RLG	-	158599	158622	TPD_latex_smRNA_Candi_506066	23	23
scaffold0001	158413	169093	ms728827_scaffold0001_HBPB260_TE6889_RLG	-	158599	158623	TPD_latex_smRNA_Candi_525011	24	24
scaffold0001	158413	169093	ms728827_scaffold0001_HBPB260_TE6889_RLG	-	158600	158624	health_latex_smRNA_Candi_314267	24	24
scaffold0001	158413	169093	ms728827_scaffold0001_HBPB260_TE6889_RLG	-	158600	158624	TPD_latex_smRNA_Candi_451039	24	24
scaffold0001	158413	169093	ms728827_scaffold0001_HBPB260_TE6889_RLG	-	158600	158624	young_trees_smRNA_Candi_10558	24	24
scaffold0001	158413	169093	ms728827_scaffold0001_HBPB260_TE6889_RLG	-	158607	158629	health_latex_smRNA_Candi_414547	22	22
scaffold0001	158413	169093	ms728827_scaffold0001_HBPB260_TE6889_RLG	-	158607	158629	TPD_latex_smRNA_Candi_31131	22	22
scaffold0001	158413	169093	ms728827_scaffold0001_HBPB260_TE6889_RLG	-	158607	158629	young_trees_smRNA_Candi_167300	22	22
scaffold0001	158413	169093	ms728827_scaffold0001_HBPB260_TE6889_RLG	-	158607	158631	health_latex_smRNA_Candi_54775	24	24
scaffold0001	158413	169093	ms728827_scaffold0001_HBPB260_TE6889_RLG	-	158608	158631	health_latex_smRNA_Candi_145149	23	23
scaffold0001	158413	169093	ms728827_scaffold0001_HBPB260_TE6889_RLG	-	158608	158631	TPD_latex_smRNA_Candi_487581	23	23
scaffold0001	158413	169093	ms728827_scaffold0001_HBPB260_TE6889_RLG	-	158608	158631	young_trees_smRNA_Candi_40994	23	23
scaffold0001	158413	169093	ms728827_scaffold0001_HBPB260_TE6889_RLG	-	158608	158632	health_latex_smRNA_Candi_436587	24	24
scaffold0001	158413	169093	ms728827_scaffold0001_HBPB260_TE6889_RLG	-	158608	158632	TPD_latex_smRNA_Candi_244068	24	24
scaffold0001	158413	169093	ms728827_scaffold0001_HBPB260_TE6889_RLG	-	158608	158632	young_trees_smRNA_Candi_33098	24	24
scaffold0001	158413	169093	ms728827_scaffold0001_HBPB260_TE6889_RLG	-	158609	158632	health_latex_smRNA_Candi_154579	23	23
scaffold0001	158413	169093	ms728827_scaffold0001_HBPB260_TE6889_RLG	-	158609	158632	TPD_latex_smRNA_Candi_148399	23	23
scaffold0001	158413	169093	ms728827_scaffold0001_HBPB260_TE6889_RLG	-	158609	158632	young_trees_smRNA_Candi_97100	23	23
scaffold0001	158413	169093	ms728827_scaffold0001_HBPB260_TE6889_RLG	-	158611	158634	health_latex_smRNA_Candi_122723	23	23
scaffold0001	158413	169093	ms728827_scaffold0001_HBPB260_TE6889_RLG	-	158611	158634	TPD_latex_smRNA_Candi_60666	23	23
scaffold0001	158413	169093	ms728827_scaffold0001_HBPB260_TE6889_RLG	-	158661	158682	health_latex_smRNA_Candi_517968	21	21
scaffold0001	158413	169093	ms728827_scaffold0001_HBPB260_TE6889_RLG	-	158661	158682	TPD_latex_smRNA_Candi_125058	21	21
scaffold0001	158413	169093	ms728827_scaffold0001_HBPB260_TE6889_RLG	-	158661	158682	young_trees_smRNA_Candi_189609	21	21
scaffold0001	158413	169093	ms728827_scaffold0001_HBPB260_TE6889_RLG	-	158794	158816	TPD_latex_smRNA_Candi_250338	22	22
scaffold0001	158413	169093	ms728827_scaffold0001_HBPB260_TE6889_RLG	-	158841	158864	young_trees_smRNA_Candi_54800	23	23
scaffold0001	158413	169093	ms728827_scaffold0001_HBPB260_TE6889_RLG	-	158902	158924	health_latex_smRNA_Candi_323488	22	22
scaffold0001	158413	169093	ms728827_scaffold0001_HBPB260_TE6889_RLG	-	158902	158924	TPD_latex_smRNA_Candi_207474	22	22
scaffold0001	158413	169093	ms728827_scaffold0001_HBPB260_TE6889_RLG	-	158902	158924	young_trees_smRNA_Candi_269428	22	22
scaffold0001	158413	169093	ms728827_scaffold0001_HBPB260_TE6889_RLG	-	159076	159098	health_latex_smRNA_Candi_41433	22	22
scaffold0001	158413	169093	ms728827_scaffold0001_HBPB260_TE6889_RLG	-	159076	159098	TPD_latex_smRNA_Candi_17356	22	22
scaffold0001	158413	169093	ms728827_scaffold0001_HBPB260_TE6889_RLG	-	159163	159186	TPD_latex_smRNA_Candi_431415	23	23
scaffold0001	158413	169093	ms728827_scaffold0001_HBPB260_TE6889_RLG	-	159163	159186	young_trees_smRNA_Candi_267063	23	23
scaffold0001	158413	169093	ms728827_scaffold0001_HBPB260_TE6889_RLG	-	160024	160047	TPD_latex_smRNA_Candi_30908	23	23
scaffold0001	158413	169093	ms728827_scaffold0001_HBPB260_TE6889_RLG	-	160437	160458	TPD_latex_smRNA_Candi_286632	21	21
scaffold0001	158413	169093	ms728827_scaffold0001_HBPB260_TE6889_RLG	-	160437	160458	young_trees_smRNA_Candi_63699	21	21
scaffold0001	158413	169093	ms728827_scaffold0001_HBPB260_TE6889_RLG	-	162862	162883	health_latex_smRNA_Candi_41830	21	21
scaffold0001	158413	169093	ms728827_scaffold0001_HBPB260_TE6889_RLG	-	162862	162883	TPD_latex_smRNA_Candi_418887	21	21
scaffold0001	158413	169093	ms728827_scaffold0001_HBPB260_TE6889_RLG	-	162973	162996	health_latex_smRNA_Candi_390977	23	23
scaffold0001	158413	169093	ms728827_scaffold0001_HBPB260_TE6889_RLG	-	162973	162996	TPD_latex_smRNA_Candi_162747	23	23
scaffold0001	158413	169093	ms728827_scaffold0001_HBPB260_TE6889_RLG	-	162980	163002	health_latex_smRNA_Candi_350743	22	22
scaffold0001	158413	169093	ms728827_scaffold0001_HBPB260_TE6889_RLG	-	162980	163002	TPD_latex_smRNA_Candi_36804	22	22
scaffold0001	158413	169093	ms728827_scaffold0001_HBPB260_TE6889_RLG	-	162980	163002	young_trees_smRNA_Candi_39414	22	22
scaffold0001	158413	169093	ms728827_scaffold0001_HBPB260_TE6889_RLG	-	163998	164020	health_latex_smRNA_Candi_237253	22	22
scaffold0001	158413	169093	ms728827_scaffold0001_HBPB260_TE6889_RLG	-	164244	164267	health_latex_smRNA_Candi_496967	23	23
scaffold0001	158413	169093	ms728827_scaffold0001_HBPB260_TE6889_RLG	-	164718	164741	TPD_latex_smRNA_Candi_243218	23	23
scaffold0001	158413	169093	ms728827_scaffold0001_HBPB260_TE6889_RLG	-	164720	164741	young_trees_smRNA_Candi_334576	21	21
scaffold0001	158413	169093	ms728827_scaffold0001_HBPB260_TE6889_RLG	-	165373	165396	health_latex_smRNA_Candi_385659	23	23
scaffold0001	158413	169093	ms728827_scaffold0001_HBPB260_TE6889_RLG	-	165373	165396	TPD_latex_smRNA_Candi_103576	23	23
scaffold0001	158413	169093	ms728827_scaffold0001_HBPB260_TE6889_RLG	-	166165	166186	TPD_latex_smRNA_Candi_422686	21	21
scaffold0001	158413	169093	ms728827_scaffold0001_HBPB260_TE6889_RLG	-	166538	166560	health_latex_smRNA_Candi_555619	22	22
scaffold0001	158413	169093	ms728827_scaffold0001_HBPB260_TE6889_RLG	-	166539	166562	health_latex_smRNA_Candi_521213	23	23
scaffold0001	158413	169093	ms728827_scaffold0001_HBPB260_TE6889_RLG	-	166539	166562	TPD_latex_smRNA_Candi_338727	23	23
scaffold0001	158413	169093	ms728827_scaffold0001_HBPB260_TE6889_RLG	-	166539	166562	young_trees_smRNA_Candi_178323	23	23
scaffold0001	158413	169093	ms728827_scaffold0001_HBPB260_TE6889_RLG	-	166723	166745	health_latex_smRNA_Candi_114953	22	22
scaffold0001	158413	169093	ms728827_scaffold0001_HBPB260_TE6889_RLG	-	166730	166754	TPD_latex_smRNA_Candi_494938	24	24
scaffold0001	158413	169093	ms728827_scaffold0001_HBPB260_TE6889_RLG	-	166731	166752	health_latex_smRNA_Candi_414420	21	21
scaffold0001	158413	169093	ms728827_scaffold0001_HBPB260_TE6889_RLG	-	166731	166752	young_trees_smRNA_Candi_43469	21	21
scaffold0001	158413	169093	ms728827_scaffold0001_HBPB260_TE6889_RLG	-	166732	166754	health_latex_smRNA_Candi_306136	22	22
scaffold0001	158413	169093	ms728827_scaffold0001_HBPB260_TE6889_RLG	-	166733	166755	health_latex_smRNA_Candi_511353	22	22
scaffold0001	158413	169093	ms728827_scaffold0001_HBPB260_TE6889_RLG	-	166733	166755	TPD_latex_smRNA_Candi_154936	22	22
scaffold0001	158413	169093	ms728827_scaffold0001_HBPB260_TE6889_RLG	-	166815	166837	health_latex_smRNA_Candi_374347	22	22
scaffold0001	158413	169093	ms728827_scaffold0001_HBPB260_TE6889_RLG	-	167093	167116	young_trees_smRNA_Candi_80411	23	23
scaffold0001	158413	169093	ms728827_scaffold0001_HBPB260_TE6889_RLG	-	167832	167856	TPD_latex_smRNA_Candi_178361	24	24
scaffold0001	158413	169093	ms728827_scaffold0001_HBPB260_TE6889_RLG	-	167832	167856	young_trees_smRNA_Candi_121654	24	24
scaffold0001	158413	169093	ms728827_scaffold0001_HBPB260_TE6889_RLG	-	167896	167919	health_latex_smRNA_Candi_22143	23	23
scaffold0001	158413	169093	ms728827_scaffold0001_HBPB260_TE6889_RLG	-	167896	167919	TPD_latex_smRNA_Candi_457065	23	23
scaffold0001	158413	169093	ms728827_scaffold0001_HBPB260_TE6889_RLG	-	168168	168191	health_latex_smRNA_Candi_255518	23	23
scaffold0001	158413	169093	ms728827_scaffold0001_HBPB260_TE6889_RLG	-	168295	168319	health_latex_smRNA_Candi_528627	24	24
scaffold0001	158413	169093	ms728827_scaffold0001_HBPB260_TE6889_RLG	-	168295	168319	TPD_latex_smRNA_Candi_41245	24	24
scaffold0001	159743	160394	ms728830_scaffold0001_HBPB260_TE7083_RLG	-	160024	160047	TPD_latex_smRNA_Candi_30908	23	23
scaffold0001	174348	174751	ms728824_scaffold0001_HBPB260_TE3426_RLX	-	174729	174753	young_trees_smRNA_Candi_116145	22	24
scaffold0001	174348	174751	ms728824_scaffold0001_HBPB260_TE3426_RLX	-	174735	174757	TPD_latex_smRNA_Candi_335171	16	22
scaffold0001	182137	182830	ms728825_scaffold0001_HBPB260_TE3426_RLX	-	182366	182390	health_latex_smRNA_Candi_270793	24	24
scaffold0001	182137	182830	ms728825_scaffold0001_HBPB260_TE3426_RLX	-	182366	182390	TPD_latex_smRNA_Candi_340032	24	24
scaffold0001	182137	182830	ms728825_scaffold0001_HBPB260_TE3426_RLX	-	182745	182768	health_latex_smRNA_Candi_410507	23	23
scaffold0001	182137	182830	ms728825_scaffold0001_HBPB260_TE3426_RLX	-	182745	182768	TPD_latex_smRNA_Candi_288535	23	23
scaffold0001	182137	182830	ms728825_scaffold0001_HBPB260_TE3426_RLX	-	182745	182768	young_trees_smRNA_Candi_196052	23	23
scaffold0001	182137	182830	ms728825_scaffold0001_HBPB260_TE3426_RLX	-	182755	182779	health_latex_smRNA_Candi_142308	24	24
scaffold0001	191661	195436	ms182784_scaffold0001_HBPB260_TE7094_RLG	-	191728	191752	TPD_latex_smRNA_Candi_351869	24	24
scaffold0001	191661	195436	ms182784_scaffold0001_HBPB260_TE7094_RLG	-	192632	192655	TPD_latex_smRNA_Candi_452513	23	23
scaffold0001	191661	195436	ms182784_scaffold0001_HBPB260_TE7094_RLG	-	192632	192655	young_trees_smRNA_Candi_101733	23	23
scaffold0001	191661	195436	ms182784_scaffold0001_HBPB260_TE7094_RLG	-	193476	193499	TPD_latex_smRNA_Candi_487062	23	23
scaffold0001	191661	195436	ms182784_scaffold0001_HBPB260_TE7094_RLG	-	195235	195256	TPD_latex_smRNA_Candi_463694	21	21
scaffold0001	212183	217469	ms236940_scaffold0001_HBPB260_TE29_RLG	+	214167	214188	health_latex_smRNA_Candi_394507	21	21
scaffold0001	212183	217469	ms236940_scaffold0001_HBPB260_TE29_RLG	+	214167	214188	TPD_latex_smRNA_Candi_225265	21	21
scaffold0001	212183	217469	ms236940_scaffold0001_HBPB260_TE29_RLG	+	214167	214188	young_trees_smRNA_Candi_247700	21	21
scaffold0001	217530	219303	ms410328_scaffold0001_HBPB260_TE8507_RLG	-	217802	217826	TPD_latex_smRNA_Candi_281608	24	24
scaffold0001	217530	219303	ms410328_scaffold0001_HBPB260_TE8507_RLG	-	217813	217837	health_latex_smRNA_Candi_116884	24	24
scaffold0001	217530	219303	ms410328_scaffold0001_HBPB260_TE8507_RLG	-	217813	217837	TPD_latex_smRNA_Candi_298762	24	24
scaffold0001	217530	219303	ms410328_scaffold0001_HBPB260_TE8507_RLG	-	217856	217879	health_latex_smRNA_Candi_371011	23	23
scaffold0001	217530	219303	ms410328_scaffold0001_HBPB260_TE8507_RLG	-	217856	217879	TPD_latex_smRNA_Candi_428692	23	23
scaffold0001	217530	219303	ms410328_scaffold0001_HBPB260_TE8507_RLG	-	217856	217879	young_trees_smRNA_Candi_9873	23	23
scaffold0001	217530	219303	ms410328_scaffold0001_HBPB260_TE8507_RLG	-	217897	217921	health_latex_smRNA_Candi_718	24	24
scaffold0001	217530	219303	ms410328_scaffold0001_HBPB260_TE8507_RLG	-	217900	217923	health_latex_smRNA_Candi_131660	23	23
scaffold0001	217530	219303	ms410328_scaffold0001_HBPB260_TE8507_RLG	-	217900	217924	health_latex_smRNA_Candi_452894	24	24
scaffold0001	217530	219303	ms410328_scaffold0001_HBPB260_TE8507_RLG	-	217901	217922	health_latex_smRNA_Candi_122730	21	21
scaffold0001	217530	219303	ms410328_scaffold0001_HBPB260_TE8507_RLG	-	217912	217933	health_latex_smRNA_Candi_464364	21	21
scaffold0001	217530	219303	ms410328_scaffold0001_HBPB260_TE8507_RLG	-	217912	217933	TPD_latex_smRNA_Candi_409001	21	21
scaffold0001	217530	219303	ms410328_scaffold0001_HBPB260_TE8507_RLG	-	217912	217934	TPD_latex_smRNA_Candi_416751	22	22
scaffold0001	217530	219303	ms410328_scaffold0001_HBPB260_TE8507_RLG	-	217916	217940	health_latex_smRNA_Candi_148096	24	24
scaffold0001	217530	219303	ms410328_scaffold0001_HBPB260_TE8507_RLG	-	217916	217940	TPD_latex_smRNA_Candi_456817	24	24
scaffold0001	217530	219303	ms410328_scaffold0001_HBPB260_TE8507_RLG	-	218014	218038	health_latex_smRNA_Candi_19769	24	24
scaffold0001	217530	219303	ms410328_scaffold0001_HBPB260_TE8507_RLG	-	218014	218038	TPD_latex_smRNA_Candi_82974	24	24
scaffold0001	217530	219303	ms410328_scaffold0001_HBPB260_TE8507_RLG	-	218014	218038	young_trees_smRNA_Candi_300495	24	24
scaffold0001	217530	219303	ms410328_scaffold0001_HBPB260_TE8507_RLG	-	218044	218067	health_latex_smRNA_Candi_467510	23	23
scaffold0001	217530	219303	ms410328_scaffold0001_HBPB260_TE8507_RLG	-	218044	218067	TPD_latex_smRNA_Candi_71371	23	23
scaffold0001	217530	219303	ms410328_scaffold0001_HBPB260_TE8507_RLG	-	218044	218067	young_trees_smRNA_Candi_29076	23	23
scaffold0001	217530	219303	ms410328_scaffold0001_HBPB260_TE8507_RLG	-	218045	218068	TPD_latex_smRNA_Candi_417143	23	23
scaffold0001	217530	219303	ms410328_scaffold0001_HBPB260_TE8507_RLG	-	218046	218069	health_latex_smRNA_Candi_481845	23	23
scaffold0001	217530	219303	ms410328_scaffold0001_HBPB260_TE8507_RLG	-	218046	218069	TPD_latex_smRNA_Candi_125836	23	23
scaffold0001	217530	219303	ms410328_scaffold0001_HBPB260_TE8507_RLG	-	218046	218069	young_trees_smRNA_Candi_355184	23	23
scaffold0001	217530	219303	ms410328_scaffold0001_HBPB260_TE8507_RLG	-	218047	218068	health_latex_smRNA_Candi_522001	21	21
scaffold0001	217530	219303	ms410328_scaffold0001_HBPB260_TE8507_RLG	-	218047	218068	TPD_latex_smRNA_Candi_347869	21	21
scaffold0001	217530	219303	ms410328_scaffold0001_HBPB260_TE8507_RLG	-	218047	218068	young_trees_smRNA_Candi_297603	21	21
scaffold0001	217530	219303	ms410328_scaffold0001_HBPB260_TE8507_RLG	-	218047	218069	health_latex_smRNA_Candi_255816	22	22
scaffold0001	217530	219303	ms410328_scaffold0001_HBPB260_TE8507_RLG	-	218047	218069	TPD_latex_smRNA_Candi_326712	22	22
scaffold0001	217530	219303	ms410328_scaffold0001_HBPB260_TE8507_RLG	-	218047	218069	young_trees_smRNA_Candi_47783	22	22
scaffold0001	217530	219303	ms410328_scaffold0001_HBPB260_TE8507_RLG	-	218136	218160	TPD_latex_smRNA_Candi_94568	24	24
scaffold0001	217530	219303	ms410328_scaffold0001_HBPB260_TE8507_RLG	-	218164	218185	health_latex_smRNA_Candi_350312	21	21
scaffold0001	217530	219303	ms410328_scaffold0001_HBPB260_TE8507_RLG	-	218164	218185	TPD_latex_smRNA_Candi_74814	21	21
scaffold0001	217530	219303	ms410328_scaffold0001_HBPB260_TE8507_RLG	-	218410	218433	TPD_latex_smRNA_Candi_402828	23	23
scaffold0001	217530	219303	ms410328_scaffold0001_HBPB260_TE8507_RLG	-	218410	218433	young_trees_smRNA_Candi_252124	23	23
scaffold0001	217530	219303	ms410328_scaffold0001_HBPB260_TE8507_RLG	-	218410	218434	TPD_latex_smRNA_Candi_222782	24	24
scaffold0001	217530	219303	ms410328_scaffold0001_HBPB260_TE8507_RLG	-	218411	218433	TPD_latex_smRNA_Candi_108210	22	22
scaffold0001	217530	219303	ms410328_scaffold0001_HBPB260_TE8507_RLG	-	218446	218469	TPD_latex_smRNA_Candi_281594	23	23
scaffold0001	217530	219303	ms410328_scaffold0001_HBPB260_TE8507_RLG	-	218446	218469	young_trees_smRNA_Candi_310936	23	23
scaffold0001	217530	219303	ms410328_scaffold0001_HBPB260_TE8507_RLG	-	218485	218507	health_latex_smRNA_Candi_84383	22	22
scaffold0001	217530	219303	ms410328_scaffold0001_HBPB260_TE8507_RLG	-	218485	218507	TPD_latex_smRNA_Candi_270672	22	22
scaffold0001	217530	219303	ms410328_scaffold0001_HBPB260_TE8507_RLG	-	218485	218507	young_trees_smRNA_Candi_76299	22	22
scaffold0001	217530	219303	ms410328_scaffold0001_HBPB260_TE8507_RLG	-	219175	219199	health_latex_smRNA_Candi_297927	24	24
scaffold0001	217530	219303	ms410328_scaffold0001_HBPB260_TE8507_RLG	-	219175	219199	TPD_latex_smRNA_Candi_64699	24	24
scaffold0001	217530	219303	ms410328_scaffold0001_HBPB260_TE8507_RLG	-	219175	219199	young_trees_smRNA_Candi_194359	24	24
scaffold0001	221335	221464	ms961766_scaffold0001_HBPB260_TE5910_DTX	-	221412	221435	young_trees_smRNA_Candi_193231	23	23
scaffold0001	223021	228809	ms961781_scaffold0001_HBPB260_TE7855_RXX	-	223273	223297	young_trees_smRNA_Candi_34118	24	24
scaffold0001	223021	228809	ms961781_scaffold0001_HBPB260_TE7855_RXX	-	223274	223298	health_latex_smRNA_Candi_392508	24	24
scaffold0001	223021	228809	ms961781_scaffold0001_HBPB260_TE7855_RXX	-	223274	223298	TPD_latex_smRNA_Candi_277751	24	24
scaffold0001	223021	228809	ms961781_scaffold0001_HBPB260_TE7855_RXX	-	223274	223298	young_trees_smRNA_Candi_29694	24	24
scaffold0001	223021	228809	ms961781_scaffold0001_HBPB260_TE7855_RXX	-	223275	223297	health_latex_smRNA_Candi_290310	22	22
scaffold0001	223021	228809	ms961781_scaffold0001_HBPB260_TE7855_RXX	-	223275	223297	TPD_latex_smRNA_Candi_395512	22	22
scaffold0001	223021	228809	ms961781_scaffold0001_HBPB260_TE7855_RXX	-	223275	223297	young_trees_smRNA_Candi_352851	22	22
scaffold0001	223021	228809	ms961781_scaffold0001_HBPB260_TE7855_RXX	-	223276	223297	TPD_latex_smRNA_Candi_306098	21	21
scaffold0001	223021	228809	ms961781_scaffold0001_HBPB260_TE7855_RXX	-	223276	223300	TPD_latex_smRNA_Candi_56690	24	24
scaffold0001	223021	228809	ms961781_scaffold0001_HBPB260_TE7855_RXX	-	223276	223300	young_trees_smRNA_Candi_28549	24	24
scaffold0001	223021	228809	ms961781_scaffold0001_HBPB260_TE7855_RXX	-	223277	223300	young_trees_smRNA_Candi_41209	23	23
scaffold0001	223021	228809	ms961781_scaffold0001_HBPB260_TE7855_RXX	-	223277	223301	health_latex_smRNA_Candi_469389	24	24
scaffold0001	223021	228809	ms961781_scaffold0001_HBPB260_TE7855_RXX	-	223277	223301	TPD_latex_smRNA_Candi_309985	24	24
scaffold0001	223021	228809	ms961781_scaffold0001_HBPB260_TE7855_RXX	-	223277	223301	young_trees_smRNA_Candi_344725	24	24
scaffold0001	223021	228809	ms961781_scaffold0001_HBPB260_TE7855_RXX	-	223278	223302	health_latex_smRNA_Candi_138431	24	24
scaffold0001	223021	228809	ms961781_scaffold0001_HBPB260_TE7855_RXX	-	223278	223302	TPD_latex_smRNA_Candi_316139	24	24
scaffold0001	223021	228809	ms961781_scaffold0001_HBPB260_TE7855_RXX	-	223327	223350	health_latex_smRNA_Candi_1282	23	23
scaffold0001	223021	228809	ms961781_scaffold0001_HBPB260_TE7855_RXX	-	223350	223371	young_trees_smRNA_Candi_18614	21	21
scaffold0001	223021	228809	ms961781_scaffold0001_HBPB260_TE7855_RXX	-	223350	223374	health_latex_smRNA_Candi_21475	24	24
scaffold0001	223021	228809	ms961781_scaffold0001_HBPB260_TE7855_RXX	-	223350	223374	TPD_latex_smRNA_Candi_206559	24	24
scaffold0001	223021	228809	ms961781_scaffold0001_HBPB260_TE7855_RXX	-	223352	223375	health_latex_smRNA_Candi_25747	23	23
scaffold0001	223021	228809	ms961781_scaffold0001_HBPB260_TE7855_RXX	-	223352	223375	TPD_latex_smRNA_Candi_509191	23	23
scaffold0001	223021	228809	ms961781_scaffold0001_HBPB260_TE7855_RXX	-	223352	223376	health_latex_smRNA_Candi_400712	24	24
scaffold0001	223021	228809	ms961781_scaffold0001_HBPB260_TE7855_RXX	-	223352	223376	young_trees_smRNA_Candi_52066	24	24
scaffold0001	223021	228809	ms961781_scaffold0001_HBPB260_TE7855_RXX	-	223485	223508	health_latex_smRNA_Candi_26143	23	23
scaffold0001	223021	228809	ms961781_scaffold0001_HBPB260_TE7855_RXX	-	223485	223508	TPD_latex_smRNA_Candi_322606	23	23
scaffold0001	223021	228809	ms961781_scaffold0001_HBPB260_TE7855_RXX	-	223485	223508	young_trees_smRNA_Candi_271911	23	23
scaffold0001	223021	228809	ms961781_scaffold0001_HBPB260_TE7855_RXX	-	223485	223509	health_latex_smRNA_Candi_211433	24	24
scaffold0001	223021	228809	ms961781_scaffold0001_HBPB260_TE7855_RXX	-	223485	223509	TPD_latex_smRNA_Candi_15968	24	24
scaffold0001	223021	228809	ms961781_scaffold0001_HBPB260_TE7855_RXX	-	223486	223507	health_latex_smRNA_Candi_164607	21	21
scaffold0001	223021	228809	ms961781_scaffold0001_HBPB260_TE7855_RXX	-	223486	223507	TPD_latex_smRNA_Candi_520945	21	21
scaffold0001	223021	228809	ms961781_scaffold0001_HBPB260_TE7855_RXX	-	223486	223507	young_trees_smRNA_Candi_112232	21	21
scaffold0001	223021	228809	ms961781_scaffold0001_HBPB260_TE7855_RXX	-	223486	223508	health_latex_smRNA_Candi_352438	22	22
scaffold0001	223021	228809	ms961781_scaffold0001_HBPB260_TE7855_RXX	-	223486	223508	TPD_latex_smRNA_Candi_353019	22	22
scaffold0001	223021	228809	ms961781_scaffold0001_HBPB260_TE7855_RXX	-	223486	223508	young_trees_smRNA_Candi_6010	22	22
scaffold0001	223021	228809	ms961781_scaffold0001_HBPB260_TE7855_RXX	-	223487	223508	health_latex_smRNA_Candi_490990	21	21
scaffold0001	223021	228809	ms961781_scaffold0001_HBPB260_TE7855_RXX	-	223487	223508	TPD_latex_smRNA_Candi_115369	21	21
scaffold0001	223021	228809	ms961781_scaffold0001_HBPB260_TE7855_RXX	-	223693	223716	health_latex_smRNA_Candi_439237	23	23
scaffold0001	223021	228809	ms961781_scaffold0001_HBPB260_TE7855_RXX	-	223693	223716	TPD_latex_smRNA_Candi_499476	23	23
scaffold0001	223021	228809	ms961781_scaffold0001_HBPB260_TE7855_RXX	-	223693	223716	young_trees_smRNA_Candi_81003	23	23
scaffold0001	223021	228809	ms961781_scaffold0001_HBPB260_TE7855_RXX	-	223980	224002	health_latex_smRNA_Candi_431538	22	22
scaffold0001	223021	228809	ms961781_scaffold0001_HBPB260_TE7855_RXX	-	224013	224037	health_latex_smRNA_Candi_432254	24	24
scaffold0001	223021	228809	ms961781_scaffold0001_HBPB260_TE7855_RXX	-	224035	224059	health_latex_smRNA_Candi_192292	24	24
scaffold0001	223021	228809	ms961781_scaffold0001_HBPB260_TE7855_RXX	-	224035	224059	TPD_latex_smRNA_Candi_200572	24	24
scaffold0001	223021	228809	ms961781_scaffold0001_HBPB260_TE7855_RXX	-	224035	224059	TPD_latex_smRNA_Candi_396713	24	24
scaffold0001	223021	228809	ms961781_scaffold0001_HBPB260_TE7855_RXX	-	224038	224059	health_latex_smRNA_Candi_460808	21	21
scaffold0001	223021	228809	ms961781_scaffold0001_HBPB260_TE7855_RXX	-	224038	224059	TPD_latex_smRNA_Candi_290028	21	21
scaffold0001	223021	228809	ms961781_scaffold0001_HBPB260_TE7855_RXX	-	224038	224059	young_trees_smRNA_Candi_315979	21	21
scaffold0001	223021	228809	ms961781_scaffold0001_HBPB260_TE7855_RXX	-	224039	224060	health_latex_smRNA_Candi_529378	21	21
scaffold0001	223021	228809	ms961781_scaffold0001_HBPB260_TE7855_RXX	-	224039	224060	TPD_latex_smRNA_Candi_427298	21	21
scaffold0001	223021	228809	ms961781_scaffold0001_HBPB260_TE7855_RXX	-	224039	224060	young_trees_smRNA_Candi_322393	21	21
scaffold0001	223021	228809	ms961781_scaffold0001_HBPB260_TE7855_RXX	-	224080	224103	health_latex_smRNA_Candi_328879	23	23
scaffold0001	223021	228809	ms961781_scaffold0001_HBPB260_TE7855_RXX	-	224080	224103	TPD_latex_smRNA_Candi_448151	23	23
scaffold0001	223021	228809	ms961781_scaffold0001_HBPB260_TE7855_RXX	-	224112	224136	TPD_latex_smRNA_Candi_80159	24	24
scaffold0001	223021	228809	ms961781_scaffold0001_HBPB260_TE7855_RXX	-	224232	224256	TPD_latex_smRNA_Candi_371235	24	24
scaffold0001	223021	228809	ms961781_scaffold0001_HBPB260_TE7855_RXX	-	224253	224274	health_latex_smRNA_Candi_546802	21	21
scaffold0001	223021	228809	ms961781_scaffold0001_HBPB260_TE7855_RXX	-	224253	224274	young_trees_smRNA_Candi_155847	21	21
scaffold0001	223021	228809	ms961781_scaffold0001_HBPB260_TE7855_RXX	-	224264	224287	health_latex_smRNA_Candi_506121	23	23
scaffold0001	223021	228809	ms961781_scaffold0001_HBPB260_TE7855_RXX	-	224264	224287	TPD_latex_smRNA_Candi_270470	23	23
scaffold0001	223021	228809	ms961781_scaffold0001_HBPB260_TE7855_RXX	-	224264	224287	young_trees_smRNA_Candi_271234	23	23
scaffold0001	223021	228809	ms961781_scaffold0001_HBPB260_TE7855_RXX	-	224273	224296	health_latex_smRNA_Candi_227904	23	23
scaffold0001	223021	228809	ms961781_scaffold0001_HBPB260_TE7855_RXX	-	224273	224296	TPD_latex_smRNA_Candi_213841	23	23
scaffold0001	223021	228809	ms961781_scaffold0001_HBPB260_TE7855_RXX	-	224273	224297	health_latex_smRNA_Candi_74332	24	24
scaffold0001	223021	228809	ms961781_scaffold0001_HBPB260_TE7855_RXX	-	224273	224297	TPD_latex_smRNA_Candi_226545	24	24
scaffold0001	223021	228809	ms961781_scaffold0001_HBPB260_TE7855_RXX	-	224444	224466	TPD_latex_smRNA_Candi_101108	22	22
scaffold0001	223021	228809	ms961781_scaffold0001_HBPB260_TE7855_RXX	-	224444	224466	young_trees_smRNA_Candi_320984	22	22
scaffold0001	223021	228809	ms961781_scaffold0001_HBPB260_TE7855_RXX	-	224451	224474	health_latex_smRNA_Candi_144438	23	23
scaffold0001	223021	228809	ms961781_scaffold0001_HBPB260_TE7855_RXX	-	224451	224474	TPD_latex_smRNA_Candi_271158	23	23
scaffold0001	223021	228809	ms961781_scaffold0001_HBPB260_TE7855_RXX	-	224451	224474	young_trees_smRNA_Candi_6820	23	23
scaffold0001	223021	228809	ms961781_scaffold0001_HBPB260_TE7855_RXX	-	224451	224475	health_latex_smRNA_Candi_154126	24	24
scaffold0001	223021	228809	ms961781_scaffold0001_HBPB260_TE7855_RXX	-	224451	224475	TPD_latex_smRNA_Candi_118818	24	24
scaffold0001	223021	228809	ms961781_scaffold0001_HBPB260_TE7855_RXX	-	224452	224475	TPD_latex_smRNA_Candi_458269	23	23
scaffold0001	223021	228809	ms961781_scaffold0001_HBPB260_TE7855_RXX	-	224453	224474	health_latex_smRNA_Candi_323489	21	21
scaffold0001	223021	228809	ms961781_scaffold0001_HBPB260_TE7855_RXX	-	224453	224474	TPD_latex_smRNA_Candi_21956	21	21
scaffold0001	223021	228809	ms961781_scaffold0001_HBPB260_TE7855_RXX	-	224453	224476	TPD_latex_smRNA_Candi_13647	23	23
scaffold0001	223021	228809	ms961781_scaffold0001_HBPB260_TE7855_RXX	-	224453	224477	TPD_latex_smRNA_Candi_288693	24	24
scaffold0001	223021	228809	ms961781_scaffold0001_HBPB260_TE7855_RXX	-	224454	224477	health_latex_smRNA_Candi_356427	23	23
scaffold0001	223021	228809	ms961781_scaffold0001_HBPB260_TE7855_RXX	-	224454	224477	TPD_latex_smRNA_Candi_61981	23	23
scaffold0001	223021	228809	ms961781_scaffold0001_HBPB260_TE7855_RXX	-	224454	224477	young_trees_smRNA_Candi_238683	23	23
scaffold0001	223021	228809	ms961781_scaffold0001_HBPB260_TE7855_RXX	-	224454	224478	health_latex_smRNA_Candi_174205	24	24
scaffold0001	223021	228809	ms961781_scaffold0001_HBPB260_TE7855_RXX	-	224454	224478	TPD_latex_smRNA_Candi_108553	24	24
scaffold0001	223021	228809	ms961781_scaffold0001_HBPB260_TE7855_RXX	-	224455	224477	health_latex_smRNA_Candi_48380	22	22
scaffold0001	223021	228809	ms961781_scaffold0001_HBPB260_TE7855_RXX	-	224456	224477	TPD_latex_smRNA_Candi_134531	21	21
scaffold0001	223021	228809	ms961781_scaffold0001_HBPB260_TE7855_RXX	-	224457	224480	TPD_latex_smRNA_Candi_149163	23	23
scaffold0001	223021	228809	ms961781_scaffold0001_HBPB260_TE7855_RXX	-	224458	224480	young_trees_smRNA_Candi_182204	22	22
scaffold0001	223021	228809	ms961781_scaffold0001_HBPB260_TE7855_RXX	-	224468	224489	health_latex_smRNA_Candi_216693	21	21
scaffold0001	223021	228809	ms961781_scaffold0001_HBPB260_TE7855_RXX	-	224468	224489	TPD_latex_smRNA_Candi_119954	21	21
scaffold0001	223021	228809	ms961781_scaffold0001_HBPB260_TE7855_RXX	-	224468	224492	young_trees_smRNA_Candi_218030	24	24
scaffold0001	223021	228809	ms961781_scaffold0001_HBPB260_TE7855_RXX	-	224489	224512	health_latex_smRNA_Candi_148224	23	23
scaffold0001	223021	228809	ms961781_scaffold0001_HBPB260_TE7855_RXX	-	224489	224512	TPD_latex_smRNA_Candi_467037	23	23
scaffold0001	223021	228809	ms961781_scaffold0001_HBPB260_TE7855_RXX	-	224489	224512	young_trees_smRNA_Candi_42865	23	23
scaffold0001	223021	228809	ms961781_scaffold0001_HBPB260_TE7855_RXX	-	224489	224513	health_latex_smRNA_Candi_289400	24	24
scaffold0001	223021	228809	ms961781_scaffold0001_HBPB260_TE7855_RXX	-	224489	224513	TPD_latex_smRNA_Candi_161956	24	24
scaffold0001	223021	228809	ms961781_scaffold0001_HBPB260_TE7855_RXX	-	224605	224629	health_latex_smRNA_Candi_155530	24	24
scaffold0001	223021	228809	ms961781_scaffold0001_HBPB260_TE7855_RXX	-	224605	224629	TPD_latex_smRNA_Candi_195350	24	24
scaffold0001	223021	228809	ms961781_scaffold0001_HBPB260_TE7855_RXX	-	224605	224629	young_trees_smRNA_Candi_236968	24	24
scaffold0001	223021	228809	ms961781_scaffold0001_HBPB260_TE7855_RXX	-	224656	224680	health_latex_smRNA_Candi_499059	24	24
scaffold0001	223021	228809	ms961781_scaffold0001_HBPB260_TE7855_RXX	-	224656	224680	TPD_latex_smRNA_Candi_150448	24	24
scaffold0001	223021	228809	ms961781_scaffold0001_HBPB260_TE7855_RXX	-	224656	224680	TPD_latex_smRNA_Candi_17023	24	24
scaffold0001	223021	228809	ms961781_scaffold0001_HBPB260_TE7855_RXX	-	224820	224844	health_latex_smRNA_Candi_261143	24	24
scaffold0001	223021	228809	ms961781_scaffold0001_HBPB260_TE7855_RXX	-	224822	224846	health_latex_smRNA_Candi_403062	24	24
scaffold0001	223021	228809	ms961781_scaffold0001_HBPB260_TE7855_RXX	-	224822	224846	TPD_latex_smRNA_Candi_291125	24	24
scaffold0001	223021	228809	ms961781_scaffold0001_HBPB260_TE7855_RXX	-	225174	225197	health_latex_smRNA_Candi_435301	23	23
scaffold0001	223021	228809	ms961781_scaffold0001_HBPB260_TE7855_RXX	-	225174	225198	health_latex_smRNA_Candi_112265	24	24
scaffold0001	223021	228809	ms961781_scaffold0001_HBPB260_TE7855_RXX	-	225174	225198	TPD_latex_smRNA_Candi_465345	24	24
scaffold0001	223021	228809	ms961781_scaffold0001_HBPB260_TE7855_RXX	-	225179	225202	health_latex_smRNA_Candi_20547	23	23
scaffold0001	223021	228809	ms961781_scaffold0001_HBPB260_TE7855_RXX	-	225179	225202	young_trees_smRNA_Candi_20678	23	23
scaffold0001	223021	228809	ms961781_scaffold0001_HBPB260_TE7855_RXX	-	225180	225202	TPD_latex_smRNA_Candi_424946	22	22
scaffold0001	223021	228809	ms961781_scaffold0001_HBPB260_TE7855_RXX	-	226117	226138	young_trees_smRNA_Candi_226851	21	21
scaffold0001	223021	228809	ms961781_scaffold0001_HBPB260_TE7855_RXX	-	226273	226296	health_latex_smRNA_Candi_230721	23	23
scaffold0001	223021	228809	ms961781_scaffold0001_HBPB260_TE7855_RXX	-	226273	226296	TPD_latex_smRNA_Candi_265529	23	23
scaffold0001	223021	228809	ms961781_scaffold0001_HBPB260_TE7855_RXX	-	226273	226296	young_trees_smRNA_Candi_160763	23	23
scaffold0001	223021	228809	ms961781_scaffold0001_HBPB260_TE7855_RXX	-	227160	227182	health_latex_smRNA_Candi_418667	22	22
scaffold0001	223021	228809	ms961781_scaffold0001_HBPB260_TE7855_RXX	-	228198	228221	TPD_latex_smRNA_Candi_144092	23	23
scaffold0001	223021	228809	ms961781_scaffold0001_HBPB260_TE7855_RXX	-	228198	228221	young_trees_smRNA_Candi_341106	23	23
scaffold0001	223021	228809	ms961781_scaffold0001_HBPB260_TE7855_RXX	-	228248	228271	health_latex_smRNA_Candi_464298	23	23
scaffold0001	223021	228809	ms961781_scaffold0001_HBPB260_TE7855_RXX	-	228248	228271	TPD_latex_smRNA_Candi_162049	23	23
scaffold0001	223021	228809	ms961781_scaffold0001_HBPB260_TE7855_RXX	-	228283	228304	health_latex_smRNA_Candi_195667	21	21
scaffold0001	223021	228809	ms961781_scaffold0001_HBPB260_TE7855_RXX	-	228283	228304	TPD_latex_smRNA_Candi_348310	21	21
scaffold0001	223021	228809	ms961781_scaffold0001_HBPB260_TE7855_RXX	-	228283	228306	health_latex_smRNA_Candi_279220	23	23
scaffold0001	223021	228809	ms961781_scaffold0001_HBPB260_TE7855_RXX	-	228283	228306	TPD_latex_smRNA_Candi_350504	23	23
scaffold0001	223021	228809	ms961781_scaffold0001_HBPB260_TE7855_RXX	-	228283	228306	young_trees_smRNA_Candi_104338	23	23
scaffold0001	223021	228809	ms961781_scaffold0001_HBPB260_TE7855_RXX	-	228283	228307	health_latex_smRNA_Candi_326009	24	24
scaffold0001	223021	228809	ms961781_scaffold0001_HBPB260_TE7855_RXX	-	228283	228307	TPD_latex_smRNA_Candi_32955	24	24
scaffold0001	223021	228809	ms961781_scaffold0001_HBPB260_TE7855_RXX	-	228598	228621	health_latex_smRNA_Candi_42725	23	23
scaffold0001	223021	228809	ms961781_scaffold0001_HBPB260_TE7855_RXX	-	228598	228621	TPD_latex_smRNA_Candi_183063	23	23
scaffold0001	223021	228809	ms961781_scaffold0001_HBPB260_TE7855_RXX	-	228598	228621	young_trees_smRNA_Candi_21346	23	23
scaffold0001	223021	228809	ms961781_scaffold0001_HBPB260_TE7855_RXX	-	228703	228727	health_latex_smRNA_Candi_107939	24	24
scaffold0001	223021	228809	ms961781_scaffold0001_HBPB260_TE7855_RXX	-	228703	228727	young_trees_smRNA_Candi_276548	24	24
scaffold0001	223021	228809	ms961781_scaffold0001_HBPB260_TE7855_RXX	-	228705	228728	health_latex_smRNA_Candi_34864	23	23
scaffold0001	223021	228809	ms961781_scaffold0001_HBPB260_TE7855_RXX	-	228705	228728	TPD_latex_smRNA_Candi_147429	23	23
scaffold0001	223021	228809	ms961781_scaffold0001_HBPB260_TE7855_RXX	-	228705	228729	health_latex_smRNA_Candi_242706	24	24
scaffold0001	223021	228809	ms961781_scaffold0001_HBPB260_TE7855_RXX	-	228705	228729	TPD_latex_smRNA_Candi_71799	24	24
scaffold0001	223021	228809	ms961781_scaffold0001_HBPB260_TE7855_RXX	-	228705	228729	young_trees_smRNA_Candi_250671	24	24
scaffold0001	223021	228809	ms961781_scaffold0001_HBPB260_TE7855_RXX	-	228706	228729	health_latex_smRNA_Candi_390848	23	23
scaffold0001	223021	228809	ms961781_scaffold0001_HBPB260_TE7855_RXX	-	228706	228729	TPD_latex_smRNA_Candi_332904	23	23
scaffold0001	223021	228809	ms961781_scaffold0001_HBPB260_TE7855_RXX	-	228708	228729	health_latex_smRNA_Candi_143142	21	21
scaffold0001	223021	228809	ms961781_scaffold0001_HBPB260_TE7855_RXX	-	228708	228729	TPD_latex_smRNA_Candi_385635	21	21
scaffold0001	223021	228809	ms961781_scaffold0001_HBPB260_TE7855_RXX	-	228708	228729	young_trees_smRNA_Candi_13611	21	21
scaffold0001	223021	228809	ms961781_scaffold0001_HBPB260_TE7855_RXX	-	228716	228739	health_latex_smRNA_Candi_6455	23	23
scaffold0001	223021	228809	ms961781_scaffold0001_HBPB260_TE7855_RXX	-	228716	228739	TPD_latex_smRNA_Candi_186366	23	23
scaffold0001	223021	228809	ms961781_scaffold0001_HBPB260_TE7855_RXX	-	228716	228739	young_trees_smRNA_Candi_354415	23	23
scaffold0001	223021	228809	ms961781_scaffold0001_HBPB260_TE7855_RXX	-	228716	228740	health_latex_smRNA_Candi_462349	24	24
scaffold0001	223021	228809	ms961781_scaffold0001_HBPB260_TE7855_RXX	-	228716	228740	young_trees_smRNA_Candi_333690	24	24
scaffold0001	229344	233468	ms1020076_scaffold0001_HBPB260_TE7855_RXX	-	230404	230426	TPD_latex_smRNA_Candi_353258	22	22
scaffold0001	229344	233468	ms1020076_scaffold0001_HBPB260_TE7855_RXX	-	231215	231237	health_latex_smRNA_Candi_221236	22	22
scaffold0001	229344	233468	ms1020076_scaffold0001_HBPB260_TE7855_RXX	-	231221	231244	health_latex_smRNA_Candi_370941	23	23
scaffold0001	229344	233468	ms1020076_scaffold0001_HBPB260_TE7855_RXX	-	231221	231244	TPD_latex_smRNA_Candi_535051	23	23
scaffold0001	229344	233468	ms1020076_scaffold0001_HBPB260_TE7855_RXX	-	231229	231251	health_latex_smRNA_Candi_87024	22	22
scaffold0001	229344	233468	ms1020076_scaffold0001_HBPB260_TE7855_RXX	-	231229	231251	TPD_latex_smRNA_Candi_253128	22	22
scaffold0001	229344	233468	ms1020076_scaffold0001_HBPB260_TE7855_RXX	-	231232	231255	health_latex_smRNA_Candi_403515	23	23
scaffold0001	229344	233468	ms1020076_scaffold0001_HBPB260_TE7855_RXX	-	231232	231255	TPD_latex_smRNA_Candi_371184	23	23
scaffold0001	229344	233468	ms1020076_scaffold0001_HBPB260_TE7855_RXX	-	231232	231255	young_trees_smRNA_Candi_8357	23	23
scaffold0001	229344	233468	ms1020076_scaffold0001_HBPB260_TE7855_RXX	-	231232	231255	young_trees_smRNA_Candi_93004	23	23
scaffold0001	229344	233468	ms1020076_scaffold0001_HBPB260_TE7855_RXX	-	231243	231267	health_latex_smRNA_Candi_276286	24	24
scaffold0001	229344	233468	ms1020076_scaffold0001_HBPB260_TE7855_RXX	-	231243	231267	TPD_latex_smRNA_Candi_238206	24	24
scaffold0001	229344	233468	ms1020076_scaffold0001_HBPB260_TE7855_RXX	-	231248	231271	health_latex_smRNA_Candi_531027	23	23
scaffold0001	229344	233468	ms1020076_scaffold0001_HBPB260_TE7855_RXX	-	231248	231271	TPD_latex_smRNA_Candi_349891	23	23
scaffold0001	229344	233468	ms1020076_scaffold0001_HBPB260_TE7855_RXX	-	231248	231272	health_latex_smRNA_Candi_52618	24	24
scaffold0001	229344	233468	ms1020076_scaffold0001_HBPB260_TE7855_RXX	-	231249	231272	health_latex_smRNA_Candi_367587	23	23
scaffold0001	229344	233468	ms1020076_scaffold0001_HBPB260_TE7855_RXX	-	231249	231272	TPD_latex_smRNA_Candi_474567	23	23
scaffold0001	229344	233468	ms1020076_scaffold0001_HBPB260_TE7855_RXX	-	231250	231274	health_latex_smRNA_Candi_309192	24	24
scaffold0001	229344	233468	ms1020076_scaffold0001_HBPB260_TE7855_RXX	-	231250	231274	TPD_latex_smRNA_Candi_196986	24	24
scaffold0001	229344	233468	ms1020076_scaffold0001_HBPB260_TE7855_RXX	-	231252	231276	health_latex_smRNA_Candi_81466	24	24
scaffold0001	229344	233468	ms1020076_scaffold0001_HBPB260_TE7855_RXX	-	231252	231276	TPD_latex_smRNA_Candi_60602	24	24
scaffold0001	229344	233468	ms1020076_scaffold0001_HBPB260_TE7855_RXX	-	231252	231276	young_trees_smRNA_Candi_289149	24	24
scaffold0001	229344	233468	ms1020076_scaffold0001_HBPB260_TE7855_RXX	-	231256	231279	health_latex_smRNA_Candi_374007	23	23
scaffold0001	229344	233468	ms1020076_scaffold0001_HBPB260_TE7855_RXX	-	231256	231279	TPD_latex_smRNA_Candi_172436	23	23
scaffold0001	229344	233468	ms1020076_scaffold0001_HBPB260_TE7855_RXX	-	231256	231279	young_trees_smRNA_Candi_51769	23	23
scaffold0001	229344	233468	ms1020076_scaffold0001_HBPB260_TE7855_RXX	-	231256	231280	health_latex_smRNA_Candi_132885	24	24
scaffold0001	229344	233468	ms1020076_scaffold0001_HBPB260_TE7855_RXX	-	231256	231280	TPD_latex_smRNA_Candi_244225	24	24
scaffold0001	229344	233468	ms1020076_scaffold0001_HBPB260_TE7855_RXX	-	231256	231280	young_trees_smRNA_Candi_34382	24	24
scaffold0001	229344	233468	ms1020076_scaffold0001_HBPB260_TE7855_RXX	-	231258	231281	health_latex_smRNA_Candi_385849	23	23
scaffold0001	229344	233468	ms1020076_scaffold0001_HBPB260_TE7855_RXX	-	231258	231281	TPD_latex_smRNA_Candi_285045	23	23
scaffold0001	229344	233468	ms1020076_scaffold0001_HBPB260_TE7855_RXX	-	231258	231281	young_trees_smRNA_Candi_40985	23	23
scaffold0001	229344	233468	ms1020076_scaffold0001_HBPB260_TE7855_RXX	-	231259	231280	TPD_latex_smRNA_Candi_67961	21	21
scaffold0001	229344	233468	ms1020076_scaffold0001_HBPB260_TE7855_RXX	-	231268	231291	health_latex_smRNA_Candi_212245	23	23
scaffold0001	229344	233468	ms1020076_scaffold0001_HBPB260_TE7855_RXX	-	231343	231365	health_latex_smRNA_Candi_67582	22	22
scaffold0001	229344	233468	ms1020076_scaffold0001_HBPB260_TE7855_RXX	-	231343	231365	TPD_latex_smRNA_Candi_62437	22	22
scaffold0001	229344	233468	ms1020076_scaffold0001_HBPB260_TE7855_RXX	-	231343	231366	health_latex_smRNA_Candi_289591	23	23
scaffold0001	229344	233468	ms1020076_scaffold0001_HBPB260_TE7855_RXX	-	231343	231366	TPD_latex_smRNA_Candi_380844	23	23
scaffold0001	229344	233468	ms1020076_scaffold0001_HBPB260_TE7855_RXX	-	231343	231366	young_trees_smRNA_Candi_197542	23	23
scaffold0001	229344	233468	ms1020076_scaffold0001_HBPB260_TE7855_RXX	-	231343	231367	health_latex_smRNA_Candi_371434	24	24
scaffold0001	229344	233468	ms1020076_scaffold0001_HBPB260_TE7855_RXX	-	231343	231367	TPD_latex_smRNA_Candi_365320	24	24
scaffold0001	229344	233468	ms1020076_scaffold0001_HBPB260_TE7855_RXX	-	231343	231367	young_trees_smRNA_Candi_261778	24	24
scaffold0001	229344	233468	ms1020076_scaffold0001_HBPB260_TE7855_RXX	-	231344	231367	health_latex_smRNA_Candi_316253	23	23
scaffold0001	229344	233468	ms1020076_scaffold0001_HBPB260_TE7855_RXX	-	231344	231367	TPD_latex_smRNA_Candi_274616	23	23
scaffold0001	229344	233468	ms1020076_scaffold0001_HBPB260_TE7855_RXX	-	231344	231367	young_trees_smRNA_Candi_773	23	23
scaffold0001	229344	233468	ms1020076_scaffold0001_HBPB260_TE7855_RXX	-	231344	231368	young_trees_smRNA_Candi_54725	24	24
scaffold0001	229344	233468	ms1020076_scaffold0001_HBPB260_TE7855_RXX	-	231366	231390	health_latex_smRNA_Candi_499761	24	24
scaffold0001	229344	233468	ms1020076_scaffold0001_HBPB260_TE7855_RXX	-	231366	231390	young_trees_smRNA_Candi_239209	24	24
scaffold0001	229344	233468	ms1020076_scaffold0001_HBPB260_TE7855_RXX	-	231367	231389	health_latex_smRNA_Candi_308418	22	22
scaffold0001	229344	233468	ms1020076_scaffold0001_HBPB260_TE7855_RXX	-	231367	231389	TPD_latex_smRNA_Candi_78550	22	22
scaffold0001	229344	233468	ms1020076_scaffold0001_HBPB260_TE7855_RXX	-	231367	231390	health_latex_smRNA_Candi_349305	23	23
scaffold0001	229344	233468	ms1020076_scaffold0001_HBPB260_TE7855_RXX	-	231367	231390	TPD_latex_smRNA_Candi_39602	23	23
scaffold0001	229344	233468	ms1020076_scaffold0001_HBPB260_TE7855_RXX	-	231367	231390	young_trees_smRNA_Candi_354795	23	23
scaffold0001	229344	233468	ms1020076_scaffold0001_HBPB260_TE7855_RXX	-	231370	231392	health_latex_smRNA_Candi_210026	22	22
scaffold0001	229344	233468	ms1020076_scaffold0001_HBPB260_TE7855_RXX	-	231370	231392	TPD_latex_smRNA_Candi_485846	22	22
scaffold0001	229344	233468	ms1020076_scaffold0001_HBPB260_TE7855_RXX	-	231370	231393	health_latex_smRNA_Candi_357881	23	23
scaffold0001	229344	233468	ms1020076_scaffold0001_HBPB260_TE7855_RXX	-	231370	231393	TPD_latex_smRNA_Candi_365428	23	23
scaffold0001	229344	233468	ms1020076_scaffold0001_HBPB260_TE7855_RXX	-	231370	231393	young_trees_smRNA_Candi_329058	23	23
scaffold0001	229344	233468	ms1020076_scaffold0001_HBPB260_TE7855_RXX	-	231370	231394	health_latex_smRNA_Candi_519999	24	24
scaffold0001	229344	233468	ms1020076_scaffold0001_HBPB260_TE7855_RXX	-	231370	231394	TPD_latex_smRNA_Candi_237498	24	24
scaffold0001	229344	233468	ms1020076_scaffold0001_HBPB260_TE7855_RXX	-	231371	231395	health_latex_smRNA_Candi_21772	24	24
scaffold0001	229344	233468	ms1020076_scaffold0001_HBPB260_TE7855_RXX	-	231371	231395	TPD_latex_smRNA_Candi_506814	24	24
scaffold0001	229344	233468	ms1020076_scaffold0001_HBPB260_TE7855_RXX	-	231376	231400	TPD_latex_smRNA_Candi_3745	24	24
scaffold0001	229344	233468	ms1020076_scaffold0001_HBPB260_TE7855_RXX	-	231390	231413	TPD_latex_smRNA_Candi_106060	23	23
scaffold0001	229344	233468	ms1020076_scaffold0001_HBPB260_TE7855_RXX	-	231423	231447	health_latex_smRNA_Candi_162175	24	24
scaffold0001	229344	233468	ms1020076_scaffold0001_HBPB260_TE7855_RXX	-	231425	231449	health_latex_smRNA_Candi_552946	24	24
scaffold0001	229344	233468	ms1020076_scaffold0001_HBPB260_TE7855_RXX	-	231425	231449	TPD_latex_smRNA_Candi_80969	24	24
scaffold0001	229344	233468	ms1020076_scaffold0001_HBPB260_TE7855_RXX	-	231502	231523	young_trees_smRNA_Candi_233104	21	21
scaffold0001	229344	233468	ms1020076_scaffold0001_HBPB260_TE7855_RXX	-	231590	231613	TPD_latex_smRNA_Candi_204955	23	23
scaffold0001	229344	233468	ms1020076_scaffold0001_HBPB260_TE7855_RXX	-	231592	231613	health_latex_smRNA_Candi_450516	21	21
scaffold0001	229344	233468	ms1020076_scaffold0001_HBPB260_TE7855_RXX	-	231592	231613	TPD_latex_smRNA_Candi_288348	21	21
scaffold0001	229344	233468	ms1020076_scaffold0001_HBPB260_TE7855_RXX	-	231592	231613	young_trees_smRNA_Candi_171062	21	21
scaffold0001	229344	233468	ms1020076_scaffold0001_HBPB260_TE7855_RXX	-	231592	231614	young_trees_smRNA_Candi_273397	22	22
scaffold0001	229344	233468	ms1020076_scaffold0001_HBPB260_TE7855_RXX	-	231592	231615	health_latex_smRNA_Candi_98676	23	23
scaffold0001	229344	233468	ms1020076_scaffold0001_HBPB260_TE7855_RXX	-	231592	231615	young_trees_smRNA_Candi_200382	23	23
scaffold0001	229344	233468	ms1020076_scaffold0001_HBPB260_TE7855_RXX	-	231592	231616	health_latex_smRNA_Candi_152203	24	24
scaffold0001	229344	233468	ms1020076_scaffold0001_HBPB260_TE7855_RXX	-	231592	231616	TPD_latex_smRNA_Candi_374391	24	24
scaffold0001	229344	233468	ms1020076_scaffold0001_HBPB260_TE7855_RXX	-	231592	231616	young_trees_smRNA_Candi_163022	24	24
scaffold0001	229344	233468	ms1020076_scaffold0001_HBPB260_TE7855_RXX	-	231593	231616	health_latex_smRNA_Candi_506559	23	23
scaffold0001	229344	233468	ms1020076_scaffold0001_HBPB260_TE7855_RXX	-	231593	231616	TPD_latex_smRNA_Candi_140683	23	23
scaffold0001	229344	233468	ms1020076_scaffold0001_HBPB260_TE7855_RXX	-	231593	231617	TPD_latex_smRNA_Candi_93811	24	24
scaffold0001	229344	233468	ms1020076_scaffold0001_HBPB260_TE7855_RXX	-	231594	231617	health_latex_smRNA_Candi_310603	23	23
scaffold0001	229344	233468	ms1020076_scaffold0001_HBPB260_TE7855_RXX	-	231594	231617	TPD_latex_smRNA_Candi_529157	23	23
scaffold0001	229344	233468	ms1020076_scaffold0001_HBPB260_TE7855_RXX	-	231594	231617	young_trees_smRNA_Candi_14991	23	23
scaffold0001	229344	233468	ms1020076_scaffold0001_HBPB260_TE7855_RXX	-	231594	231617	young_trees_smRNA_Candi_289977	23	23
scaffold0001	229344	233468	ms1020076_scaffold0001_HBPB260_TE7855_RXX	-	231594	231618	health_latex_smRNA_Candi_94714	24	24
scaffold0001	229344	233468	ms1020076_scaffold0001_HBPB260_TE7855_RXX	-	231594	231618	TPD_latex_smRNA_Candi_244971	24	24
scaffold0001	229344	233468	ms1020076_scaffold0001_HBPB260_TE7855_RXX	-	231594	231618	young_trees_smRNA_Candi_111223	24	24
scaffold0001	229344	233468	ms1020076_scaffold0001_HBPB260_TE7855_RXX	-	231595	231617	health_latex_smRNA_Candi_300210	22	22
scaffold0001	229344	233468	ms1020076_scaffold0001_HBPB260_TE7855_RXX	-	231595	231617	TPD_latex_smRNA_Candi_473988	22	22
scaffold0001	229344	233468	ms1020076_scaffold0001_HBPB260_TE7855_RXX	-	231595	231618	health_latex_smRNA_Candi_119129	23	23
scaffold0001	229344	233468	ms1020076_scaffold0001_HBPB260_TE7855_RXX	-	231595	231618	TPD_latex_smRNA_Candi_533697	23	23
scaffold0001	229344	233468	ms1020076_scaffold0001_HBPB260_TE7855_RXX	-	231595	231618	young_trees_smRNA_Candi_264339	23	23
scaffold0001	229344	233468	ms1020076_scaffold0001_HBPB260_TE7855_RXX	-	231595	231619	health_latex_smRNA_Candi_413912	24	24
scaffold0001	229344	233468	ms1020076_scaffold0001_HBPB260_TE7855_RXX	-	231595	231619	TPD_latex_smRNA_Candi_188165	24	24
scaffold0001	229344	233468	ms1020076_scaffold0001_HBPB260_TE7855_RXX	-	231595	231619	young_trees_smRNA_Candi_253189	24	24
scaffold0001	229344	233468	ms1020076_scaffold0001_HBPB260_TE7855_RXX	-	231596	231620	health_latex_smRNA_Candi_102002	24	24
scaffold0001	229344	233468	ms1020076_scaffold0001_HBPB260_TE7855_RXX	-	231596	231620	TPD_latex_smRNA_Candi_314309	24	24
scaffold0001	229344	233468	ms1020076_scaffold0001_HBPB260_TE7855_RXX	-	231597	231618	TPD_latex_smRNA_Candi_169546	21	21
scaffold0001	229344	233468	ms1020076_scaffold0001_HBPB260_TE7855_RXX	-	231597	231620	health_latex_smRNA_Candi_403855	23	23
scaffold0001	229344	233468	ms1020076_scaffold0001_HBPB260_TE7855_RXX	-	231597	231620	TPD_latex_smRNA_Candi_387932	23	23
scaffold0001	229344	233468	ms1020076_scaffold0001_HBPB260_TE7855_RXX	-	231597	231620	young_trees_smRNA_Candi_156181	23	23
scaffold0001	229344	233468	ms1020076_scaffold0001_HBPB260_TE7855_RXX	-	231597	231621	health_latex_smRNA_Candi_490632	24	24
scaffold0001	229344	233468	ms1020076_scaffold0001_HBPB260_TE7855_RXX	-	231597	231621	TPD_latex_smRNA_Candi_117622	24	24
scaffold0001	229344	233468	ms1020076_scaffold0001_HBPB260_TE7855_RXX	-	231597	231621	TPD_latex_smRNA_Candi_530260	24	24
scaffold0001	229344	233468	ms1020076_scaffold0001_HBPB260_TE7855_RXX	-	231597	231621	young_trees_smRNA_Candi_340006	24	24
scaffold0001	229344	233468	ms1020076_scaffold0001_HBPB260_TE7855_RXX	-	231599	231621	TPD_latex_smRNA_Candi_533136	22	22
scaffold0001	229344	233468	ms1020076_scaffold0001_HBPB260_TE7855_RXX	-	231601	231624	health_latex_smRNA_Candi_264512	23	23
scaffold0001	229344	233468	ms1020076_scaffold0001_HBPB260_TE7855_RXX	-	231601	231624	TPD_latex_smRNA_Candi_452069	23	23
scaffold0001	229344	233468	ms1020076_scaffold0001_HBPB260_TE7855_RXX	-	231601	231624	young_trees_smRNA_Candi_214612	23	23
scaffold0001	229344	233468	ms1020076_scaffold0001_HBPB260_TE7855_RXX	-	231601	231625	TPD_latex_smRNA_Candi_40507	24	24
scaffold0001	229344	233468	ms1020076_scaffold0001_HBPB260_TE7855_RXX	-	231602	231624	health_latex_smRNA_Candi_279650	22	22
scaffold0001	229344	233468	ms1020076_scaffold0001_HBPB260_TE7855_RXX	-	231602	231624	TPD_latex_smRNA_Candi_31303	22	22
scaffold0001	229344	233468	ms1020076_scaffold0001_HBPB260_TE7855_RXX	-	231602	231624	young_trees_smRNA_Candi_225917	22	22
scaffold0001	229344	233468	ms1020076_scaffold0001_HBPB260_TE7855_RXX	-	231612	231634	TPD_latex_smRNA_Candi_33432	22	22
scaffold0001	229344	233468	ms1020076_scaffold0001_HBPB260_TE7855_RXX	-	231613	231634	health_latex_smRNA_Candi_238397	21	21
scaffold0001	229344	233468	ms1020076_scaffold0001_HBPB260_TE7855_RXX	-	231613	231634	TPD_latex_smRNA_Candi_443877	21	21
scaffold0001	229344	233468	ms1020076_scaffold0001_HBPB260_TE7855_RXX	-	231613	231636	health_latex_smRNA_Candi_417947	23	23
scaffold0001	229344	233468	ms1020076_scaffold0001_HBPB260_TE7855_RXX	-	231613	231636	health_latex_smRNA_Candi_540614	23	23
scaffold0001	229344	233468	ms1020076_scaffold0001_HBPB260_TE7855_RXX	-	231613	231636	TPD_latex_smRNA_Candi_274068	23	23
scaffold0001	229344	233468	ms1020076_scaffold0001_HBPB260_TE7855_RXX	-	231613	231636	TPD_latex_smRNA_Candi_71199	23	23
scaffold0001	229344	233468	ms1020076_scaffold0001_HBPB260_TE7855_RXX	-	231613	231636	young_trees_smRNA_Candi_110085	23	23
scaffold0001	229344	233468	ms1020076_scaffold0001_HBPB260_TE7855_RXX	-	231613	231636	young_trees_smRNA_Candi_301854	23	23
scaffold0001	229344	233468	ms1020076_scaffold0001_HBPB260_TE7855_RXX	-	231613	231637	health_latex_smRNA_Candi_176931	24	24
scaffold0001	229344	233468	ms1020076_scaffold0001_HBPB260_TE7855_RXX	-	231613	231637	TPD_latex_smRNA_Candi_176409	24	24
scaffold0001	229344	233468	ms1020076_scaffold0001_HBPB260_TE7855_RXX	-	232557	232580	health_latex_smRNA_Candi_459472	23	23
scaffold0001	229344	233468	ms1020076_scaffold0001_HBPB260_TE7855_RXX	-	232567	232590	health_latex_smRNA_Candi_395257	23	23
scaffold0001	229344	233468	ms1020076_scaffold0001_HBPB260_TE7855_RXX	-	232567	232590	TPD_latex_smRNA_Candi_230137	23	23
scaffold0001	229344	233468	ms1020076_scaffold0001_HBPB260_TE7855_RXX	-	232567	232590	young_trees_smRNA_Candi_290687	23	23
scaffold0001	229344	233468	ms1020076_scaffold0001_HBPB260_TE7855_RXX	-	232567	232591	health_latex_smRNA_Candi_55199	24	24
scaffold0001	229344	233468	ms1020076_scaffold0001_HBPB260_TE7855_RXX	-	232567	232591	health_latex_smRNA_Candi_57342	24	24
scaffold0001	229344	233468	ms1020076_scaffold0001_HBPB260_TE7855_RXX	-	232567	232591	TPD_latex_smRNA_Candi_365615	24	24
scaffold0001	229344	233468	ms1020076_scaffold0001_HBPB260_TE7855_RXX	-	232567	232591	young_trees_smRNA_Candi_327106	24	24
scaffold0001	229344	233468	ms1020076_scaffold0001_HBPB260_TE7855_RXX	-	232736	232760	TPD_latex_smRNA_Candi_380526	24	24
scaffold0001	229344	233468	ms1020076_scaffold0001_HBPB260_TE7855_RXX	-	233143	233167	TPD_latex_smRNA_Candi_111891	24	24
scaffold0001	231003	232876	ms961788_scaffold0001_HBPB260_TE8384_RLC	-	231215	231237	health_latex_smRNA_Candi_221236	22	22
scaffold0001	231003	232876	ms961788_scaffold0001_HBPB260_TE8384_RLC	-	231221	231244	health_latex_smRNA_Candi_370941	23	23
scaffold0001	231003	232876	ms961788_scaffold0001_HBPB260_TE8384_RLC	-	231221	231244	TPD_latex_smRNA_Candi_535051	23	23
scaffold0001	231003	232876	ms961788_scaffold0001_HBPB260_TE8384_RLC	-	231229	231251	health_latex_smRNA_Candi_87024	22	22
scaffold0001	231003	232876	ms961788_scaffold0001_HBPB260_TE8384_RLC	-	231229	231251	TPD_latex_smRNA_Candi_253128	22	22
scaffold0001	231003	232876	ms961788_scaffold0001_HBPB260_TE8384_RLC	-	231232	231255	health_latex_smRNA_Candi_403515	23	23
scaffold0001	231003	232876	ms961788_scaffold0001_HBPB260_TE8384_RLC	-	231232	231255	TPD_latex_smRNA_Candi_371184	23	23
scaffold0001	231003	232876	ms961788_scaffold0001_HBPB260_TE8384_RLC	-	231232	231255	young_trees_smRNA_Candi_8357	23	23
scaffold0001	231003	232876	ms961788_scaffold0001_HBPB260_TE8384_RLC	-	231232	231255	young_trees_smRNA_Candi_93004	23	23
scaffold0001	231003	232876	ms961788_scaffold0001_HBPB260_TE8384_RLC	-	231243	231267	health_latex_smRNA_Candi_276286	24	24
scaffold0001	231003	232876	ms961788_scaffold0001_HBPB260_TE8384_RLC	-	231243	231267	TPD_latex_smRNA_Candi_238206	24	24
scaffold0001	231003	232876	ms961788_scaffold0001_HBPB260_TE8384_RLC	-	231248	231271	health_latex_smRNA_Candi_531027	23	23
scaffold0001	231003	232876	ms961788_scaffold0001_HBPB260_TE8384_RLC	-	231248	231271	TPD_latex_smRNA_Candi_349891	23	23
scaffold0001	231003	232876	ms961788_scaffold0001_HBPB260_TE8384_RLC	-	231248	231272	health_latex_smRNA_Candi_52618	24	24
scaffold0001	231003	232876	ms961788_scaffold0001_HBPB260_TE8384_RLC	-	231249	231272	health_latex_smRNA_Candi_367587	23	23
scaffold0001	231003	232876	ms961788_scaffold0001_HBPB260_TE8384_RLC	-	231249	231272	TPD_latex_smRNA_Candi_474567	23	23
scaffold0001	231003	232876	ms961788_scaffold0001_HBPB260_TE8384_RLC	-	231250	231274	health_latex_smRNA_Candi_309192	24	24
scaffold0001	231003	232876	ms961788_scaffold0001_HBPB260_TE8384_RLC	-	231250	231274	TPD_latex_smRNA_Candi_196986	24	24
scaffold0001	231003	232876	ms961788_scaffold0001_HBPB260_TE8384_RLC	-	231252	231276	health_latex_smRNA_Candi_81466	24	24
scaffold0001	231003	232876	ms961788_scaffold0001_HBPB260_TE8384_RLC	-	231252	231276	TPD_latex_smRNA_Candi_60602	24	24
scaffold0001	231003	232876	ms961788_scaffold0001_HBPB260_TE8384_RLC	-	231252	231276	young_trees_smRNA_Candi_289149	24	24
scaffold0001	231003	232876	ms961788_scaffold0001_HBPB260_TE8384_RLC	-	231256	231279	health_latex_smRNA_Candi_374007	23	23
scaffold0001	231003	232876	ms961788_scaffold0001_HBPB260_TE8384_RLC	-	231256	231279	TPD_latex_smRNA_Candi_172436	23	23
scaffold0001	231003	232876	ms961788_scaffold0001_HBPB260_TE8384_RLC	-	231256	231279	young_trees_smRNA_Candi_51769	23	23
scaffold0001	231003	232876	ms961788_scaffold0001_HBPB260_TE8384_RLC	-	231256	231280	health_latex_smRNA_Candi_132885	24	24
scaffold0001	231003	232876	ms961788_scaffold0001_HBPB260_TE8384_RLC	-	231256	231280	TPD_latex_smRNA_Candi_244225	24	24
scaffold0001	231003	232876	ms961788_scaffold0001_HBPB260_TE8384_RLC	-	231256	231280	young_trees_smRNA_Candi_34382	24	24
scaffold0001	231003	232876	ms961788_scaffold0001_HBPB260_TE8384_RLC	-	231258	231281	health_latex_smRNA_Candi_385849	23	23
scaffold0001	231003	232876	ms961788_scaffold0001_HBPB260_TE8384_RLC	-	231258	231281	TPD_latex_smRNA_Candi_285045	23	23
scaffold0001	231003	232876	ms961788_scaffold0001_HBPB260_TE8384_RLC	-	231258	231281	young_trees_smRNA_Candi_40985	23	23
scaffold0001	231003	232876	ms961788_scaffold0001_HBPB260_TE8384_RLC	-	231259	231280	TPD_latex_smRNA_Candi_67961	21	21
scaffold0001	231003	232876	ms961788_scaffold0001_HBPB260_TE8384_RLC	-	231268	231291	health_latex_smRNA_Candi_212245	23	23
scaffold0001	231003	232876	ms961788_scaffold0001_HBPB260_TE8384_RLC	-	231343	231365	health_latex_smRNA_Candi_67582	22	22
scaffold0001	231003	232876	ms961788_scaffold0001_HBPB260_TE8384_RLC	-	231343	231365	TPD_latex_smRNA_Candi_62437	22	22
scaffold0001	231003	232876	ms961788_scaffold0001_HBPB260_TE8384_RLC	-	231343	231366	health_latex_smRNA_Candi_289591	23	23
scaffold0001	231003	232876	ms961788_scaffold0001_HBPB260_TE8384_RLC	-	231343	231366	TPD_latex_smRNA_Candi_380844	23	23
scaffold0001	231003	232876	ms961788_scaffold0001_HBPB260_TE8384_RLC	-	231343	231366	young_trees_smRNA_Candi_197542	23	23
scaffold0001	231003	232876	ms961788_scaffold0001_HBPB260_TE8384_RLC	-	231343	231367	health_latex_smRNA_Candi_371434	24	24
scaffold0001	231003	232876	ms961788_scaffold0001_HBPB260_TE8384_RLC	-	231343	231367	TPD_latex_smRNA_Candi_365320	24	24
scaffold0001	231003	232876	ms961788_scaffold0001_HBPB260_TE8384_RLC	-	231343	231367	young_trees_smRNA_Candi_261778	24	24
scaffold0001	231003	232876	ms961788_scaffold0001_HBPB260_TE8384_RLC	-	231344	231367	health_latex_smRNA_Candi_316253	23	23
scaffold0001	231003	232876	ms961788_scaffold0001_HBPB260_TE8384_RLC	-	231344	231367	TPD_latex_smRNA_Candi_274616	23	23
scaffold0001	231003	232876	ms961788_scaffold0001_HBPB260_TE8384_RLC	-	231344	231367	young_trees_smRNA_Candi_773	23	23
scaffold0001	231003	232876	ms961788_scaffold0001_HBPB260_TE8384_RLC	-	231344	231368	young_trees_smRNA_Candi_54725	24	24
scaffold0001	231003	232876	ms961788_scaffold0001_HBPB260_TE8384_RLC	-	231366	231390	health_latex_smRNA_Candi_499761	24	24
scaffold0001	231003	232876	ms961788_scaffold0001_HBPB260_TE8384_RLC	-	231366	231390	young_trees_smRNA_Candi_239209	24	24
scaffold0001	231003	232876	ms961788_scaffold0001_HBPB260_TE8384_RLC	-	231367	231389	health_latex_smRNA_Candi_308418	22	22
scaffold0001	231003	232876	ms961788_scaffold0001_HBPB260_TE8384_RLC	-	231367	231389	TPD_latex_smRNA_Candi_78550	22	22
scaffold0001	231003	232876	ms961788_scaffold0001_HBPB260_TE8384_RLC	-	231367	231390	health_latex_smRNA_Candi_349305	23	23
scaffold0001	231003	232876	ms961788_scaffold0001_HBPB260_TE8384_RLC	-	231367	231390	TPD_latex_smRNA_Candi_39602	23	23
scaffold0001	231003	232876	ms961788_scaffold0001_HBPB260_TE8384_RLC	-	231367	231390	young_trees_smRNA_Candi_354795	23	23
scaffold0001	231003	232876	ms961788_scaffold0001_HBPB260_TE8384_RLC	-	231370	231392	health_latex_smRNA_Candi_210026	22	22
scaffold0001	231003	232876	ms961788_scaffold0001_HBPB260_TE8384_RLC	-	231370	231392	TPD_latex_smRNA_Candi_485846	22	22
scaffold0001	231003	232876	ms961788_scaffold0001_HBPB260_TE8384_RLC	-	231370	231393	health_latex_smRNA_Candi_357881	23	23
scaffold0001	231003	232876	ms961788_scaffold0001_HBPB260_TE8384_RLC	-	231370	231393	TPD_latex_smRNA_Candi_365428	23	23
scaffold0001	231003	232876	ms961788_scaffold0001_HBPB260_TE8384_RLC	-	231370	231393	young_trees_smRNA_Candi_329058	23	23
scaffold0001	231003	232876	ms961788_scaffold0001_HBPB260_TE8384_RLC	-	231370	231394	health_latex_smRNA_Candi_519999	24	24
scaffold0001	231003	232876	ms961788_scaffold0001_HBPB260_TE8384_RLC	-	231370	231394	TPD_latex_smRNA_Candi_237498	24	24
scaffold0001	231003	232876	ms961788_scaffold0001_HBPB260_TE8384_RLC	-	231371	231395	health_latex_smRNA_Candi_21772	24	24
scaffold0001	231003	232876	ms961788_scaffold0001_HBPB260_TE8384_RLC	-	231371	231395	TPD_latex_smRNA_Candi_506814	24	24
scaffold0001	231003	232876	ms961788_scaffold0001_HBPB260_TE8384_RLC	-	231376	231400	TPD_latex_smRNA_Candi_3745	24	24
scaffold0001	231003	232876	ms961788_scaffold0001_HBPB260_TE8384_RLC	-	231390	231413	TPD_latex_smRNA_Candi_106060	23	23
scaffold0001	231003	232876	ms961788_scaffold0001_HBPB260_TE8384_RLC	-	231423	231447	health_latex_smRNA_Candi_162175	24	24
scaffold0001	231003	232876	ms961788_scaffold0001_HBPB260_TE8384_RLC	-	231425	231449	health_latex_smRNA_Candi_552946	24	24
scaffold0001	231003	232876	ms961788_scaffold0001_HBPB260_TE8384_RLC	-	231425	231449	TPD_latex_smRNA_Candi_80969	24	24
scaffold0001	231003	232876	ms961788_scaffold0001_HBPB260_TE8384_RLC	-	231502	231523	young_trees_smRNA_Candi_233104	21	21
scaffold0001	231003	232876	ms961788_scaffold0001_HBPB260_TE8384_RLC	-	231590	231613	TPD_latex_smRNA_Candi_204955	23	23
scaffold0001	231003	232876	ms961788_scaffold0001_HBPB260_TE8384_RLC	-	231592	231613	health_latex_smRNA_Candi_450516	21	21
scaffold0001	231003	232876	ms961788_scaffold0001_HBPB260_TE8384_RLC	-	231592	231613	TPD_latex_smRNA_Candi_288348	21	21
scaffold0001	231003	232876	ms961788_scaffold0001_HBPB260_TE8384_RLC	-	231592	231613	young_trees_smRNA_Candi_171062	21	21
scaffold0001	231003	232876	ms961788_scaffold0001_HBPB260_TE8384_RLC	-	231592	231614	young_trees_smRNA_Candi_273397	22	22
scaffold0001	231003	232876	ms961788_scaffold0001_HBPB260_TE8384_RLC	-	231592	231615	health_latex_smRNA_Candi_98676	23	23
scaffold0001	231003	232876	ms961788_scaffold0001_HBPB260_TE8384_RLC	-	231592	231615	young_trees_smRNA_Candi_200382	23	23
scaffold0001	231003	232876	ms961788_scaffold0001_HBPB260_TE8384_RLC	-	231592	231616	health_latex_smRNA_Candi_152203	24	24
scaffold0001	231003	232876	ms961788_scaffold0001_HBPB260_TE8384_RLC	-	231592	231616	TPD_latex_smRNA_Candi_374391	24	24
scaffold0001	231003	232876	ms961788_scaffold0001_HBPB260_TE8384_RLC	-	231592	231616	young_trees_smRNA_Candi_163022	24	24
scaffold0001	231003	232876	ms961788_scaffold0001_HBPB260_TE8384_RLC	-	231593	231616	health_latex_smRNA_Candi_506559	23	23
scaffold0001	231003	232876	ms961788_scaffold0001_HBPB260_TE8384_RLC	-	231593	231616	TPD_latex_smRNA_Candi_140683	23	23
scaffold0001	231003	232876	ms961788_scaffold0001_HBPB260_TE8384_RLC	-	231593	231617	TPD_latex_smRNA_Candi_93811	24	24
scaffold0001	231003	232876	ms961788_scaffold0001_HBPB260_TE8384_RLC	-	231594	231617	health_latex_smRNA_Candi_310603	23	23
scaffold0001	231003	232876	ms961788_scaffold0001_HBPB260_TE8384_RLC	-	231594	231617	TPD_latex_smRNA_Candi_529157	23	23
scaffold0001	231003	232876	ms961788_scaffold0001_HBPB260_TE8384_RLC	-	231594	231617	young_trees_smRNA_Candi_14991	23	23
scaffold0001	231003	232876	ms961788_scaffold0001_HBPB260_TE8384_RLC	-	231594	231617	young_trees_smRNA_Candi_289977	23	23
scaffold0001	231003	232876	ms961788_scaffold0001_HBPB260_TE8384_RLC	-	231594	231618	health_latex_smRNA_Candi_94714	24	24
scaffold0001	231003	232876	ms961788_scaffold0001_HBPB260_TE8384_RLC	-	231594	231618	TPD_latex_smRNA_Candi_244971	24	24
scaffold0001	231003	232876	ms961788_scaffold0001_HBPB260_TE8384_RLC	-	231594	231618	young_trees_smRNA_Candi_111223	24	24
scaffold0001	231003	232876	ms961788_scaffold0001_HBPB260_TE8384_RLC	-	231595	231617	health_latex_smRNA_Candi_300210	22	22
scaffold0001	231003	232876	ms961788_scaffold0001_HBPB260_TE8384_RLC	-	231595	231617	TPD_latex_smRNA_Candi_473988	22	22
scaffold0001	231003	232876	ms961788_scaffold0001_HBPB260_TE8384_RLC	-	231595	231618	health_latex_smRNA_Candi_119129	23	23
scaffold0001	231003	232876	ms961788_scaffold0001_HBPB260_TE8384_RLC	-	231595	231618	TPD_latex_smRNA_Candi_533697	23	23
scaffold0001	231003	232876	ms961788_scaffold0001_HBPB260_TE8384_RLC	-	231595	231618	young_trees_smRNA_Candi_264339	23	23
scaffold0001	231003	232876	ms961788_scaffold0001_HBPB260_TE8384_RLC	-	231595	231619	health_latex_smRNA_Candi_413912	24	24
scaffold0001	231003	232876	ms961788_scaffold0001_HBPB260_TE8384_RLC	-	231595	231619	TPD_latex_smRNA_Candi_188165	24	24
scaffold0001	231003	232876	ms961788_scaffold0001_HBPB260_TE8384_RLC	-	231595	231619	young_trees_smRNA_Candi_253189	24	24
scaffold0001	231003	232876	ms961788_scaffold0001_HBPB260_TE8384_RLC	-	231596	231620	health_latex_smRNA_Candi_102002	24	24
scaffold0001	231003	232876	ms961788_scaffold0001_HBPB260_TE8384_RLC	-	231596	231620	TPD_latex_smRNA_Candi_314309	24	24
scaffold0001	231003	232876	ms961788_scaffold0001_HBPB260_TE8384_RLC	-	231597	231618	TPD_latex_smRNA_Candi_169546	21	21
scaffold0001	231003	232876	ms961788_scaffold0001_HBPB260_TE8384_RLC	-	231597	231620	health_latex_smRNA_Candi_403855	23	23
scaffold0001	231003	232876	ms961788_scaffold0001_HBPB260_TE8384_RLC	-	231597	231620	TPD_latex_smRNA_Candi_387932	23	23
scaffold0001	231003	232876	ms961788_scaffold0001_HBPB260_TE8384_RLC	-	231597	231620	young_trees_smRNA_Candi_156181	23	23
scaffold0001	231003	232876	ms961788_scaffold0001_HBPB260_TE8384_RLC	-	231597	231621	health_latex_smRNA_Candi_490632	24	24
scaffold0001	231003	232876	ms961788_scaffold0001_HBPB260_TE8384_RLC	-	231597	231621	TPD_latex_smRNA_Candi_117622	24	24
scaffold0001	231003	232876	ms961788_scaffold0001_HBPB260_TE8384_RLC	-	231597	231621	TPD_latex_smRNA_Candi_530260	24	24
scaffold0001	231003	232876	ms961788_scaffold0001_HBPB260_TE8384_RLC	-	231597	231621	young_trees_smRNA_Candi_340006	24	24
scaffold0001	231003	232876	ms961788_scaffold0001_HBPB260_TE8384_RLC	-	231599	231621	TPD_latex_smRNA_Candi_533136	22	22
scaffold0001	231003	232876	ms961788_scaffold0001_HBPB260_TE8384_RLC	-	231601	231624	health_latex_smRNA_Candi_264512	23	23
scaffold0001	231003	232876	ms961788_scaffold0001_HBPB260_TE8384_RLC	-	231601	231624	TPD_latex_smRNA_Candi_452069	23	23
scaffold0001	231003	232876	ms961788_scaffold0001_HBPB260_TE8384_RLC	-	231601	231624	young_trees_smRNA_Candi_214612	23	23
scaffold0001	231003	232876	ms961788_scaffold0001_HBPB260_TE8384_RLC	-	231601	231625	TPD_latex_smRNA_Candi_40507	24	24
scaffold0001	231003	232876	ms961788_scaffold0001_HBPB260_TE8384_RLC	-	231602	231624	health_latex_smRNA_Candi_279650	22	22
scaffold0001	231003	232876	ms961788_scaffold0001_HBPB260_TE8384_RLC	-	231602	231624	TPD_latex_smRNA_Candi_31303	22	22
scaffold0001	231003	232876	ms961788_scaffold0001_HBPB260_TE8384_RLC	-	231602	231624	young_trees_smRNA_Candi_225917	22	22
scaffold0001	231003	232876	ms961788_scaffold0001_HBPB260_TE8384_RLC	-	231612	231634	TPD_latex_smRNA_Candi_33432	22	22
scaffold0001	231003	232876	ms961788_scaffold0001_HBPB260_TE8384_RLC	-	231613	231634	health_latex_smRNA_Candi_238397	21	21
scaffold0001	231003	232876	ms961788_scaffold0001_HBPB260_TE8384_RLC	-	231613	231634	TPD_latex_smRNA_Candi_443877	21	21
scaffold0001	231003	232876	ms961788_scaffold0001_HBPB260_TE8384_RLC	-	231613	231636	health_latex_smRNA_Candi_417947	23	23
scaffold0001	231003	232876	ms961788_scaffold0001_HBPB260_TE8384_RLC	-	231613	231636	health_latex_smRNA_Candi_540614	23	23
scaffold0001	231003	232876	ms961788_scaffold0001_HBPB260_TE8384_RLC	-	231613	231636	TPD_latex_smRNA_Candi_274068	23	23
scaffold0001	231003	232876	ms961788_scaffold0001_HBPB260_TE8384_RLC	-	231613	231636	TPD_latex_smRNA_Candi_71199	23	23
scaffold0001	231003	232876	ms961788_scaffold0001_HBPB260_TE8384_RLC	-	231613	231636	young_trees_smRNA_Candi_110085	23	23
scaffold0001	231003	232876	ms961788_scaffold0001_HBPB260_TE8384_RLC	-	231613	231636	young_trees_smRNA_Candi_301854	23	23
scaffold0001	231003	232876	ms961788_scaffold0001_HBPB260_TE8384_RLC	-	231613	231637	health_latex_smRNA_Candi_176931	24	24
scaffold0001	231003	232876	ms961788_scaffold0001_HBPB260_TE8384_RLC	-	231613	231637	TPD_latex_smRNA_Candi_176409	24	24
scaffold0001	231003	232876	ms961788_scaffold0001_HBPB260_TE8384_RLC	-	232557	232580	health_latex_smRNA_Candi_459472	23	23
scaffold0001	231003	232876	ms961788_scaffold0001_HBPB260_TE8384_RLC	-	232567	232590	health_latex_smRNA_Candi_395257	23	23
scaffold0001	231003	232876	ms961788_scaffold0001_HBPB260_TE8384_RLC	-	232567	232590	TPD_latex_smRNA_Candi_230137	23	23
scaffold0001	231003	232876	ms961788_scaffold0001_HBPB260_TE8384_RLC	-	232567	232590	young_trees_smRNA_Candi_290687	23	23
scaffold0001	231003	232876	ms961788_scaffold0001_HBPB260_TE8384_RLC	-	232567	232591	health_latex_smRNA_Candi_55199	24	24
scaffold0001	231003	232876	ms961788_scaffold0001_HBPB260_TE8384_RLC	-	232567	232591	health_latex_smRNA_Candi_57342	24	24
scaffold0001	231003	232876	ms961788_scaffold0001_HBPB260_TE8384_RLC	-	232567	232591	TPD_latex_smRNA_Candi_365615	24	24
scaffold0001	231003	232876	ms961788_scaffold0001_HBPB260_TE8384_RLC	-	232567	232591	young_trees_smRNA_Candi_327106	24	24
scaffold0001	231003	232876	ms961788_scaffold0001_HBPB260_TE8384_RLC	-	232736	232760	TPD_latex_smRNA_Candi_380526	24	24
scaffold0001	234069	234948	ms961780_scaffold0001_HBPB260_TE7853_RLG	-	234078	234101	young_trees_smRNA_Candi_290093	23	23
scaffold0001	234069	234948	ms961780_scaffold0001_HBPB260_TE7853_RLG	-	234081	234104	health_latex_smRNA_Candi_413295	23	23
scaffold0001	234069	234948	ms961780_scaffold0001_HBPB260_TE7853_RLG	-	234081	234104	TPD_latex_smRNA_Candi_193263	23	23
scaffold0001	234069	234948	ms961780_scaffold0001_HBPB260_TE7853_RLG	-	234125	234149	health_latex_smRNA_Candi_220292	24	24
scaffold0001	234069	234948	ms961780_scaffold0001_HBPB260_TE7853_RLG	-	234125	234149	TPD_latex_smRNA_Candi_462233	24	24
scaffold0001	234069	234948	ms961780_scaffold0001_HBPB260_TE7853_RLG	-	234125	234149	young_trees_smRNA_Candi_259129	24	24
scaffold0001	234069	234948	ms961780_scaffold0001_HBPB260_TE7853_RLG	-	234354	234377	TPD_latex_smRNA_Candi_114617	23	23
scaffold0001	234069	234948	ms961780_scaffold0001_HBPB260_TE7853_RLG	-	234873	234897	health_latex_smRNA_Candi_5569	24	24
scaffold0001	234069	234948	ms961780_scaffold0001_HBPB260_TE7853_RLG	-	234876	234897	health_latex_smRNA_Candi_232944	21	21
scaffold0001	234069	234948	ms961780_scaffold0001_HBPB260_TE7853_RLG	-	234876	234897	TPD_latex_smRNA_Candi_414064	21	21
scaffold0001	234069	234948	ms961780_scaffold0001_HBPB260_TE7853_RLG	-	234876	234897	young_trees_smRNA_Candi_92395	21	21
scaffold0001	235021	237910	ms961789_scaffold0001_HBPB260_TE8384_RLC	-	235064	235088	TPD_latex_smRNA_Candi_10005	24	24
scaffold0001	235021	237910	ms961789_scaffold0001_HBPB260_TE8384_RLC	-	236017	236040	health_latex_smRNA_Candi_163343	23	23
scaffold0001	235021	237910	ms961789_scaffold0001_HBPB260_TE8384_RLC	-	236017	236040	TPD_latex_smRNA_Candi_229301	23	23
scaffold0001	235021	237910	ms961789_scaffold0001_HBPB260_TE8384_RLC	-	236017	236040	young_trees_smRNA_Candi_48914	23	23
scaffold0001	235021	237910	ms961789_scaffold0001_HBPB260_TE8384_RLC	-	236017	236041	health_latex_smRNA_Candi_67294	24	24
scaffold0001	235021	237910	ms961789_scaffold0001_HBPB260_TE8384_RLC	-	236017	236041	TPD_latex_smRNA_Candi_293890	24	24
scaffold0001	235021	237910	ms961789_scaffold0001_HBPB260_TE8384_RLC	-	236023	236045	TPD_latex_smRNA_Candi_439516	22	22
scaffold0001	235021	237910	ms961789_scaffold0001_HBPB260_TE8384_RLC	-	236023	236047	TPD_latex_smRNA_Candi_508368	24	24
scaffold0001	235021	237910	ms961789_scaffold0001_HBPB260_TE8384_RLC	-	236206	236228	health_latex_smRNA_Candi_471316	22	22
scaffold0001	235021	237910	ms961789_scaffold0001_HBPB260_TE8384_RLC	-	236416	236437	TPD_latex_smRNA_Candi_352072	21	21
scaffold0001	235021	237910	ms961789_scaffold0001_HBPB260_TE8384_RLC	-	237201	237224	health_latex_smRNA_Candi_510124	23	23
scaffold0001	235021	237910	ms961789_scaffold0001_HBPB260_TE8384_RLC	-	237201	237224	TPD_latex_smRNA_Candi_170599	23	23
scaffold0001	244561	251464	ms196086_scaffold0001_HBPB260_TE3835_RLX	-	244959	244980	health_latex_smRNA_Candi_415862	21	21
scaffold0001	244561	251464	ms196086_scaffold0001_HBPB260_TE3835_RLX	-	244959	244980	TPD_latex_smRNA_Candi_227337	21	21
scaffold0001	244561	251464	ms196086_scaffold0001_HBPB260_TE3835_RLX	-	245646	245670	health_latex_smRNA_Candi_46912	24	24
scaffold0001	244561	251464	ms196086_scaffold0001_HBPB260_TE3835_RLX	-	245651	245675	health_latex_smRNA_Candi_539168	24	24
scaffold0001	244561	251464	ms196086_scaffold0001_HBPB260_TE3835_RLX	-	245651	245675	TPD_latex_smRNA_Candi_31258	24	24
scaffold0001	244561	251464	ms196086_scaffold0001_HBPB260_TE3835_RLX	-	245651	245675	young_trees_smRNA_Candi_298238	24	24
scaffold0001	244561	251464	ms196086_scaffold0001_HBPB260_TE3835_RLX	-	245653	245677	health_latex_smRNA_Candi_289588	24	24
scaffold0001	244561	251464	ms196086_scaffold0001_HBPB260_TE3835_RLX	-	245653	245677	TPD_latex_smRNA_Candi_211314	24	24
scaffold0001	244561	251464	ms196086_scaffold0001_HBPB260_TE3835_RLX	-	245655	245678	TPD_latex_smRNA_Candi_470963	23	23
scaffold0001	244561	251464	ms196086_scaffold0001_HBPB260_TE3835_RLX	-	245925	245946	health_latex_smRNA_Candi_147802	21	21
scaffold0001	244561	251464	ms196086_scaffold0001_HBPB260_TE3835_RLX	-	245925	245946	TPD_latex_smRNA_Candi_298338	21	21
scaffold0001	244561	251464	ms196086_scaffold0001_HBPB260_TE3835_RLX	-	245925	245949	TPD_latex_smRNA_Candi_33910	24	24
scaffold0001	244561	251464	ms196086_scaffold0001_HBPB260_TE3835_RLX	-	245926	245949	health_latex_smRNA_Candi_126665	23	23
scaffold0001	244561	251464	ms196086_scaffold0001_HBPB260_TE3835_RLX	-	245926	245949	TPD_latex_smRNA_Candi_207174	23	23
scaffold0001	244561	251464	ms196086_scaffold0001_HBPB260_TE3835_RLX	-	245926	245949	young_trees_smRNA_Candi_52654	23	23
scaffold0001	244561	251464	ms196086_scaffold0001_HBPB260_TE3835_RLX	-	245927	245949	TPD_latex_smRNA_Candi_281295	22	22
scaffold0001	244561	251464	ms196086_scaffold0001_HBPB260_TE3835_RLX	-	245928	245951	health_latex_smRNA_Candi_401958	23	23
scaffold0001	244561	251464	ms196086_scaffold0001_HBPB260_TE3835_RLX	-	245928	245951	young_trees_smRNA_Candi_182277	23	23
scaffold0001	244561	251464	ms196086_scaffold0001_HBPB260_TE3835_RLX	-	245928	245952	health_latex_smRNA_Candi_77293	24	24
scaffold0001	244561	251464	ms196086_scaffold0001_HBPB260_TE3835_RLX	-	245928	245952	young_trees_smRNA_Candi_162832	24	24
scaffold0001	244561	251464	ms196086_scaffold0001_HBPB260_TE3835_RLX	-	245930	245953	young_trees_smRNA_Candi_67368	23	23
scaffold0001	244561	251464	ms196086_scaffold0001_HBPB260_TE3835_RLX	-	245930	245954	health_latex_smRNA_Candi_271611	24	24
scaffold0001	244561	251464	ms196086_scaffold0001_HBPB260_TE3835_RLX	-	245930	245954	TPD_latex_smRNA_Candi_169488	24	24
scaffold0001	244561	251464	ms196086_scaffold0001_HBPB260_TE3835_RLX	-	245930	245954	young_trees_smRNA_Candi_334055	24	24
scaffold0001	244561	251464	ms196086_scaffold0001_HBPB260_TE3835_RLX	-	245931	245952	TPD_latex_smRNA_Candi_329134	21	21
scaffold0001	244561	251464	ms196086_scaffold0001_HBPB260_TE3835_RLX	-	245933	245957	health_latex_smRNA_Candi_165024	24	24
scaffold0001	244561	251464	ms196086_scaffold0001_HBPB260_TE3835_RLX	-	245933	245957	TPD_latex_smRNA_Candi_55771	24	24
scaffold0001	244561	251464	ms196086_scaffold0001_HBPB260_TE3835_RLX	-	245967	245991	health_latex_smRNA_Candi_327132	24	24
scaffold0001	244561	251464	ms196086_scaffold0001_HBPB260_TE3835_RLX	-	245967	245991	TPD_latex_smRNA_Candi_460077	24	24
scaffold0001	244561	251464	ms196086_scaffold0001_HBPB260_TE3835_RLX	-	246028	246051	health_latex_smRNA_Candi_387299	23	23
scaffold0001	244561	251464	ms196086_scaffold0001_HBPB260_TE3835_RLX	-	246036	246058	health_latex_smRNA_Candi_457785	22	22
scaffold0001	244561	251464	ms196086_scaffold0001_HBPB260_TE3835_RLX	-	246036	246058	young_trees_smRNA_Candi_241074	22	22
scaffold0001	244561	251464	ms196086_scaffold0001_HBPB260_TE3835_RLX	-	246126	246149	health_latex_smRNA_Candi_42996	23	23
scaffold0001	244561	251464	ms196086_scaffold0001_HBPB260_TE3835_RLX	-	246126	246149	young_trees_smRNA_Candi_159737	23	23
scaffold0001	244561	251464	ms196086_scaffold0001_HBPB260_TE3835_RLX	-	246150	246173	health_latex_smRNA_Candi_373401	23	23
scaffold0001	244561	251464	ms196086_scaffold0001_HBPB260_TE3835_RLX	-	246150	246173	TPD_latex_smRNA_Candi_383136	23	23
scaffold0001	244561	251464	ms196086_scaffold0001_HBPB260_TE3835_RLX	-	246150	246173	young_trees_smRNA_Candi_335404	23	23
scaffold0001	244561	251464	ms196086_scaffold0001_HBPB260_TE3835_RLX	-	246167	246189	health_latex_smRNA_Candi_509701	22	22
scaffold0001	244561	251464	ms196086_scaffold0001_HBPB260_TE3835_RLX	-	246167	246189	TPD_latex_smRNA_Candi_85092	22	22
scaffold0001	244561	251464	ms196086_scaffold0001_HBPB260_TE3835_RLX	-	246167	246191	TPD_latex_smRNA_Candi_87716	24	24
scaffold0001	244561	251464	ms196086_scaffold0001_HBPB260_TE3835_RLX	-	246476	246499	health_latex_smRNA_Candi_29488	23	23
scaffold0001	244561	251464	ms196086_scaffold0001_HBPB260_TE3835_RLX	-	246476	246499	young_trees_smRNA_Candi_188080	23	23
scaffold0001	244561	251464	ms196086_scaffold0001_HBPB260_TE3835_RLX	-	246501	246525	health_latex_smRNA_Candi_82745	24	24
scaffold0001	244561	251464	ms196086_scaffold0001_HBPB260_TE3835_RLX	-	246501	246525	TPD_latex_smRNA_Candi_529266	24	24
scaffold0001	244561	251464	ms196086_scaffold0001_HBPB260_TE3835_RLX	-	246504	246525	TPD_latex_smRNA_Candi_341950	21	21
scaffold0001	244561	251464	ms196086_scaffold0001_HBPB260_TE3835_RLX	-	246648	246669	TPD_latex_smRNA_Candi_298281	21	21
scaffold0001	244561	251464	ms196086_scaffold0001_HBPB260_TE3835_RLX	-	246648	246669	young_trees_smRNA_Candi_238923	21	21
scaffold0001	244561	251464	ms196086_scaffold0001_HBPB260_TE3835_RLX	-	246698	246721	young_trees_smRNA_Candi_169325	23	23
scaffold0001	244561	251464	ms196086_scaffold0001_HBPB260_TE3835_RLX	-	246806	246830	TPD_latex_smRNA_Candi_89843	24	24
scaffold0001	244561	251464	ms196086_scaffold0001_HBPB260_TE3835_RLX	-	246815	246838	TPD_latex_smRNA_Candi_526832	23	23
scaffold0001	244561	251464	ms196086_scaffold0001_HBPB260_TE3835_RLX	-	246815	246838	young_trees_smRNA_Candi_133627	23	23
scaffold0001	244561	251464	ms196086_scaffold0001_HBPB260_TE3835_RLX	-	246869	246893	health_latex_smRNA_Candi_499527	24	24
scaffold0001	244561	251464	ms196086_scaffold0001_HBPB260_TE3835_RLX	-	246874	246896	health_latex_smRNA_Candi_480668	22	22
scaffold0001	244561	251464	ms196086_scaffold0001_HBPB260_TE3835_RLX	-	246874	246896	TPD_latex_smRNA_Candi_393775	22	22
scaffold0001	244561	251464	ms196086_scaffold0001_HBPB260_TE3835_RLX	-	246878	246902	health_latex_smRNA_Candi_94810	24	24
scaffold0001	244561	251464	ms196086_scaffold0001_HBPB260_TE3835_RLX	-	246878	246902	TPD_latex_smRNA_Candi_49508	24	24
scaffold0001	244561	251464	ms196086_scaffold0001_HBPB260_TE3835_RLX	-	246880	246901	health_latex_smRNA_Candi_509891	21	21
scaffold0001	244561	251464	ms196086_scaffold0001_HBPB260_TE3835_RLX	-	246880	246901	TPD_latex_smRNA_Candi_385660	21	21
scaffold0001	244561	251464	ms196086_scaffold0001_HBPB260_TE3835_RLX	-	247009	247032	health_latex_smRNA_Candi_526417	23	23
scaffold0001	244561	251464	ms196086_scaffold0001_HBPB260_TE3835_RLX	-	247009	247032	TPD_latex_smRNA_Candi_231976	23	23
scaffold0001	244561	251464	ms196086_scaffold0001_HBPB260_TE3835_RLX	-	247014	247038	health_latex_smRNA_Candi_386671	24	24
scaffold0001	244561	251464	ms196086_scaffold0001_HBPB260_TE3835_RLX	-	247014	247038	TPD_latex_smRNA_Candi_209667	24	24
scaffold0001	244561	251464	ms196086_scaffold0001_HBPB260_TE3835_RLX	-	247071	247094	TPD_latex_smRNA_Candi_164253	23	23
scaffold0001	244561	251464	ms196086_scaffold0001_HBPB260_TE3835_RLX	-	247071	247094	young_trees_smRNA_Candi_337949	23	23
scaffold0001	244561	251464	ms196086_scaffold0001_HBPB260_TE3835_RLX	-	247073	247097	health_latex_smRNA_Candi_222336	24	24
scaffold0001	244561	251464	ms196086_scaffold0001_HBPB260_TE3835_RLX	-	247073	247097	TPD_latex_smRNA_Candi_354019	24	24
scaffold0001	244561	251464	ms196086_scaffold0001_HBPB260_TE3835_RLX	-	247074	247098	health_latex_smRNA_Candi_421017	24	24
scaffold0001	244561	251464	ms196086_scaffold0001_HBPB260_TE3835_RLX	-	247115	247137	health_latex_smRNA_Candi_270443	22	22
scaffold0001	244561	251464	ms196086_scaffold0001_HBPB260_TE3835_RLX	-	247115	247137	TPD_latex_smRNA_Candi_345411	22	22
scaffold0001	244561	251464	ms196086_scaffold0001_HBPB260_TE3835_RLX	-	247124	247147	health_latex_smRNA_Candi_178448	23	23
scaffold0001	244561	251464	ms196086_scaffold0001_HBPB260_TE3835_RLX	-	247124	247147	TPD_latex_smRNA_Candi_175667	23	23
scaffold0001	244561	251464	ms196086_scaffold0001_HBPB260_TE3835_RLX	-	247124	247147	young_trees_smRNA_Candi_2649	23	23
scaffold0001	244561	251464	ms196086_scaffold0001_HBPB260_TE3835_RLX	-	247623	247647	health_latex_smRNA_Candi_3128	24	24
scaffold0001	244561	251464	ms196086_scaffold0001_HBPB260_TE3835_RLX	-	247625	247648	health_latex_smRNA_Candi_43844	23	23
scaffold0001	244561	251464	ms196086_scaffold0001_HBPB260_TE3835_RLX	-	247781	247805	health_latex_smRNA_Candi_516580	24	24
scaffold0001	244561	251464	ms196086_scaffold0001_HBPB260_TE3835_RLX	-	247781	247805	TPD_latex_smRNA_Candi_248797	24	24
scaffold0001	244561	251464	ms196086_scaffold0001_HBPB260_TE3835_RLX	-	247781	247805	young_trees_smRNA_Candi_38646	24	24
scaffold0001	244561	251464	ms196086_scaffold0001_HBPB260_TE3835_RLX	-	248192	248216	health_latex_smRNA_Candi_344324	24	24
scaffold0001	244561	251464	ms196086_scaffold0001_HBPB260_TE3835_RLX	-	248192	248216	TPD_latex_smRNA_Candi_393945	24	24
scaffold0001	244561	251464	ms196086_scaffold0001_HBPB260_TE3835_RLX	-	248192	248216	young_trees_smRNA_Candi_291759	24	24
scaffold0001	244561	251464	ms196086_scaffold0001_HBPB260_TE3835_RLX	-	248193	248216	TPD_latex_smRNA_Candi_155317	23	23
scaffold0001	244561	251464	ms196086_scaffold0001_HBPB260_TE3835_RLX	-	248469	248490	health_latex_smRNA_Candi_311550	21	21
scaffold0001	244561	251464	ms196086_scaffold0001_HBPB260_TE3835_RLX	-	248469	248490	TPD_latex_smRNA_Candi_501287	21	21
scaffold0001	244561	251464	ms196086_scaffold0001_HBPB260_TE3835_RLX	-	248469	248490	young_trees_smRNA_Candi_321162	21	21
scaffold0001	244561	251464	ms196086_scaffold0001_HBPB260_TE3835_RLX	-	249246	249267	health_latex_smRNA_Candi_61818	21	21
scaffold0001	244561	251464	ms196086_scaffold0001_HBPB260_TE3835_RLX	-	249246	249267	TPD_latex_smRNA_Candi_499656	21	21
scaffold0001	244561	251464	ms196086_scaffold0001_HBPB260_TE3835_RLX	-	249246	249267	young_trees_smRNA_Candi_126126	21	21
scaffold0001	244561	251464	ms196086_scaffold0001_HBPB260_TE3835_RLX	-	249785	249809	TPD_latex_smRNA_Candi_324601	24	24
scaffold0001	244561	251464	ms196086_scaffold0001_HBPB260_TE3835_RLX	-	249800	249823	young_trees_smRNA_Candi_317564	23	23
scaffold0001	244561	251464	ms196086_scaffold0001_HBPB260_TE3835_RLX	-	249800	249824	health_latex_smRNA_Candi_494666	24	24
scaffold0001	244561	251464	ms196086_scaffold0001_HBPB260_TE3835_RLX	-	249800	249824	TPD_latex_smRNA_Candi_151373	24	24
scaffold0001	244561	251464	ms196086_scaffold0001_HBPB260_TE3835_RLX	-	249800	249824	young_trees_smRNA_Candi_89245	24	24
scaffold0001	244561	251464	ms196086_scaffold0001_HBPB260_TE3835_RLX	-	249801	249824	health_latex_smRNA_Candi_389250	23	23
scaffold0001	244561	251464	ms196086_scaffold0001_HBPB260_TE3835_RLX	-	249802	249824	young_trees_smRNA_Candi_222319	22	22
scaffold0001	244561	251464	ms196086_scaffold0001_HBPB260_TE3835_RLX	-	250008	250031	young_trees_smRNA_Candi_78088	23	23
scaffold0001	244561	251464	ms196086_scaffold0001_HBPB260_TE3835_RLX	-	250008	250032	health_latex_smRNA_Candi_237639	24	24
scaffold0001	244561	251464	ms196086_scaffold0001_HBPB260_TE3835_RLX	-	250008	250032	TPD_latex_smRNA_Candi_57452	24	24
scaffold0001	244561	251464	ms196086_scaffold0001_HBPB260_TE3835_RLX	-	250012	250036	health_latex_smRNA_Candi_92087	24	24
scaffold0001	244561	251464	ms196086_scaffold0001_HBPB260_TE3835_RLX	-	250012	250036	TPD_latex_smRNA_Candi_17762	24	24
scaffold0001	244561	251464	ms196086_scaffold0001_HBPB260_TE3835_RLX	-	250012	250036	young_trees_smRNA_Candi_250480	24	24
scaffold0001	244561	251464	ms196086_scaffold0001_HBPB260_TE3835_RLX	-	250015	250039	health_latex_smRNA_Candi_19620	24	24
scaffold0001	244561	251464	ms196086_scaffold0001_HBPB260_TE3835_RLX	-	250015	250039	TPD_latex_smRNA_Candi_121776	24	24
scaffold0001	244561	251464	ms196086_scaffold0001_HBPB260_TE3835_RLX	-	251077	251099	health_latex_smRNA_Candi_251080	22	22
scaffold0001	244561	251464	ms196086_scaffold0001_HBPB260_TE3835_RLX	-	251077	251099	TPD_latex_smRNA_Candi_154861	22	22
scaffold0001	244561	251464	ms196086_scaffold0001_HBPB260_TE3835_RLX	-	251077	251099	young_trees_smRNA_Candi_11130	22	22
scaffold0001	244561	251464	ms196086_scaffold0001_HBPB260_TE3835_RLX	-	251083	251104	TPD_latex_smRNA_Candi_355766	21	21
scaffold0001	244561	251464	ms196086_scaffold0001_HBPB260_TE3835_RLX	-	251257	251281	young_trees_smRNA_Candi_71460	24	24
scaffold0001	244561	251464	ms196086_scaffold0001_HBPB260_TE3835_RLX	-	251264	251286	TPD_latex_smRNA_Candi_285551	22	22
scaffold0001	244561	251464	ms196086_scaffold0001_HBPB260_TE3835_RLX	-	251265	251289	TPD_latex_smRNA_Candi_248339	24	24
scaffold0001	244561	251464	ms196086_scaffold0001_HBPB260_TE3835_RLX	-	251265	251289	young_trees_smRNA_Candi_87901	24	24
scaffold0001	244561	251464	ms196086_scaffold0001_HBPB260_TE3835_RLX	-	251266	251289	health_latex_smRNA_Candi_85947	23	23
scaffold0001	251469	251801	ms196087_scaffold0001_HBPB260_TE8197_RLG	-	251557	251580	health_latex_smRNA_Candi_405157	23	23
scaffold0001	251469	251801	ms196087_scaffold0001_HBPB260_TE8197_RLG	-	251557	251580	TPD_latex_smRNA_Candi_48180	23	23
scaffold0001	252831	258639	ms947702_scaffold0001_HBPB260_TE937_RLG	-	252936	252957	young_trees_smRNA_Candi_206478	21	21
scaffold0001	252831	258639	ms947702_scaffold0001_HBPB260_TE937_RLG	-	252936	252958	health_latex_smRNA_Candi_128082	22	22
scaffold0001	252831	258639	ms947702_scaffold0001_HBPB260_TE937_RLG	-	253198	253222	health_latex_smRNA_Candi_320995	24	24
scaffold0001	252831	258639	ms947702_scaffold0001_HBPB260_TE937_RLG	-	253198	253222	TPD_latex_smRNA_Candi_233337	24	24
scaffold0001	252831	258639	ms947702_scaffold0001_HBPB260_TE937_RLG	-	253199	253222	health_latex_smRNA_Candi_198825	23	23
scaffold0001	252831	258639	ms947702_scaffold0001_HBPB260_TE937_RLG	-	253631	253654	health_latex_smRNA_Candi_30672	23	23
scaffold0001	252831	258639	ms947702_scaffold0001_HBPB260_TE937_RLG	-	253631	253654	TPD_latex_smRNA_Candi_79254	23	23
scaffold0001	252831	258639	ms947702_scaffold0001_HBPB260_TE937_RLG	-	253634	253657	health_latex_smRNA_Candi_420798	23	23
scaffold0001	252831	258639	ms947702_scaffold0001_HBPB260_TE937_RLG	-	253634	253657	young_trees_smRNA_Candi_208684	23	23
scaffold0001	252831	258639	ms947702_scaffold0001_HBPB260_TE937_RLG	-	253744	253765	health_latex_smRNA_Candi_23903	21	21
scaffold0001	252831	258639	ms947702_scaffold0001_HBPB260_TE937_RLG	-	253744	253765	TPD_latex_smRNA_Candi_521466	21	21
scaffold0001	252831	258639	ms947702_scaffold0001_HBPB260_TE937_RLG	-	253744	253765	young_trees_smRNA_Candi_175506	21	21
scaffold0001	252831	258639	ms947702_scaffold0001_HBPB260_TE937_RLG	-	253744	253767	health_latex_smRNA_Candi_453508	23	23
scaffold0001	252831	258639	ms947702_scaffold0001_HBPB260_TE937_RLG	-	253744	253767	TPD_latex_smRNA_Candi_223933	23	23
scaffold0001	252831	258639	ms947702_scaffold0001_HBPB260_TE937_RLG	-	253744	253767	young_trees_smRNA_Candi_203265	23	23
scaffold0001	252831	258639	ms947702_scaffold0001_HBPB260_TE937_RLG	-	253744	253768	health_latex_smRNA_Candi_507319	24	24
scaffold0001	252831	258639	ms947702_scaffold0001_HBPB260_TE937_RLG	-	253744	253768	TPD_latex_smRNA_Candi_399593	24	24
scaffold0001	252831	258639	ms947702_scaffold0001_HBPB260_TE937_RLG	-	253744	253768	young_trees_smRNA_Candi_46420	24	24
scaffold0001	252831	258639	ms947702_scaffold0001_HBPB260_TE937_RLG	-	253746	253769	health_latex_smRNA_Candi_427077	23	23
scaffold0001	252831	258639	ms947702_scaffold0001_HBPB260_TE937_RLG	-	253750	253772	health_latex_smRNA_Candi_471473	22	22
scaffold0001	252831	258639	ms947702_scaffold0001_HBPB260_TE937_RLG	-	253750	253772	TPD_latex_smRNA_Candi_526073	22	22
scaffold0001	252831	258639	ms947702_scaffold0001_HBPB260_TE937_RLG	-	253750	253772	young_trees_smRNA_Candi_251543	22	22
scaffold0001	252831	258639	ms947702_scaffold0001_HBPB260_TE937_RLG	-	253751	253772	TPD_latex_smRNA_Candi_120759	21	21
scaffold0001	252831	258639	ms947702_scaffold0001_HBPB260_TE937_RLG	-	253912	253934	health_latex_smRNA_Candi_95253	22	22
scaffold0001	252831	258639	ms947702_scaffold0001_HBPB260_TE937_RLG	-	253912	253934	TPD_latex_smRNA_Candi_362463	22	22
scaffold0001	252831	258639	ms947702_scaffold0001_HBPB260_TE937_RLG	-	254071	254094	TPD_latex_smRNA_Candi_242773	23	23
scaffold0001	252831	258639	ms947702_scaffold0001_HBPB260_TE937_RLG	-	254210	254234	health_latex_smRNA_Candi_510365	24	24
scaffold0001	252831	258639	ms947702_scaffold0001_HBPB260_TE937_RLG	-	254210	254234	TPD_latex_smRNA_Candi_219625	24	24
scaffold0001	252831	258639	ms947702_scaffold0001_HBPB260_TE937_RLG	-	254210	254234	young_trees_smRNA_Candi_21383	24	24
scaffold0001	252831	258639	ms947702_scaffold0001_HBPB260_TE937_RLG	-	254211	254235	TPD_latex_smRNA_Candi_85673	24	24
scaffold0001	252831	258639	ms947702_scaffold0001_HBPB260_TE937_RLG	-	254211	254235	young_trees_smRNA_Candi_69125	24	24
scaffold0001	252831	258639	ms947702_scaffold0001_HBPB260_TE937_RLG	-	254213	254235	health_latex_smRNA_Candi_379278	22	22
scaffold0001	252831	258639	ms947702_scaffold0001_HBPB260_TE937_RLG	-	254216	254240	health_latex_smRNA_Candi_1124	24	24
scaffold0001	252831	258639	ms947702_scaffold0001_HBPB260_TE937_RLG	-	254216	254240	young_trees_smRNA_Candi_96685	24	24
scaffold0001	252831	258639	ms947702_scaffold0001_HBPB260_TE937_RLG	-	254300	254324	TPD_latex_smRNA_Candi_73380	24	24
scaffold0001	252831	258639	ms947702_scaffold0001_HBPB260_TE937_RLG	-	254623	254645	TPD_latex_smRNA_Candi_529650	22	22
scaffold0001	252831	258639	ms947702_scaffold0001_HBPB260_TE937_RLG	-	254670	254692	health_latex_smRNA_Candi_351067	22	22
scaffold0001	252831	258639	ms947702_scaffold0001_HBPB260_TE937_RLG	-	254670	254692	TPD_latex_smRNA_Candi_70656	22	22
scaffold0001	252831	258639	ms947702_scaffold0001_HBPB260_TE937_RLG	-	254719	254743	health_latex_smRNA_Candi_402840	24	24
scaffold0001	252831	258639	ms947702_scaffold0001_HBPB260_TE937_RLG	-	254719	254743	TPD_latex_smRNA_Candi_217856	24	24
scaffold0001	252831	258639	ms947702_scaffold0001_HBPB260_TE937_RLG	-	254719	254743	young_trees_smRNA_Candi_72771	24	24
scaffold0001	252831	258639	ms947702_scaffold0001_HBPB260_TE937_RLG	-	254720	254743	health_latex_smRNA_Candi_526321	23	23
scaffold0001	252831	258639	ms947702_scaffold0001_HBPB260_TE937_RLG	-	254720	254743	young_trees_smRNA_Candi_336332	23	23
scaffold0001	252831	258639	ms947702_scaffold0001_HBPB260_TE937_RLG	-	254725	254748	young_trees_smRNA_Candi_173689	23	23
scaffold0001	252831	258639	ms947702_scaffold0001_HBPB260_TE937_RLG	-	254725	254749	health_latex_smRNA_Candi_308198	24	24
scaffold0001	252831	258639	ms947702_scaffold0001_HBPB260_TE937_RLG	-	254725	254749	TPD_latex_smRNA_Candi_515178	24	24
scaffold0001	252831	258639	ms947702_scaffold0001_HBPB260_TE937_RLG	-	254725	254749	young_trees_smRNA_Candi_139710	24	24
scaffold0001	252831	258639	ms947702_scaffold0001_HBPB260_TE937_RLG	-	254735	254759	health_latex_smRNA_Candi_291009	24	24
scaffold0001	252831	258639	ms947702_scaffold0001_HBPB260_TE937_RLG	-	254735	254759	TPD_latex_smRNA_Candi_440628	24	24
scaffold0001	252831	258639	ms947702_scaffold0001_HBPB260_TE937_RLG	-	254818	254841	TPD_latex_smRNA_Candi_358592	23	23
scaffold0001	252831	258639	ms947702_scaffold0001_HBPB260_TE937_RLG	-	254818	254841	young_trees_smRNA_Candi_274828	23	23
scaffold0001	252831	258639	ms947702_scaffold0001_HBPB260_TE937_RLG	-	255548	255571	health_latex_smRNA_Candi_274218	23	23
scaffold0001	252831	258639	ms947702_scaffold0001_HBPB260_TE937_RLG	-	255548	255571	TPD_latex_smRNA_Candi_274944	23	23
scaffold0001	252831	258639	ms947702_scaffold0001_HBPB260_TE937_RLG	-	256224	256246	TPD_latex_smRNA_Candi_443506	22	22
scaffold0001	252831	258639	ms947702_scaffold0001_HBPB260_TE937_RLG	-	256224	256246	young_trees_smRNA_Candi_142341	22	22
scaffold0001	252831	258639	ms947702_scaffold0001_HBPB260_TE937_RLG	-	256258	256280	health_latex_smRNA_Candi_405005	22	22
scaffold0001	252831	258639	ms947702_scaffold0001_HBPB260_TE937_RLG	-	256258	256280	young_trees_smRNA_Candi_160415	22	22
scaffold0001	252831	258639	ms947702_scaffold0001_HBPB260_TE937_RLG	-	256540	256562	health_latex_smRNA_Candi_493695	22	22
scaffold0001	252831	258639	ms947702_scaffold0001_HBPB260_TE937_RLG	-	256892	256914	health_latex_smRNA_Candi_464045	22	22
scaffold0001	252831	258639	ms947702_scaffold0001_HBPB260_TE937_RLG	-	256892	256914	TPD_latex_smRNA_Candi_184880	22	22
scaffold0001	252831	258639	ms947702_scaffold0001_HBPB260_TE937_RLG	-	256892	256916	health_latex_smRNA_Candi_306688	24	24
scaffold0001	252831	258639	ms947702_scaffold0001_HBPB260_TE937_RLG	-	256892	256916	TPD_latex_smRNA_Candi_139042	24	24
scaffold0001	252831	258639	ms947702_scaffold0001_HBPB260_TE937_RLG	-	256893	256914	health_latex_smRNA_Candi_137320	21	21
scaffold0001	252831	258639	ms947702_scaffold0001_HBPB260_TE937_RLG	-	256902	256924	TPD_latex_smRNA_Candi_165300	22	22
scaffold0001	252831	258639	ms947702_scaffold0001_HBPB260_TE937_RLG	-	256903	256926	health_latex_smRNA_Candi_139347	23	23
scaffold0001	252831	258639	ms947702_scaffold0001_HBPB260_TE937_RLG	-	256996	257017	health_latex_smRNA_Candi_329720	21	21
scaffold0001	252831	258639	ms947702_scaffold0001_HBPB260_TE937_RLG	-	256996	257018	TPD_latex_smRNA_Candi_206214	22	22
scaffold0001	252831	258639	ms947702_scaffold0001_HBPB260_TE937_RLG	-	256996	257018	young_trees_smRNA_Candi_115878	22	22
scaffold0001	252831	258639	ms947702_scaffold0001_HBPB260_TE937_RLG	-	256997	257021	health_latex_smRNA_Candi_396174	24	24
scaffold0001	252831	258639	ms947702_scaffold0001_HBPB260_TE937_RLG	-	256997	257021	TPD_latex_smRNA_Candi_119706	24	24
scaffold0001	252831	258639	ms947702_scaffold0001_HBPB260_TE937_RLG	-	256997	257021	young_trees_smRNA_Candi_290220	24	24
scaffold0001	252831	258639	ms947702_scaffold0001_HBPB260_TE937_RLG	-	257007	257029	health_latex_smRNA_Candi_475787	22	22
scaffold0001	252831	258639	ms947702_scaffold0001_HBPB260_TE937_RLG	-	257007	257029	TPD_latex_smRNA_Candi_287379	22	22
scaffold0001	252831	258639	ms947702_scaffold0001_HBPB260_TE937_RLG	-	257341	257365	young_trees_smRNA_Candi_288496	24	24
scaffold0001	252831	258639	ms947702_scaffold0001_HBPB260_TE937_RLG	-	257464	257488	health_latex_smRNA_Candi_441573	24	24
scaffold0001	252831	258639	ms947702_scaffold0001_HBPB260_TE937_RLG	-	257466	257489	young_trees_smRNA_Candi_208091	23	23
scaffold0001	252831	258639	ms947702_scaffold0001_HBPB260_TE937_RLG	-	257969	257993	health_latex_smRNA_Candi_271876	24	24
scaffold0001	252831	258639	ms947702_scaffold0001_HBPB260_TE937_RLG	-	257969	257993	TPD_latex_smRNA_Candi_286680	24	24
scaffold0001	252831	258639	ms947702_scaffold0001_HBPB260_TE937_RLG	-	257969	257993	young_trees_smRNA_Candi_242594	24	24
scaffold0001	252831	258639	ms947702_scaffold0001_HBPB260_TE937_RLG	-	258015	258036	health_latex_smRNA_Candi_505338	21	21
scaffold0001	252831	258639	ms947702_scaffold0001_HBPB260_TE937_RLG	-	258015	258036	TPD_latex_smRNA_Candi_374598	21	21
scaffold0001	252831	258639	ms947702_scaffold0001_HBPB260_TE937_RLG	-	258015	258036	young_trees_smRNA_Candi_47883	21	21
scaffold0001	252831	258639	ms947702_scaffold0001_HBPB260_TE937_RLG	-	258365	258389	health_latex_smRNA_Candi_296830	24	24
scaffold0001	252831	258639	ms947702_scaffold0001_HBPB260_TE937_RLG	-	258365	258389	TPD_latex_smRNA_Candi_525650	24	24
scaffold0001	252831	258639	ms947702_scaffold0001_HBPB260_TE937_RLG	-	258365	258389	young_trees_smRNA_Candi_190061	24	24
scaffold0001	252831	258639	ms947702_scaffold0001_HBPB260_TE937_RLG	-	258384	258408	health_latex_smRNA_Candi_509829	24	24
scaffold0001	252831	258639	ms947702_scaffold0001_HBPB260_TE937_RLG	-	258384	258408	TPD_latex_smRNA_Candi_511858	24	24
scaffold0001	252831	258639	ms947702_scaffold0001_HBPB260_TE937_RLG	-	258384	258408	young_trees_smRNA_Candi_287923	24	24
scaffold0001	263044	263364	ms947697_scaffold0001_HBPB260_TE3457_RLG	-	263181	263204	health_latex_smRNA_Candi_276602	23	23
scaffold0001	263044	263364	ms947697_scaffold0001_HBPB260_TE3457_RLG	-	263181	263204	young_trees_smRNA_Candi_316631	23	23
scaffold0001	263044	263364	ms947697_scaffold0001_HBPB260_TE3457_RLG	-	263278	263301	health_latex_smRNA_Candi_386511	23	23
scaffold0001	274468	276497	ms534519_scaffold0001_HBPB260_TE1525_RLG	-	275040	275063	health_latex_smRNA_Candi_284908	23	23
scaffold0001	274468	276497	ms534519_scaffold0001_HBPB260_TE1525_RLG	-	275040	275063	young_trees_smRNA_Candi_56809	23	23
scaffold0001	274468	276497	ms534519_scaffold0001_HBPB260_TE1525_RLG	-	275672	275695	health_latex_smRNA_Candi_292748	23	23
scaffold0001	274468	276497	ms534519_scaffold0001_HBPB260_TE1525_RLG	-	275672	275695	TPD_latex_smRNA_Candi_137636	23	23
scaffold0001	274468	276497	ms534519_scaffold0001_HBPB260_TE1525_RLG	-	275672	275695	young_trees_smRNA_Candi_108006	23	23
scaffold0001	274468	276497	ms534519_scaffold0001_HBPB260_TE1525_RLG	-	275914	275938	health_latex_smRNA_Candi_231132	24	24
scaffold0001	274468	276497	ms534519_scaffold0001_HBPB260_TE1525_RLG	-	275914	275938	TPD_latex_smRNA_Candi_96688	24	24
scaffold0001	274468	276497	ms534519_scaffold0001_HBPB260_TE1525_RLG	-	275914	275938	young_trees_smRNA_Candi_293385	24	24
scaffold0001	274468	276497	ms534519_scaffold0001_HBPB260_TE1525_RLG	-	275921	275944	TPD_latex_smRNA_Candi_86505	23	23
scaffold0001	274468	276497	ms534519_scaffold0001_HBPB260_TE1525_RLG	-	275921	275944	young_trees_smRNA_Candi_265008	23	23
scaffold0001	274468	276497	ms534519_scaffold0001_HBPB260_TE1525_RLG	-	275927	275950	health_latex_smRNA_Candi_19752	23	23
scaffold0001	274468	276497	ms534519_scaffold0001_HBPB260_TE1525_RLG	-	275927	275950	TPD_latex_smRNA_Candi_26424	23	23
scaffold0001	274468	276497	ms534519_scaffold0001_HBPB260_TE1525_RLG	-	276128	276152	health_latex_smRNA_Candi_422759	24	24
scaffold0001	274468	276497	ms534519_scaffold0001_HBPB260_TE1525_RLG	-	276128	276152	TPD_latex_smRNA_Candi_284836	24	24
scaffold0001	274468	276497	ms534519_scaffold0001_HBPB260_TE1525_RLG	-	276128	276152	young_trees_smRNA_Candi_179400	24	24
scaffold0001	274468	276497	ms534519_scaffold0001_HBPB260_TE1525_RLG	-	276211	276233	young_trees_smRNA_Candi_296899	22	22
scaffold0001	274468	276497	ms534519_scaffold0001_HBPB260_TE1525_RLG	-	276440	276464	health_latex_smRNA_Candi_138876	24	24
scaffold0001	280674	286497	ms534539_scaffold0001_HBPB260_TE8115_RLG	-	281282	281305	health_latex_smRNA_Candi_7685	23	23
scaffold0001	280674	286497	ms534539_scaffold0001_HBPB260_TE8115_RLG	-	281282	281305	TPD_latex_smRNA_Candi_467576	23	23
scaffold0001	280674	286497	ms534539_scaffold0001_HBPB260_TE8115_RLG	-	281282	281305	young_trees_smRNA_Candi_94795	23	23
scaffold0001	280674	286497	ms534539_scaffold0001_HBPB260_TE8115_RLG	-	282429	282452	health_latex_smRNA_Candi_401289	23	23
scaffold0001	280674	286497	ms534539_scaffold0001_HBPB260_TE8115_RLG	-	286406	286427	health_latex_smRNA_Candi_75421	21	21
scaffold0001	280674	286497	ms534539_scaffold0001_HBPB260_TE8115_RLG	-	286406	286427	TPD_latex_smRNA_Candi_283965	21	21
scaffold0001	280674	286497	ms534539_scaffold0001_HBPB260_TE8115_RLG	-	286406	286427	young_trees_smRNA_Candi_103818	21	21
scaffold0001	287009	287812	ms1020168_scaffold0001_HBPB260_TE8115_RLG	-	287286	287309	health_latex_smRNA_Candi_162167	23	23
scaffold0001	287009	287812	ms1020168_scaffold0001_HBPB260_TE8115_RLG	-	287286	287309	TPD_latex_smRNA_Candi_301714	23	23
scaffold0001	287009	287812	ms1020168_scaffold0001_HBPB260_TE8115_RLG	-	287286	287309	TPD_latex_smRNA_Candi_55584	23	23
scaffold0001	287009	287812	ms1020168_scaffold0001_HBPB260_TE8115_RLG	-	287644	287665	TPD_latex_smRNA_Candi_155438	21	21
scaffold0001	287009	287812	ms1020168_scaffold0001_HBPB260_TE8115_RLG	-	287764	287785	health_latex_smRNA_Candi_207820	21	21
scaffold0001	287009	287812	ms1020168_scaffold0001_HBPB260_TE8115_RLG	-	287764	287785	TPD_latex_smRNA_Candi_114244	21	21
scaffold0001	287009	287812	ms1020168_scaffold0001_HBPB260_TE8115_RLG	-	287772	287794	health_latex_smRNA_Candi_333598	22	22
scaffold0001	287009	287812	ms1020168_scaffold0001_HBPB260_TE8115_RLG	-	287772	287794	TPD_latex_smRNA_Candi_286216	22	22
scaffold0001	289975	291306	ms534520_scaffold0001_HBPB260_TE7128_RLG	+	291242	291266	health_latex_smRNA_Candi_542576	24	24
scaffold0001	289975	291306	ms534520_scaffold0001_HBPB260_TE7128_RLG	+	291242	291266	TPD_latex_smRNA_Candi_232539	24	24
scaffold0001	289975	291306	ms534520_scaffold0001_HBPB260_TE7128_RLG	+	291242	291266	young_trees_smRNA_Candi_147985	24	24
scaffold0001	303181	308147	ms534538_scaffold0001_HBPB260_TE8072_RLC	-	303505	303528	TPD_latex_smRNA_Candi_148418	23	23
scaffold0001	303181	308147	ms534538_scaffold0001_HBPB260_TE8072_RLC	-	304096	304120	health_latex_smRNA_Candi_239385	24	24
scaffold0001	303181	308147	ms534538_scaffold0001_HBPB260_TE8072_RLC	-	304096	304120	young_trees_smRNA_Candi_33393	24	24
scaffold0001	303181	308147	ms534538_scaffold0001_HBPB260_TE8072_RLC	-	304296	304319	health_latex_smRNA_Candi_326247	23	23
scaffold0001	303181	308147	ms534538_scaffold0001_HBPB260_TE8072_RLC	-	304298	304321	TPD_latex_smRNA_Candi_385448	23	23
scaffold0001	303181	308147	ms534538_scaffold0001_HBPB260_TE8072_RLC	-	304298	304321	young_trees_smRNA_Candi_196183	23	23
scaffold0001	303181	308147	ms534538_scaffold0001_HBPB260_TE8072_RLC	-	304305	304329	health_latex_smRNA_Candi_457302	24	24
scaffold0001	303181	308147	ms534538_scaffold0001_HBPB260_TE8072_RLC	-	304305	304329	TPD_latex_smRNA_Candi_528396	24	24
scaffold0001	303181	308147	ms534538_scaffold0001_HBPB260_TE8072_RLC	-	304305	304329	young_trees_smRNA_Candi_166550	24	24
scaffold0001	303181	308147	ms534538_scaffold0001_HBPB260_TE8072_RLC	-	304307	304330	health_latex_smRNA_Candi_538927	23	23
scaffold0001	303181	308147	ms534538_scaffold0001_HBPB260_TE8072_RLC	-	304307	304330	TPD_latex_smRNA_Candi_518567	23	23
scaffold0001	303181	308147	ms534538_scaffold0001_HBPB260_TE8072_RLC	-	304307	304330	young_trees_smRNA_Candi_254143	23	23
scaffold0001	303181	308147	ms534538_scaffold0001_HBPB260_TE8072_RLC	-	304416	304437	health_latex_smRNA_Candi_507248	21	21
scaffold0001	303181	308147	ms534538_scaffold0001_HBPB260_TE8072_RLC	-	304416	304437	TPD_latex_smRNA_Candi_403854	21	21
scaffold0001	303181	308147	ms534538_scaffold0001_HBPB260_TE8072_RLC	-	304894	304917	TPD_latex_smRNA_Candi_74159	23	23
scaffold0001	303181	308147	ms534538_scaffold0001_HBPB260_TE8072_RLC	-	304975	304997	health_latex_smRNA_Candi_420313	22	22
scaffold0001	303181	308147	ms534538_scaffold0001_HBPB260_TE8072_RLC	-	304977	305000	health_latex_smRNA_Candi_43834	23	23
scaffold0001	303181	308147	ms534538_scaffold0001_HBPB260_TE8072_RLC	-	304977	305000	TPD_latex_smRNA_Candi_343912	23	23
scaffold0001	303181	308147	ms534538_scaffold0001_HBPB260_TE8072_RLC	-	304977	305000	young_trees_smRNA_Candi_352117	23	23
scaffold0001	303181	308147	ms534538_scaffold0001_HBPB260_TE8072_RLC	-	307179	307201	health_latex_smRNA_Candi_283576	22	22
scaffold0001	303181	308147	ms534538_scaffold0001_HBPB260_TE8072_RLC	-	307179	307201	TPD_latex_smRNA_Candi_475740	22	22
scaffold0001	303181	308147	ms534538_scaffold0001_HBPB260_TE8072_RLC	-	307179	307201	young_trees_smRNA_Candi_248637	22	22
scaffold0001	303181	308147	ms534538_scaffold0001_HBPB260_TE8072_RLC	-	307288	307311	health_latex_smRNA_Candi_95584	23	23
scaffold0001	303181	308147	ms534538_scaffold0001_HBPB260_TE8072_RLC	-	307291	307313	young_trees_smRNA_Candi_253621	22	22
scaffold0001	303181	308147	ms534538_scaffold0001_HBPB260_TE8072_RLC	-	307291	307315	TPD_latex_smRNA_Candi_2480	24	24
scaffold0001	303181	308147	ms534538_scaffold0001_HBPB260_TE8072_RLC	-	307292	307313	health_latex_smRNA_Candi_21028	21	21
scaffold0001	303181	308147	ms534538_scaffold0001_HBPB260_TE8072_RLC	-	307292	307313	TPD_latex_smRNA_Candi_79947	21	21
scaffold0001	308252	308774	ms534545_scaffold0001_HBPB260_TE8209_RLX	-	308242	308265	health_latex_smRNA_Candi_205663	13	23
scaffold0001	308252	308774	ms534545_scaffold0001_HBPB260_TE8209_RLX	-	308242	308265	TPD_latex_smRNA_Candi_300587	13	23
scaffold0001	308252	308774	ms534545_scaffold0001_HBPB260_TE8209_RLX	-	308242	308265	young_trees_smRNA_Candi_34073	13	23
scaffold0001	308252	308774	ms534545_scaffold0001_HBPB260_TE8209_RLX	-	308250	308273	health_latex_smRNA_Candi_87063	21	23
scaffold0001	308252	308774	ms534545_scaffold0001_HBPB260_TE8209_RLX	-	308250	308273	TPD_latex_smRNA_Candi_335595	21	23
scaffold0001	308252	308774	ms534545_scaffold0001_HBPB260_TE8209_RLX	-	308252	308273	health_latex_smRNA_Candi_301989	21	21
scaffold0001	308252	308774	ms534545_scaffold0001_HBPB260_TE8209_RLX	-	308252	308273	TPD_latex_smRNA_Candi_24662	21	21
scaffold0001	308252	308774	ms534545_scaffold0001_HBPB260_TE8209_RLX	-	308252	308273	young_trees_smRNA_Candi_338649	21	21
scaffold0001	308252	308774	ms534545_scaffold0001_HBPB260_TE8209_RLX	-	308252	308275	health_latex_smRNA_Candi_512976	23	23
scaffold0001	308252	308774	ms534545_scaffold0001_HBPB260_TE8209_RLX	-	308252	308275	TPD_latex_smRNA_Candi_59300	23	23
scaffold0001	308252	308774	ms534545_scaffold0001_HBPB260_TE8209_RLX	-	308252	308275	young_trees_smRNA_Candi_33969	23	23
scaffold0001	308252	308774	ms534545_scaffold0001_HBPB260_TE8209_RLX	-	308254	308275	health_latex_smRNA_Candi_72661	21	21
scaffold0001	308252	308774	ms534545_scaffold0001_HBPB260_TE8209_RLX	-	308254	308275	TPD_latex_smRNA_Candi_194628	21	21
scaffold0001	308252	308774	ms534545_scaffold0001_HBPB260_TE8209_RLX	-	308254	308277	young_trees_smRNA_Candi_148500	23	23
scaffold0001	308252	308774	ms534545_scaffold0001_HBPB260_TE8209_RLX	-	308254	308278	health_latex_smRNA_Candi_411377	24	24
scaffold0001	308252	308774	ms534545_scaffold0001_HBPB260_TE8209_RLX	-	308254	308278	TPD_latex_smRNA_Candi_24363	24	24
scaffold0001	308252	308774	ms534545_scaffold0001_HBPB260_TE8209_RLX	-	308254	308278	young_trees_smRNA_Candi_295168	24	24
scaffold0001	308252	308774	ms534545_scaffold0001_HBPB260_TE8209_RLX	-	308255	308276	health_latex_smRNA_Candi_335025	21	21
scaffold0001	308252	308774	ms534545_scaffold0001_HBPB260_TE8209_RLX	-	308255	308276	TPD_latex_smRNA_Candi_128652	21	21
scaffold0001	308252	308774	ms534545_scaffold0001_HBPB260_TE8209_RLX	-	308255	308276	young_trees_smRNA_Candi_58726	21	21
scaffold0001	308252	308774	ms534545_scaffold0001_HBPB260_TE8209_RLX	-	308255	308277	health_latex_smRNA_Candi_112538	22	22
scaffold0001	308252	308774	ms534545_scaffold0001_HBPB260_TE8209_RLX	-	308255	308277	TPD_latex_smRNA_Candi_82603	22	22
scaffold0001	308252	308774	ms534545_scaffold0001_HBPB260_TE8209_RLX	-	308255	308277	young_trees_smRNA_Candi_202677	22	22
scaffold0001	308252	308774	ms534545_scaffold0001_HBPB260_TE8209_RLX	-	308255	308278	health_latex_smRNA_Candi_311326	23	23
scaffold0001	308252	308774	ms534545_scaffold0001_HBPB260_TE8209_RLX	-	308255	308278	TPD_latex_smRNA_Candi_521952	23	23
scaffold0001	308252	308774	ms534545_scaffold0001_HBPB260_TE8209_RLX	-	308255	308279	health_latex_smRNA_Candi_210807	24	24
scaffold0001	308252	308774	ms534545_scaffold0001_HBPB260_TE8209_RLX	-	308255	308279	TPD_latex_smRNA_Candi_371004	24	24
scaffold0001	308252	308774	ms534545_scaffold0001_HBPB260_TE8209_RLX	-	308255	308279	young_trees_smRNA_Candi_170389	24	24
scaffold0001	308252	308774	ms534545_scaffold0001_HBPB260_TE8209_RLX	-	308256	308277	health_latex_smRNA_Candi_387518	21	21
scaffold0001	308252	308774	ms534545_scaffold0001_HBPB260_TE8209_RLX	-	308256	308277	TPD_latex_smRNA_Candi_298683	21	21
scaffold0001	308252	308774	ms534545_scaffold0001_HBPB260_TE8209_RLX	-	308256	308277	young_trees_smRNA_Candi_204497	21	21
scaffold0001	308252	308774	ms534545_scaffold0001_HBPB260_TE8209_RLX	-	308256	308278	health_latex_smRNA_Candi_437443	22	22
scaffold0001	308252	308774	ms534545_scaffold0001_HBPB260_TE8209_RLX	-	308256	308278	TPD_latex_smRNA_Candi_521830	22	22
scaffold0001	308252	308774	ms534545_scaffold0001_HBPB260_TE8209_RLX	-	308256	308278	young_trees_smRNA_Candi_16980	22	22
scaffold0001	308252	308774	ms534545_scaffold0001_HBPB260_TE8209_RLX	-	308257	308280	health_latex_smRNA_Candi_283725	23	23
scaffold0001	308252	308774	ms534545_scaffold0001_HBPB260_TE8209_RLX	-	308257	308280	TPD_latex_smRNA_Candi_12989	23	23
scaffold0001	308252	308774	ms534545_scaffold0001_HBPB260_TE8209_RLX	-	308257	308280	TPD_latex_smRNA_Candi_13934	23	23
scaffold0001	308252	308774	ms534545_scaffold0001_HBPB260_TE8209_RLX	-	308257	308280	young_trees_smRNA_Candi_29424	23	23
scaffold0001	308252	308774	ms534545_scaffold0001_HBPB260_TE8209_RLX	-	308257	308281	health_latex_smRNA_Candi_114075	24	24
scaffold0001	308252	308774	ms534545_scaffold0001_HBPB260_TE8209_RLX	-	308257	308281	TPD_latex_smRNA_Candi_275283	24	24
scaffold0001	308252	308774	ms534545_scaffold0001_HBPB260_TE8209_RLX	-	308257	308281	young_trees_smRNA_Candi_174941	24	24
scaffold0001	308252	308774	ms534545_scaffold0001_HBPB260_TE8209_RLX	-	308258	308279	health_latex_smRNA_Candi_166943	21	21
scaffold0001	308252	308774	ms534545_scaffold0001_HBPB260_TE8209_RLX	-	308258	308279	TPD_latex_smRNA_Candi_292285	21	21
scaffold0001	308252	308774	ms534545_scaffold0001_HBPB260_TE8209_RLX	-	308258	308281	health_latex_smRNA_Candi_555020	23	23
scaffold0001	308252	308774	ms534545_scaffold0001_HBPB260_TE8209_RLX	-	308258	308281	TPD_latex_smRNA_Candi_378848	23	23
scaffold0001	308252	308774	ms534545_scaffold0001_HBPB260_TE8209_RLX	-	308258	308282	health_latex_smRNA_Candi_422562	24	24
scaffold0001	308252	308774	ms534545_scaffold0001_HBPB260_TE8209_RLX	-	308258	308282	TPD_latex_smRNA_Candi_141972	24	24
scaffold0001	308252	308774	ms534545_scaffold0001_HBPB260_TE8209_RLX	-	308258	308282	TPD_latex_smRNA_Candi_81848	24	24
scaffold0001	308252	308774	ms534545_scaffold0001_HBPB260_TE8209_RLX	-	308259	308280	health_latex_smRNA_Candi_396199	21	21
scaffold0001	308252	308774	ms534545_scaffold0001_HBPB260_TE8209_RLX	-	308259	308280	TPD_latex_smRNA_Candi_194035	21	21
scaffold0001	308252	308774	ms534545_scaffold0001_HBPB260_TE8209_RLX	-	308259	308280	young_trees_smRNA_Candi_279912	21	21
scaffold0001	308252	308774	ms534545_scaffold0001_HBPB260_TE8209_RLX	-	308259	308281	health_latex_smRNA_Candi_491975	22	22
scaffold0001	308252	308774	ms534545_scaffold0001_HBPB260_TE8209_RLX	-	308259	308281	TPD_latex_smRNA_Candi_344345	22	22
scaffold0001	308252	308774	ms534545_scaffold0001_HBPB260_TE8209_RLX	-	308259	308281	young_trees_smRNA_Candi_26777	22	22
scaffold0001	308252	308774	ms534545_scaffold0001_HBPB260_TE8209_RLX	-	308259	308282	health_latex_smRNA_Candi_285442	23	23
scaffold0001	308252	308774	ms534545_scaffold0001_HBPB260_TE8209_RLX	-	308259	308282	TPD_latex_smRNA_Candi_336782	23	23
scaffold0001	308252	308774	ms534545_scaffold0001_HBPB260_TE8209_RLX	-	308259	308282	TPD_latex_smRNA_Candi_496215	23	23
scaffold0001	308252	308774	ms534545_scaffold0001_HBPB260_TE8209_RLX	-	308259	308282	young_trees_smRNA_Candi_321636	23	23
scaffold0001	308252	308774	ms534545_scaffold0001_HBPB260_TE8209_RLX	-	308260	308281	health_latex_smRNA_Candi_517879	21	21
scaffold0001	308252	308774	ms534545_scaffold0001_HBPB260_TE8209_RLX	-	308260	308281	TPD_latex_smRNA_Candi_244595	21	21
scaffold0001	308252	308774	ms534545_scaffold0001_HBPB260_TE8209_RLX	-	308260	308281	young_trees_smRNA_Candi_147803	21	21
scaffold0001	308252	308774	ms534545_scaffold0001_HBPB260_TE8209_RLX	-	308260	308282	health_latex_smRNA_Candi_159657	22	22
scaffold0001	308252	308774	ms534545_scaffold0001_HBPB260_TE8209_RLX	-	308260	308282	TPD_latex_smRNA_Candi_90932	22	22
scaffold0001	308252	308774	ms534545_scaffold0001_HBPB260_TE8209_RLX	-	308260	308282	young_trees_smRNA_Candi_283328	22	22
scaffold0001	308252	308774	ms534545_scaffold0001_HBPB260_TE8209_RLX	-	308260	308284	TPD_latex_smRNA_Candi_77642	24	24
scaffold0001	308252	308774	ms534545_scaffold0001_HBPB260_TE8209_RLX	-	308261	308282	health_latex_smRNA_Candi_400236	21	21
scaffold0001	308252	308774	ms534545_scaffold0001_HBPB260_TE8209_RLX	-	308261	308282	TPD_latex_smRNA_Candi_215198	21	21
scaffold0001	308252	308774	ms534545_scaffold0001_HBPB260_TE8209_RLX	-	308261	308282	young_trees_smRNA_Candi_267306	21	21
scaffold0001	308252	308774	ms534545_scaffold0001_HBPB260_TE8209_RLX	-	308263	308285	health_latex_smRNA_Candi_224554	22	22
scaffold0001	308252	308774	ms534545_scaffold0001_HBPB260_TE8209_RLX	-	308263	308285	TPD_latex_smRNA_Candi_320871	22	22
scaffold0001	308252	308774	ms534545_scaffold0001_HBPB260_TE8209_RLX	-	308263	308285	young_trees_smRNA_Candi_331738	22	22
scaffold0001	308252	308774	ms534545_scaffold0001_HBPB260_TE8209_RLX	-	308269	308293	health_latex_smRNA_Candi_229995	24	24
scaffold0001	308252	308774	ms534545_scaffold0001_HBPB260_TE8209_RLX	-	308270	308293	health_latex_smRNA_Candi_464249	23	23
scaffold0001	308252	308774	ms534545_scaffold0001_HBPB260_TE8209_RLX	-	308270	308294	health_latex_smRNA_Candi_60091	24	24
scaffold0001	308252	308774	ms534545_scaffold0001_HBPB260_TE8209_RLX	-	308270	308294	TPD_latex_smRNA_Candi_78315	24	24
scaffold0001	308252	308774	ms534545_scaffold0001_HBPB260_TE8209_RLX	-	308271	308294	TPD_latex_smRNA_Candi_57115	23	23
scaffold0001	308252	308774	ms534545_scaffold0001_HBPB260_TE8209_RLX	-	308319	308340	health_latex_smRNA_Candi_134841	21	21
scaffold0001	308252	308774	ms534545_scaffold0001_HBPB260_TE8209_RLX	-	308319	308340	TPD_latex_smRNA_Candi_392418	21	21
scaffold0001	308252	308774	ms534545_scaffold0001_HBPB260_TE8209_RLX	-	308319	308340	young_trees_smRNA_Candi_265958	21	21
scaffold0001	308252	308774	ms534545_scaffold0001_HBPB260_TE8209_RLX	-	308322	308343	health_latex_smRNA_Candi_68192	21	21
scaffold0001	308252	308774	ms534545_scaffold0001_HBPB260_TE8209_RLX	-	308322	308343	young_trees_smRNA_Candi_69188	21	21
scaffold0001	308252	308774	ms534545_scaffold0001_HBPB260_TE8209_RLX	-	308327	308351	health_latex_smRNA_Candi_7736	24	24
scaffold0001	308252	308774	ms534545_scaffold0001_HBPB260_TE8209_RLX	-	308327	308351	young_trees_smRNA_Candi_280561	24	24
scaffold0001	308252	308774	ms534545_scaffold0001_HBPB260_TE8209_RLX	-	308328	308351	health_latex_smRNA_Candi_517195	23	23
scaffold0001	308252	308774	ms534545_scaffold0001_HBPB260_TE8209_RLX	-	308333	308357	TPD_latex_smRNA_Candi_446396	24	24
scaffold0001	308252	308774	ms534545_scaffold0001_HBPB260_TE8209_RLX	-	308334	308357	health_latex_smRNA_Candi_31037	23	23
scaffold0001	308252	308774	ms534545_scaffold0001_HBPB260_TE8209_RLX	-	308334	308357	TPD_latex_smRNA_Candi_262514	23	23
scaffold0001	308252	308774	ms534545_scaffold0001_HBPB260_TE8209_RLX	-	308343	308364	health_latex_smRNA_Candi_106467	21	21
scaffold0001	308252	308774	ms534545_scaffold0001_HBPB260_TE8209_RLX	-	308343	308364	TPD_latex_smRNA_Candi_239119	21	21
scaffold0001	308252	308774	ms534545_scaffold0001_HBPB260_TE8209_RLX	-	308343	308364	young_trees_smRNA_Candi_143281	21	21
scaffold0001	308252	308774	ms534545_scaffold0001_HBPB260_TE8209_RLX	-	308344	308365	health_latex_smRNA_Candi_22455	21	21
scaffold0001	308252	308774	ms534545_scaffold0001_HBPB260_TE8209_RLX	-	308344	308365	TPD_latex_smRNA_Candi_21755	21	21
scaffold0001	308252	308774	ms534545_scaffold0001_HBPB260_TE8209_RLX	-	308344	308365	young_trees_smRNA_Candi_258727	21	21
scaffold0001	308252	308774	ms534545_scaffold0001_HBPB260_TE8209_RLX	-	308344	308366	health_latex_smRNA_Candi_418526	22	22
scaffold0001	308252	308774	ms534545_scaffold0001_HBPB260_TE8209_RLX	-	308344	308366	TPD_latex_smRNA_Candi_535058	22	22
scaffold0001	308252	308774	ms534545_scaffold0001_HBPB260_TE8209_RLX	-	308344	308366	young_trees_smRNA_Candi_164669	22	22
scaffold0001	308252	308774	ms534545_scaffold0001_HBPB260_TE8209_RLX	-	308344	308368	health_latex_smRNA_Candi_265973	24	24
scaffold0001	308252	308774	ms534545_scaffold0001_HBPB260_TE8209_RLX	-	308347	308371	TPD_latex_smRNA_Candi_282609	24	24
scaffold0001	308252	308774	ms534545_scaffold0001_HBPB260_TE8209_RLX	-	308347	308371	young_trees_smRNA_Candi_281186	24	24
scaffold0001	308252	308774	ms534545_scaffold0001_HBPB260_TE8209_RLX	-	308348	308372	health_latex_smRNA_Candi_176832	24	24
scaffold0001	308252	308774	ms534545_scaffold0001_HBPB260_TE8209_RLX	-	308348	308372	TPD_latex_smRNA_Candi_386663	24	24
scaffold0001	308252	308774	ms534545_scaffold0001_HBPB260_TE8209_RLX	-	308349	308372	health_latex_smRNA_Candi_220258	23	23
scaffold0001	308252	308774	ms534545_scaffold0001_HBPB260_TE8209_RLX	-	308349	308373	TPD_latex_smRNA_Candi_294743	24	24
scaffold0001	308252	308774	ms534545_scaffold0001_HBPB260_TE8209_RLX	-	308352	308374	health_latex_smRNA_Candi_325548	22	22
scaffold0001	308252	308774	ms534545_scaffold0001_HBPB260_TE8209_RLX	-	308352	308374	TPD_latex_smRNA_Candi_366935	22	22
scaffold0001	308252	308774	ms534545_scaffold0001_HBPB260_TE8209_RLX	-	308352	308374	young_trees_smRNA_Candi_336342	22	22
scaffold0001	308252	308774	ms534545_scaffold0001_HBPB260_TE8209_RLX	-	308354	308375	health_latex_smRNA_Candi_27275	21	21
scaffold0001	308252	308774	ms534545_scaffold0001_HBPB260_TE8209_RLX	-	308354	308375	TPD_latex_smRNA_Candi_126100	21	21
scaffold0001	308252	308774	ms534545_scaffold0001_HBPB260_TE8209_RLX	-	308355	308376	TPD_latex_smRNA_Candi_178596	21	21
scaffold0001	308252	308774	ms534545_scaffold0001_HBPB260_TE8209_RLX	-	308355	308378	health_latex_smRNA_Candi_228320	23	23
scaffold0001	308252	308774	ms534545_scaffold0001_HBPB260_TE8209_RLX	-	308355	308378	TPD_latex_smRNA_Candi_400748	23	23
scaffold0001	308252	308774	ms534545_scaffold0001_HBPB260_TE8209_RLX	-	308355	308378	young_trees_smRNA_Candi_337334	23	23
scaffold0001	308252	308774	ms534545_scaffold0001_HBPB260_TE8209_RLX	-	308355	308379	health_latex_smRNA_Candi_502001	24	24
scaffold0001	308252	308774	ms534545_scaffold0001_HBPB260_TE8209_RLX	-	308355	308379	young_trees_smRNA_Candi_238912	24	24
scaffold0001	308252	308774	ms534545_scaffold0001_HBPB260_TE8209_RLX	-	308417	308440	health_latex_smRNA_Candi_139341	23	23
scaffold0001	308252	308774	ms534545_scaffold0001_HBPB260_TE8209_RLX	-	308417	308440	TPD_latex_smRNA_Candi_105305	23	23
scaffold0001	308252	308774	ms534545_scaffold0001_HBPB260_TE8209_RLX	-	308417	308440	young_trees_smRNA_Candi_190182	23	23
scaffold0001	308252	308774	ms534545_scaffold0001_HBPB260_TE8209_RLX	-	308417	308441	health_latex_smRNA_Candi_142878	24	24
scaffold0001	308252	308774	ms534545_scaffold0001_HBPB260_TE8209_RLX	-	308417	308441	TPD_latex_smRNA_Candi_471202	24	24
scaffold0001	308252	308774	ms534545_scaffold0001_HBPB260_TE8209_RLX	-	308417	308441	young_trees_smRNA_Candi_312308	24	24
scaffold0001	308252	308774	ms534545_scaffold0001_HBPB260_TE8209_RLX	-	308424	308446	TPD_latex_smRNA_Candi_67375	22	22
scaffold0001	308252	308774	ms534545_scaffold0001_HBPB260_TE8209_RLX	-	308430	308453	health_latex_smRNA_Candi_386328	23	23
scaffold0001	308252	308774	ms534545_scaffold0001_HBPB260_TE8209_RLX	-	308430	308453	young_trees_smRNA_Candi_210436	23	23
scaffold0001	308252	308774	ms534545_scaffold0001_HBPB260_TE8209_RLX	-	308431	308454	young_trees_smRNA_Candi_32107	23	23
scaffold0001	308252	308774	ms534545_scaffold0001_HBPB260_TE8209_RLX	-	308431	308455	health_latex_smRNA_Candi_25667	24	24
scaffold0001	308252	308774	ms534545_scaffold0001_HBPB260_TE8209_RLX	-	308431	308455	TPD_latex_smRNA_Candi_419750	24	24
scaffold0001	308252	308774	ms534545_scaffold0001_HBPB260_TE8209_RLX	-	308431	308455	young_trees_smRNA_Candi_272704	24	24
scaffold0001	308252	308774	ms534545_scaffold0001_HBPB260_TE8209_RLX	-	308432	308456	health_latex_smRNA_Candi_237023	24	24
scaffold0001	308252	308774	ms534545_scaffold0001_HBPB260_TE8209_RLX	-	308433	308457	health_latex_smRNA_Candi_97351	24	24
scaffold0001	308252	308774	ms534545_scaffold0001_HBPB260_TE8209_RLX	-	308444	308468	health_latex_smRNA_Candi_507421	24	24
scaffold0001	308252	308774	ms534545_scaffold0001_HBPB260_TE8209_RLX	-	308444	308468	TPD_latex_smRNA_Candi_529924	24	24
scaffold0001	308252	308774	ms534545_scaffold0001_HBPB260_TE8209_RLX	-	308444	308468	young_trees_smRNA_Candi_178387	24	24
scaffold0001	308252	308774	ms534545_scaffold0001_HBPB260_TE8209_RLX	-	308503	308525	young_trees_smRNA_Candi_210924	22	22
scaffold0001	308252	308774	ms534545_scaffold0001_HBPB260_TE8209_RLX	-	308503	308526	young_trees_smRNA_Candi_35201	23	23
scaffold0001	308252	308774	ms534545_scaffold0001_HBPB260_TE8209_RLX	-	308538	308560	health_latex_smRNA_Candi_115903	22	22
scaffold0001	308252	308774	ms534545_scaffold0001_HBPB260_TE8209_RLX	-	308538	308560	TPD_latex_smRNA_Candi_18229	22	22
scaffold0001	308252	308774	ms534545_scaffold0001_HBPB260_TE8209_RLX	-	308538	308561	health_latex_smRNA_Candi_384280	23	23
scaffold0001	308252	308774	ms534545_scaffold0001_HBPB260_TE8209_RLX	-	308538	308561	young_trees_smRNA_Candi_63028	23	23
scaffold0001	308252	308774	ms534545_scaffold0001_HBPB260_TE8209_RLX	-	308538	308562	health_latex_smRNA_Candi_462503	24	24
scaffold0001	308252	308774	ms534545_scaffold0001_HBPB260_TE8209_RLX	-	308538	308562	TPD_latex_smRNA_Candi_71806	24	24
scaffold0001	308252	308774	ms534545_scaffold0001_HBPB260_TE8209_RLX	-	308538	308562	young_trees_smRNA_Candi_243011	24	24
scaffold0001	308252	308774	ms534545_scaffold0001_HBPB260_TE8209_RLX	-	308539	308562	TPD_latex_smRNA_Candi_509972	23	23
scaffold0001	308252	308774	ms534545_scaffold0001_HBPB260_TE8209_RLX	-	308539	308563	health_latex_smRNA_Candi_336031	24	24
scaffold0001	308252	308774	ms534545_scaffold0001_HBPB260_TE8209_RLX	-	308540	308561	health_latex_smRNA_Candi_165110	21	21
scaffold0001	308252	308774	ms534545_scaffold0001_HBPB260_TE8209_RLX	-	308540	308561	TPD_latex_smRNA_Candi_84901	21	21
scaffold0001	308252	308774	ms534545_scaffold0001_HBPB260_TE8209_RLX	-	308540	308561	young_trees_smRNA_Candi_197465	21	21
scaffold0001	308252	308774	ms534545_scaffold0001_HBPB260_TE8209_RLX	-	308540	308562	health_latex_smRNA_Candi_387274	22	22
scaffold0001	308252	308774	ms534545_scaffold0001_HBPB260_TE8209_RLX	-	308540	308562	TPD_latex_smRNA_Candi_83523	22	22
scaffold0001	308252	308774	ms534545_scaffold0001_HBPB260_TE8209_RLX	-	308540	308562	young_trees_smRNA_Candi_198139	22	22
scaffold0001	308252	308774	ms534545_scaffold0001_HBPB260_TE8209_RLX	-	308540	308563	health_latex_smRNA_Candi_176677	23	23
scaffold0001	308252	308774	ms534545_scaffold0001_HBPB260_TE8209_RLX	-	308540	308563	TPD_latex_smRNA_Candi_198734	23	23
scaffold0001	308252	308774	ms534545_scaffold0001_HBPB260_TE8209_RLX	-	308540	308563	young_trees_smRNA_Candi_198101	23	23
scaffold0001	308252	308774	ms534545_scaffold0001_HBPB260_TE8209_RLX	-	308541	308562	TPD_latex_smRNA_Candi_2227	21	21
scaffold0001	308252	308774	ms534545_scaffold0001_HBPB260_TE8209_RLX	-	308547	308568	health_latex_smRNA_Candi_398292	21	21
scaffold0001	308252	308774	ms534545_scaffold0001_HBPB260_TE8209_RLX	-	308547	308568	young_trees_smRNA_Candi_95941	21	21
scaffold0001	308252	308774	ms534545_scaffold0001_HBPB260_TE8209_RLX	-	308547	308571	health_latex_smRNA_Candi_291312	24	24
scaffold0001	308252	308774	ms534545_scaffold0001_HBPB260_TE8209_RLX	-	308547	308571	young_trees_smRNA_Candi_81252	24	24
scaffold0001	308252	308774	ms534545_scaffold0001_HBPB260_TE8209_RLX	-	308549	308572	health_latex_smRNA_Candi_18129	23	23
scaffold0001	308252	308774	ms534545_scaffold0001_HBPB260_TE8209_RLX	-	308549	308573	TPD_latex_smRNA_Candi_17424	24	24
scaffold0001	308252	308774	ms534545_scaffold0001_HBPB260_TE8209_RLX	-	308550	308571	health_latex_smRNA_Candi_535290	21	21
scaffold0001	308252	308774	ms534545_scaffold0001_HBPB260_TE8209_RLX	-	308550	308571	young_trees_smRNA_Candi_276931	21	21
scaffold0001	308252	308774	ms534545_scaffold0001_HBPB260_TE8209_RLX	-	308562	308585	health_latex_smRNA_Candi_111503	23	23
scaffold0001	308252	308774	ms534545_scaffold0001_HBPB260_TE8209_RLX	-	308562	308585	TPD_latex_smRNA_Candi_326460	23	23
scaffold0001	308252	308774	ms534545_scaffold0001_HBPB260_TE8209_RLX	-	308562	308586	health_latex_smRNA_Candi_26106	24	24
scaffold0001	308252	308774	ms534545_scaffold0001_HBPB260_TE8209_RLX	-	308562	308586	TPD_latex_smRNA_Candi_452465	24	24
scaffold0001	308252	308774	ms534545_scaffold0001_HBPB260_TE8209_RLX	-	308562	308586	young_trees_smRNA_Candi_220053	24	24
scaffold0001	308252	308774	ms534545_scaffold0001_HBPB260_TE8209_RLX	-	308642	308665	health_latex_smRNA_Candi_109540	23	23
scaffold0001	308252	308774	ms534545_scaffold0001_HBPB260_TE8209_RLX	-	308642	308665	TPD_latex_smRNA_Candi_222940	23	23
scaffold0001	308252	308774	ms534545_scaffold0001_HBPB260_TE8209_RLX	-	308644	308667	health_latex_smRNA_Candi_408036	23	23
scaffold0001	308252	308774	ms534545_scaffold0001_HBPB260_TE8209_RLX	-	308644	308667	TPD_latex_smRNA_Candi_378771	23	23
scaffold0001	308252	308774	ms534545_scaffold0001_HBPB260_TE8209_RLX	-	308644	308667	young_trees_smRNA_Candi_27184	23	23
scaffold0001	308252	308774	ms534545_scaffold0001_HBPB260_TE8209_RLX	-	308645	308666	health_latex_smRNA_Candi_429102	21	21
scaffold0001	308252	308774	ms534545_scaffold0001_HBPB260_TE8209_RLX	-	308645	308666	TPD_latex_smRNA_Candi_128150	21	21
scaffold0001	308252	308774	ms534545_scaffold0001_HBPB260_TE8209_RLX	-	308645	308666	young_trees_smRNA_Candi_267438	21	21
scaffold0001	308252	308774	ms534545_scaffold0001_HBPB260_TE8209_RLX	-	308645	308667	health_latex_smRNA_Candi_18619	22	22
scaffold0001	308252	308774	ms534545_scaffold0001_HBPB260_TE8209_RLX	-	308647	308670	health_latex_smRNA_Candi_171503	23	23
scaffold0001	308252	308774	ms534545_scaffold0001_HBPB260_TE8209_RLX	-	308647	308670	young_trees_smRNA_Candi_157525	23	23
scaffold0001	308252	308774	ms534545_scaffold0001_HBPB260_TE8209_RLX	-	308648	308670	TPD_latex_smRNA_Candi_34867	22	22
scaffold0001	310585	311746	ms1020325_scaffold0001_HBPB260_TE8072_RLC	-	310578	310600	TPD_latex_smRNA_Candi_28103	15	22
scaffold0001	310585	311746	ms1020325_scaffold0001_HBPB260_TE8072_RLC	-	310584	310606	health_latex_smRNA_Candi_541671	21	22
scaffold0001	310585	311746	ms1020325_scaffold0001_HBPB260_TE8072_RLC	-	310584	310606	TPD_latex_smRNA_Candi_259992	21	22
scaffold0001	310585	311746	ms1020325_scaffold0001_HBPB260_TE8072_RLC	-	310584	310606	young_trees_smRNA_Candi_298475	21	22
scaffold0001	310585	311746	ms1020325_scaffold0001_HBPB260_TE8072_RLC	-	310811	310835	health_latex_smRNA_Candi_467244	24	24
scaffold0001	310585	311746	ms1020325_scaffold0001_HBPB260_TE8072_RLC	-	310811	310835	TPD_latex_smRNA_Candi_62977	24	24
scaffold0001	310585	311746	ms1020325_scaffold0001_HBPB260_TE8072_RLC	-	310811	310835	young_trees_smRNA_Candi_149029	24	24
scaffold0001	310585	311746	ms1020325_scaffold0001_HBPB260_TE8072_RLC	-	310832	310856	health_latex_smRNA_Candi_291377	24	24
scaffold0001	310585	311746	ms1020325_scaffold0001_HBPB260_TE8072_RLC	-	310834	310856	health_latex_smRNA_Candi_346724	22	22
scaffold0001	310585	311746	ms1020325_scaffold0001_HBPB260_TE8072_RLC	-	310834	310856	TPD_latex_smRNA_Candi_502899	22	22
scaffold0001	310585	311746	ms1020325_scaffold0001_HBPB260_TE8072_RLC	-	310834	310856	young_trees_smRNA_Candi_347362	22	22
scaffold0001	311747	317263	ms1020169_scaffold0001_HBPB260_TE8115_RLG	-	311887	311909	health_latex_smRNA_Candi_439836	22	22
scaffold0001	311747	317263	ms1020169_scaffold0001_HBPB260_TE8115_RLG	-	311887	311909	young_trees_smRNA_Candi_295597	22	22
scaffold0001	311747	317263	ms1020169_scaffold0001_HBPB260_TE8115_RLG	-	312110	312133	health_latex_smRNA_Candi_330372	23	23
scaffold0001	311747	317263	ms1020169_scaffold0001_HBPB260_TE8115_RLG	-	312110	312133	TPD_latex_smRNA_Candi_43837	23	23
scaffold0001	311747	317263	ms1020169_scaffold0001_HBPB260_TE8115_RLG	-	312110	312133	young_trees_smRNA_Candi_255863	23	23
scaffold0001	311747	317263	ms1020169_scaffold0001_HBPB260_TE8115_RLG	-	312387	312411	health_latex_smRNA_Candi_332637	24	24
scaffold0001	311747	317263	ms1020169_scaffold0001_HBPB260_TE8115_RLG	-	312387	312411	TPD_latex_smRNA_Candi_101856	24	24
scaffold0001	311747	317263	ms1020169_scaffold0001_HBPB260_TE8115_RLG	-	312388	312409	health_latex_smRNA_Candi_401004	21	21
scaffold0001	311747	317263	ms1020169_scaffold0001_HBPB260_TE8115_RLG	-	312388	312409	TPD_latex_smRNA_Candi_113240	21	21
scaffold0001	311747	317263	ms1020169_scaffold0001_HBPB260_TE8115_RLG	-	312389	312412	health_latex_smRNA_Candi_237592	23	23
scaffold0001	311747	317263	ms1020169_scaffold0001_HBPB260_TE8115_RLG	-	312395	312417	health_latex_smRNA_Candi_275979	22	22
scaffold0001	311747	317263	ms1020169_scaffold0001_HBPB260_TE8115_RLG	-	312869	312891	health_latex_smRNA_Candi_177521	22	22
scaffold0001	311747	317263	ms1020169_scaffold0001_HBPB260_TE8115_RLG	-	312869	312891	TPD_latex_smRNA_Candi_209525	22	22
scaffold0001	311747	317263	ms1020169_scaffold0001_HBPB260_TE8115_RLG	-	312924	312945	health_latex_smRNA_Candi_505475	21	21
scaffold0001	311747	317263	ms1020169_scaffold0001_HBPB260_TE8115_RLG	-	312924	312945	young_trees_smRNA_Candi_133644	21	21
scaffold0001	311747	317263	ms1020169_scaffold0001_HBPB260_TE8115_RLG	-	313526	313549	health_latex_smRNA_Candi_279440	23	23
scaffold0001	311747	317263	ms1020169_scaffold0001_HBPB260_TE8115_RLG	-	313526	313549	TPD_latex_smRNA_Candi_299713	23	23
scaffold0001	311747	317263	ms1020169_scaffold0001_HBPB260_TE8115_RLG	-	313777	313800	health_latex_smRNA_Candi_138433	23	23
scaffold0001	311747	317263	ms1020169_scaffold0001_HBPB260_TE8115_RLG	-	313777	313800	TPD_latex_smRNA_Candi_57846	23	23
scaffold0001	311747	317263	ms1020169_scaffold0001_HBPB260_TE8115_RLG	-	313777	313800	young_trees_smRNA_Candi_100959	23	23
scaffold0001	311747	317263	ms1020169_scaffold0001_HBPB260_TE8115_RLG	-	313778	313800	health_latex_smRNA_Candi_476796	22	22
scaffold0001	311747	317263	ms1020169_scaffold0001_HBPB260_TE8115_RLG	-	313867	313889	health_latex_smRNA_Candi_440578	22	22
scaffold0001	311747	317263	ms1020169_scaffold0001_HBPB260_TE8115_RLG	-	313883	313906	health_latex_smRNA_Candi_83700	23	23
scaffold0001	311747	317263	ms1020169_scaffold0001_HBPB260_TE8115_RLG	-	313883	313906	TPD_latex_smRNA_Candi_215670	23	23
scaffold0001	311747	317263	ms1020169_scaffold0001_HBPB260_TE8115_RLG	-	314074	314097	TPD_latex_smRNA_Candi_410758	23	23
scaffold0001	311747	317263	ms1020169_scaffold0001_HBPB260_TE8115_RLG	-	314087	314108	health_latex_smRNA_Candi_334191	21	21
scaffold0001	311747	317263	ms1020169_scaffold0001_HBPB260_TE8115_RLG	-	314087	314108	TPD_latex_smRNA_Candi_392931	21	21
scaffold0001	311747	317263	ms1020169_scaffold0001_HBPB260_TE8115_RLG	-	314088	314112	health_latex_smRNA_Candi_57514	24	24
scaffold0001	311747	317263	ms1020169_scaffold0001_HBPB260_TE8115_RLG	-	314088	314112	TPD_latex_smRNA_Candi_2034	24	24
scaffold0001	311747	317263	ms1020169_scaffold0001_HBPB260_TE8115_RLG	-	314091	314115	health_latex_smRNA_Candi_293241	24	24
scaffold0001	311747	317263	ms1020169_scaffold0001_HBPB260_TE8115_RLG	-	314091	314115	young_trees_smRNA_Candi_110550	24	24
scaffold0001	311747	317263	ms1020169_scaffold0001_HBPB260_TE8115_RLG	-	314092	314115	young_trees_smRNA_Candi_210527	23	23
scaffold0001	311747	317263	ms1020169_scaffold0001_HBPB260_TE8115_RLG	-	314281	314305	health_latex_smRNA_Candi_259428	24	24
scaffold0001	311747	317263	ms1020169_scaffold0001_HBPB260_TE8115_RLG	-	314281	314305	TPD_latex_smRNA_Candi_163523	24	24
scaffold0001	311747	317263	ms1020169_scaffold0001_HBPB260_TE8115_RLG	-	314281	314305	young_trees_smRNA_Candi_293705	24	24
scaffold0001	311747	317263	ms1020169_scaffold0001_HBPB260_TE8115_RLG	-	314463	314484	health_latex_smRNA_Candi_151904	21	21
scaffold0001	311747	317263	ms1020169_scaffold0001_HBPB260_TE8115_RLG	-	314463	314484	TPD_latex_smRNA_Candi_301950	21	21
scaffold0001	311747	317263	ms1020169_scaffold0001_HBPB260_TE8115_RLG	-	314463	314484	young_trees_smRNA_Candi_176689	21	21
scaffold0001	311747	317263	ms1020169_scaffold0001_HBPB260_TE8115_RLG	-	314760	314784	health_latex_smRNA_Candi_476376	24	24
scaffold0001	311747	317263	ms1020169_scaffold0001_HBPB260_TE8115_RLG	-	315609	315633	health_latex_smRNA_Candi_176173	24	24
scaffold0001	311747	317263	ms1020169_scaffold0001_HBPB260_TE8115_RLG	-	315609	315633	TPD_latex_smRNA_Candi_228085	24	24
scaffold0001	311747	317263	ms1020169_scaffold0001_HBPB260_TE8115_RLG	-	315618	315641	health_latex_smRNA_Candi_412256	23	23
scaffold0001	311747	317263	ms1020169_scaffold0001_HBPB260_TE8115_RLG	-	315618	315641	TPD_latex_smRNA_Candi_50208	23	23
scaffold0001	311747	317263	ms1020169_scaffold0001_HBPB260_TE8115_RLG	-	315618	315642	health_latex_smRNA_Candi_488028	24	24
scaffold0001	311747	317263	ms1020169_scaffold0001_HBPB260_TE8115_RLG	-	315619	315641	health_latex_smRNA_Candi_290502	22	22
scaffold0001	311747	317263	ms1020169_scaffold0001_HBPB260_TE8115_RLG	-	315619	315641	TPD_latex_smRNA_Candi_93516	22	22
scaffold0001	311747	317263	ms1020169_scaffold0001_HBPB260_TE8115_RLG	-	315619	315641	young_trees_smRNA_Candi_90500	22	22
scaffold0001	311747	317263	ms1020169_scaffold0001_HBPB260_TE8115_RLG	-	315620	315641	health_latex_smRNA_Candi_374440	21	21
scaffold0001	311747	317263	ms1020169_scaffold0001_HBPB260_TE8115_RLG	-	315620	315641	TPD_latex_smRNA_Candi_87523	21	21
scaffold0001	311747	317263	ms1020169_scaffold0001_HBPB260_TE8115_RLG	-	315623	315644	health_latex_smRNA_Candi_98337	21	21
scaffold0001	311747	317263	ms1020169_scaffold0001_HBPB260_TE8115_RLG	-	315623	315644	TPD_latex_smRNA_Candi_403972	21	21
scaffold0001	311747	317263	ms1020169_scaffold0001_HBPB260_TE8115_RLG	-	315623	315647	health_latex_smRNA_Candi_80115	24	24
scaffold0001	311747	317263	ms1020169_scaffold0001_HBPB260_TE8115_RLG	-	315623	315647	TPD_latex_smRNA_Candi_387679	24	24
scaffold0001	311747	317263	ms1020169_scaffold0001_HBPB260_TE8115_RLG	-	315623	315647	young_trees_smRNA_Candi_94455	24	24
scaffold0001	311747	317263	ms1020169_scaffold0001_HBPB260_TE8115_RLG	-	315627	315651	health_latex_smRNA_Candi_226079	24	24
scaffold0001	311747	317263	ms1020169_scaffold0001_HBPB260_TE8115_RLG	-	315627	315651	TPD_latex_smRNA_Candi_449207	24	24
scaffold0001	311747	317263	ms1020169_scaffold0001_HBPB260_TE8115_RLG	-	315627	315651	young_trees_smRNA_Candi_151763	24	24
scaffold0001	311747	317263	ms1020169_scaffold0001_HBPB260_TE8115_RLG	-	315628	315649	health_latex_smRNA_Candi_252161	21	21
scaffold0001	311747	317263	ms1020169_scaffold0001_HBPB260_TE8115_RLG	-	315628	315649	TPD_latex_smRNA_Candi_25780	21	21
scaffold0001	311747	317263	ms1020169_scaffold0001_HBPB260_TE8115_RLG	-	315924	315945	health_latex_smRNA_Candi_418642	21	21
scaffold0001	311747	317263	ms1020169_scaffold0001_HBPB260_TE8115_RLG	-	315924	315945	TPD_latex_smRNA_Candi_155002	21	21
scaffold0001	311747	317263	ms1020169_scaffold0001_HBPB260_TE8115_RLG	-	316240	316261	health_latex_smRNA_Candi_277031	21	21
scaffold0001	311747	317263	ms1020169_scaffold0001_HBPB260_TE8115_RLG	-	316240	316261	TPD_latex_smRNA_Candi_338264	21	21
scaffold0001	311747	317263	ms1020169_scaffold0001_HBPB260_TE8115_RLG	-	316240	316261	young_trees_smRNA_Candi_14186	21	21
scaffold0001	311747	317263	ms1020169_scaffold0001_HBPB260_TE8115_RLG	-	316699	316722	TPD_latex_smRNA_Candi_279641	23	23
scaffold0001	311747	317263	ms1020169_scaffold0001_HBPB260_TE8115_RLG	-	316699	316723	TPD_latex_smRNA_Candi_127097	24	24
scaffold0001	311747	317263	ms1020169_scaffold0001_HBPB260_TE8115_RLG	-	317114	317138	young_trees_smRNA_Candi_117901	24	24
scaffold0001	318036	321881	ms263492_scaffold0001_HBPB260_TE4869_RLG	-	318062	318083	health_latex_smRNA_Candi_506434	21	21
scaffold0001	318036	321881	ms263492_scaffold0001_HBPB260_TE4869_RLG	-	318062	318083	TPD_latex_smRNA_Candi_216799	21	21
scaffold0001	318036	321881	ms263492_scaffold0001_HBPB260_TE4869_RLG	-	318062	318083	young_trees_smRNA_Candi_220363	21	21
scaffold0001	318036	321881	ms263492_scaffold0001_HBPB260_TE4869_RLG	-	318495	318516	health_latex_smRNA_Candi_337767	21	21
scaffold0001	318036	321881	ms263492_scaffold0001_HBPB260_TE4869_RLG	-	318495	318516	TPD_latex_smRNA_Candi_412380	21	21
scaffold0001	318036	321881	ms263492_scaffold0001_HBPB260_TE4869_RLG	-	318731	318755	health_latex_smRNA_Candi_525124	24	24
scaffold0001	318036	321881	ms263492_scaffold0001_HBPB260_TE4869_RLG	-	318731	318755	TPD_latex_smRNA_Candi_306757	24	24
scaffold0001	318036	321881	ms263492_scaffold0001_HBPB260_TE4869_RLG	-	318734	318755	health_latex_smRNA_Candi_43366	21	21
scaffold0001	318036	321881	ms263492_scaffold0001_HBPB260_TE4869_RLG	-	318734	318755	TPD_latex_smRNA_Candi_187098	21	21
scaffold0001	318036	321881	ms263492_scaffold0001_HBPB260_TE4869_RLG	-	318734	318755	young_trees_smRNA_Candi_49862	21	21
scaffold0001	318036	321881	ms263492_scaffold0001_HBPB260_TE4869_RLG	-	318735	318756	health_latex_smRNA_Candi_493798	21	21
scaffold0001	318036	321881	ms263492_scaffold0001_HBPB260_TE4869_RLG	-	318735	318756	TPD_latex_smRNA_Candi_471879	21	21
scaffold0001	318036	321881	ms263492_scaffold0001_HBPB260_TE4869_RLG	-	318735	318756	young_trees_smRNA_Candi_90049	21	21
scaffold0001	318036	321881	ms263492_scaffold0001_HBPB260_TE4869_RLG	-	319034	319058	health_latex_smRNA_Candi_538620	24	24
scaffold0001	318036	321881	ms263492_scaffold0001_HBPB260_TE4869_RLG	-	319127	319148	TPD_latex_smRNA_Candi_316420	21	21
scaffold0001	318036	321881	ms263492_scaffold0001_HBPB260_TE4869_RLG	-	319127	319148	young_trees_smRNA_Candi_120558	21	21
scaffold0001	318036	321881	ms263492_scaffold0001_HBPB260_TE4869_RLG	-	319429	319452	health_latex_smRNA_Candi_415144	23	23
scaffold0001	318036	321881	ms263492_scaffold0001_HBPB260_TE4869_RLG	-	319429	319452	TPD_latex_smRNA_Candi_69119	23	23
scaffold0001	318036	321881	ms263492_scaffold0001_HBPB260_TE4869_RLG	-	319429	319452	young_trees_smRNA_Candi_258590	23	23
scaffold0001	318036	321881	ms263492_scaffold0001_HBPB260_TE4869_RLG	-	319502	319525	health_latex_smRNA_Candi_333038	23	23
scaffold0001	318036	321881	ms263492_scaffold0001_HBPB260_TE4869_RLG	-	319502	319526	health_latex_smRNA_Candi_176691	24	24
scaffold0001	318036	321881	ms263492_scaffold0001_HBPB260_TE4869_RLG	-	319502	319526	young_trees_smRNA_Candi_69907	24	24
scaffold0001	318036	321881	ms263492_scaffold0001_HBPB260_TE4869_RLG	-	319503	319527	health_latex_smRNA_Candi_106926	24	24
scaffold0001	318036	321881	ms263492_scaffold0001_HBPB260_TE4869_RLG	-	319549	319572	TPD_latex_smRNA_Candi_205406	23	23
scaffold0001	318036	321881	ms263492_scaffold0001_HBPB260_TE4869_RLG	-	319549	319572	young_trees_smRNA_Candi_79647	23	23
scaffold0001	318036	321881	ms263492_scaffold0001_HBPB260_TE4869_RLG	-	319556	319578	health_latex_smRNA_Candi_416946	22	22
scaffold0001	318036	321881	ms263492_scaffold0001_HBPB260_TE4869_RLG	-	319556	319579	health_latex_smRNA_Candi_203253	23	23
scaffold0001	318036	321881	ms263492_scaffold0001_HBPB260_TE4869_RLG	-	319556	319579	TPD_latex_smRNA_Candi_38109	23	23
scaffold0001	318036	321881	ms263492_scaffold0001_HBPB260_TE4869_RLG	-	319556	319579	young_trees_smRNA_Candi_299422	23	23
scaffold0001	318036	321881	ms263492_scaffold0001_HBPB260_TE4869_RLG	-	319556	319580	health_latex_smRNA_Candi_420683	24	24
scaffold0001	318036	321881	ms263492_scaffold0001_HBPB260_TE4869_RLG	-	319556	319580	TPD_latex_smRNA_Candi_288710	24	24
scaffold0001	318036	321881	ms263492_scaffold0001_HBPB260_TE4869_RLG	-	319556	319580	young_trees_smRNA_Candi_271566	24	24
scaffold0001	318036	321881	ms263492_scaffold0001_HBPB260_TE4869_RLG	-	319557	319581	health_latex_smRNA_Candi_172062	24	24
scaffold0001	318036	321881	ms263492_scaffold0001_HBPB260_TE4869_RLG	-	319557	319581	TPD_latex_smRNA_Candi_115093	24	24
scaffold0001	318036	321881	ms263492_scaffold0001_HBPB260_TE4869_RLG	-	319590	319611	health_latex_smRNA_Candi_23383	21	21
scaffold0001	318036	321881	ms263492_scaffold0001_HBPB260_TE4869_RLG	-	319590	319611	TPD_latex_smRNA_Candi_422153	21	21
scaffold0001	318036	321881	ms263492_scaffold0001_HBPB260_TE4869_RLG	-	319590	319613	health_latex_smRNA_Candi_8937	23	23
scaffold0001	318036	321881	ms263492_scaffold0001_HBPB260_TE4869_RLG	-	319590	319613	TPD_latex_smRNA_Candi_11498	23	23
scaffold0001	318036	321881	ms263492_scaffold0001_HBPB260_TE4869_RLG	-	319590	319613	young_trees_smRNA_Candi_18228	23	23
scaffold0001	318036	321881	ms263492_scaffold0001_HBPB260_TE4869_RLG	-	319591	319613	health_latex_smRNA_Candi_105783	22	22
scaffold0001	318036	321881	ms263492_scaffold0001_HBPB260_TE4869_RLG	-	319591	319613	TPD_latex_smRNA_Candi_431995	22	22
scaffold0001	318036	321881	ms263492_scaffold0001_HBPB260_TE4869_RLG	-	319591	319613	young_trees_smRNA_Candi_235288	22	22
scaffold0001	318036	321881	ms263492_scaffold0001_HBPB260_TE4869_RLG	-	319591	319614	health_latex_smRNA_Candi_157869	23	23
scaffold0001	318036	321881	ms263492_scaffold0001_HBPB260_TE4869_RLG	-	319591	319614	TPD_latex_smRNA_Candi_351616	23	23
scaffold0001	318036	321881	ms263492_scaffold0001_HBPB260_TE4869_RLG	-	319591	319615	health_latex_smRNA_Candi_406556	24	24
scaffold0001	318036	321881	ms263492_scaffold0001_HBPB260_TE4869_RLG	-	319591	319615	TPD_latex_smRNA_Candi_135865	24	24
scaffold0001	318036	321881	ms263492_scaffold0001_HBPB260_TE4869_RLG	-	319592	319614	health_latex_smRNA_Candi_78718	22	22
scaffold0001	318036	321881	ms263492_scaffold0001_HBPB260_TE4869_RLG	-	319592	319614	TPD_latex_smRNA_Candi_102652	22	22
scaffold0001	318036	321881	ms263492_scaffold0001_HBPB260_TE4869_RLG	-	319592	319614	young_trees_smRNA_Candi_345095	22	22
scaffold0001	318036	321881	ms263492_scaffold0001_HBPB260_TE4869_RLG	-	319592	319615	health_latex_smRNA_Candi_180959	23	23
scaffold0001	318036	321881	ms263492_scaffold0001_HBPB260_TE4869_RLG	-	319592	319615	TPD_latex_smRNA_Candi_180062	23	23
scaffold0001	318036	321881	ms263492_scaffold0001_HBPB260_TE4869_RLG	-	319592	319615	young_trees_smRNA_Candi_215856	23	23
scaffold0001	318036	321881	ms263492_scaffold0001_HBPB260_TE4869_RLG	-	319592	319616	health_latex_smRNA_Candi_7970	24	24
scaffold0001	318036	321881	ms263492_scaffold0001_HBPB260_TE4869_RLG	-	319592	319616	TPD_latex_smRNA_Candi_101994	24	24
scaffold0001	318036	321881	ms263492_scaffold0001_HBPB260_TE4869_RLG	-	319592	319616	young_trees_smRNA_Candi_9165	24	24
scaffold0001	318036	321881	ms263492_scaffold0001_HBPB260_TE4869_RLG	-	319600	319621	health_latex_smRNA_Candi_262593	21	21
scaffold0001	318036	321881	ms263492_scaffold0001_HBPB260_TE4869_RLG	-	319600	319621	young_trees_smRNA_Candi_301275	21	21
scaffold0001	318036	321881	ms263492_scaffold0001_HBPB260_TE4869_RLG	-	319649	319673	health_latex_smRNA_Candi_115465	24	24
scaffold0001	318036	321881	ms263492_scaffold0001_HBPB260_TE4869_RLG	-	319649	319673	young_trees_smRNA_Candi_33895	24	24
scaffold0001	318036	321881	ms263492_scaffold0001_HBPB260_TE4869_RLG	-	319655	319679	health_latex_smRNA_Candi_270390	24	24
scaffold0001	318036	321881	ms263492_scaffold0001_HBPB260_TE4869_RLG	-	319658	319681	health_latex_smRNA_Candi_170905	23	23
scaffold0001	318036	321881	ms263492_scaffold0001_HBPB260_TE4869_RLG	-	319658	319681	TPD_latex_smRNA_Candi_55632	23	23
scaffold0001	318036	321881	ms263492_scaffold0001_HBPB260_TE4869_RLG	-	319658	319681	young_trees_smRNA_Candi_80177	23	23
scaffold0001	318036	321881	ms263492_scaffold0001_HBPB260_TE4869_RLG	-	319670	319693	health_latex_smRNA_Candi_40574	23	23
scaffold0001	318036	321881	ms263492_scaffold0001_HBPB260_TE4869_RLG	-	319670	319693	TPD_latex_smRNA_Candi_368853	23	23
scaffold0001	318036	321881	ms263492_scaffold0001_HBPB260_TE4869_RLG	-	319670	319693	young_trees_smRNA_Candi_152860	23	23
scaffold0001	318036	321881	ms263492_scaffold0001_HBPB260_TE4869_RLG	-	319670	319694	health_latex_smRNA_Candi_96783	24	24
scaffold0001	318036	321881	ms263492_scaffold0001_HBPB260_TE4869_RLG	-	319670	319694	TPD_latex_smRNA_Candi_99731	24	24
scaffold0001	318036	321881	ms263492_scaffold0001_HBPB260_TE4869_RLG	-	319670	319694	young_trees_smRNA_Candi_347884	24	24
scaffold0001	318036	321881	ms263492_scaffold0001_HBPB260_TE4869_RLG	-	319831	319855	health_latex_smRNA_Candi_454879	24	24
scaffold0001	318036	321881	ms263492_scaffold0001_HBPB260_TE4869_RLG	-	319840	319864	health_latex_smRNA_Candi_528979	24	24
scaffold0001	318036	321881	ms263492_scaffold0001_HBPB260_TE4869_RLG	-	319844	319865	health_latex_smRNA_Candi_356700	21	21
scaffold0001	318036	321881	ms263492_scaffold0001_HBPB260_TE4869_RLG	-	319960	319983	health_latex_smRNA_Candi_387613	23	23
scaffold0001	318036	321881	ms263492_scaffold0001_HBPB260_TE4869_RLG	-	319960	319983	TPD_latex_smRNA_Candi_140925	23	23
scaffold0001	318036	321881	ms263492_scaffold0001_HBPB260_TE4869_RLG	-	319975	319999	TPD_latex_smRNA_Candi_11777	24	24
scaffold0001	318036	321881	ms263492_scaffold0001_HBPB260_TE4869_RLG	-	319976	319999	health_latex_smRNA_Candi_341817	23	23
scaffold0001	318036	321881	ms263492_scaffold0001_HBPB260_TE4869_RLG	-	319984	320008	health_latex_smRNA_Candi_66027	24	24
scaffold0001	318036	321881	ms263492_scaffold0001_HBPB260_TE4869_RLG	-	319984	320008	young_trees_smRNA_Candi_28647	24	24
scaffold0001	318036	321881	ms263492_scaffold0001_HBPB260_TE4869_RLG	-	320074	320097	health_latex_smRNA_Candi_315343	23	23
scaffold0001	318036	321881	ms263492_scaffold0001_HBPB260_TE4869_RLG	-	320117	320141	TPD_latex_smRNA_Candi_344220	24	24
scaffold0001	318036	321881	ms263492_scaffold0001_HBPB260_TE4869_RLG	-	320204	320225	health_latex_smRNA_Candi_101273	21	21
scaffold0001	318036	321881	ms263492_scaffold0001_HBPB260_TE4869_RLG	-	320204	320225	TPD_latex_smRNA_Candi_445723	21	21
scaffold0001	318036	321881	ms263492_scaffold0001_HBPB260_TE4869_RLG	-	320204	320225	young_trees_smRNA_Candi_71864	21	21
scaffold0001	318036	321881	ms263492_scaffold0001_HBPB260_TE4869_RLG	-	320480	320502	TPD_latex_smRNA_Candi_197653	22	22
scaffold0001	318036	321881	ms263492_scaffold0001_HBPB260_TE4869_RLG	-	320484	320508	TPD_latex_smRNA_Candi_157469	24	24
scaffold0001	318036	321881	ms263492_scaffold0001_HBPB260_TE4869_RLG	-	320510	320533	health_latex_smRNA_Candi_383577	23	23
scaffold0001	318036	321881	ms263492_scaffold0001_HBPB260_TE4869_RLG	-	320519	320543	health_latex_smRNA_Candi_199015	24	24
scaffold0001	318036	321881	ms263492_scaffold0001_HBPB260_TE4869_RLG	-	320519	320543	TPD_latex_smRNA_Candi_234117	24	24
scaffold0001	318036	321881	ms263492_scaffold0001_HBPB260_TE4869_RLG	-	320593	320616	health_latex_smRNA_Candi_15537	23	23
scaffold0001	318036	321881	ms263492_scaffold0001_HBPB260_TE4869_RLG	-	320593	320616	TPD_latex_smRNA_Candi_263939	23	23
scaffold0001	318036	321881	ms263492_scaffold0001_HBPB260_TE4869_RLG	-	320794	320817	TPD_latex_smRNA_Candi_221018	23	23
scaffold0001	318036	321881	ms263492_scaffold0001_HBPB260_TE4869_RLG	-	320795	320818	health_latex_smRNA_Candi_424045	23	23
scaffold0001	318036	321881	ms263492_scaffold0001_HBPB260_TE4869_RLG	-	320795	320818	TPD_latex_smRNA_Candi_362547	23	23
scaffold0001	318036	321881	ms263492_scaffold0001_HBPB260_TE4869_RLG	-	320795	320818	young_trees_smRNA_Candi_17320	23	23
scaffold0001	318036	321881	ms263492_scaffold0001_HBPB260_TE4869_RLG	-	320949	320973	health_latex_smRNA_Candi_359946	24	24
scaffold0001	318036	321881	ms263492_scaffold0001_HBPB260_TE4869_RLG	-	320949	320973	TPD_latex_smRNA_Candi_184472	24	24
scaffold0001	318036	321881	ms263492_scaffold0001_HBPB260_TE4869_RLG	-	320958	320980	TPD_latex_smRNA_Candi_388150	22	22
scaffold0001	318036	321881	ms263492_scaffold0001_HBPB260_TE4869_RLG	-	321255	321279	health_latex_smRNA_Candi_208359	24	24
scaffold0001	318036	321881	ms263492_scaffold0001_HBPB260_TE4869_RLG	-	321255	321279	TPD_latex_smRNA_Candi_350792	24	24
scaffold0001	318036	321881	ms263492_scaffold0001_HBPB260_TE4869_RLG	-	321255	321279	young_trees_smRNA_Candi_354698	24	24
scaffold0001	318036	321881	ms263492_scaffold0001_HBPB260_TE4869_RLG	-	321256	321280	health_latex_smRNA_Candi_86585	24	24
scaffold0001	318036	321881	ms263492_scaffold0001_HBPB260_TE4869_RLG	-	321256	321280	TPD_latex_smRNA_Candi_283277	24	24
scaffold0001	318036	321881	ms263492_scaffold0001_HBPB260_TE4869_RLG	-	321260	321283	health_latex_smRNA_Candi_198983	23	23
scaffold0001	318036	321881	ms263492_scaffold0001_HBPB260_TE4869_RLG	-	321260	321283	young_trees_smRNA_Candi_48655	23	23
scaffold0001	318036	321881	ms263492_scaffold0001_HBPB260_TE4869_RLG	-	321751	321773	young_trees_smRNA_Candi_57125	22	22
scaffold0001	318036	321881	ms263492_scaffold0001_HBPB260_TE4869_RLG	-	321799	321820	health_latex_smRNA_Candi_338666	21	21
scaffold0001	318036	321881	ms263492_scaffold0001_HBPB260_TE4869_RLG	-	321825	321848	health_latex_smRNA_Candi_460685	23	23
scaffold0001	318036	321881	ms263492_scaffold0001_HBPB260_TE4869_RLG	-	321825	321848	TPD_latex_smRNA_Candi_362907	23	23
scaffold0001	318036	321881	ms263492_scaffold0001_HBPB260_TE4869_RLG	-	321847	321868	health_latex_smRNA_Candi_403620	21	21
scaffold0001	318036	321881	ms263492_scaffold0001_HBPB260_TE4869_RLG	-	321847	321868	TPD_latex_smRNA_Candi_64467	21	21
scaffold0001	318036	321881	ms263492_scaffold0001_HBPB260_TE4869_RLG	-	321853	321876	TPD_latex_smRNA_Candi_361808	23	23
scaffold0001	318036	321881	ms263492_scaffold0001_HBPB260_TE4869_RLG	-	321853	321876	young_trees_smRNA_Candi_145676	23	23
scaffold0001	321934	326443	ms962465_scaffold0001_HBPB260_TE7602_RLG	-	322068	322092	TPD_latex_smRNA_Candi_89817	24	24
scaffold0001	321934	326443	ms962465_scaffold0001_HBPB260_TE7602_RLG	-	322235	322259	TPD_latex_smRNA_Candi_159156	24	24
scaffold0001	321934	326443	ms962465_scaffold0001_HBPB260_TE7602_RLG	-	322235	322259	young_trees_smRNA_Candi_99010	24	24
scaffold0001	321934	326443	ms962465_scaffold0001_HBPB260_TE7602_RLG	-	322349	322370	health_latex_smRNA_Candi_409065	21	21
scaffold0001	321934	326443	ms962465_scaffold0001_HBPB260_TE7602_RLG	-	322349	322370	TPD_latex_smRNA_Candi_441802	21	21
scaffold0001	321934	326443	ms962465_scaffold0001_HBPB260_TE7602_RLG	-	322349	322370	young_trees_smRNA_Candi_94097	21	21
scaffold0001	321934	326443	ms962465_scaffold0001_HBPB260_TE7602_RLG	-	322350	322372	health_latex_smRNA_Candi_273975	22	22
scaffold0001	321934	326443	ms962465_scaffold0001_HBPB260_TE7602_RLG	-	322350	322372	young_trees_smRNA_Candi_262406	22	22
scaffold0001	321934	326443	ms962465_scaffold0001_HBPB260_TE7602_RLG	-	322437	322460	young_trees_smRNA_Candi_173661	23	23
scaffold0001	321934	326443	ms962465_scaffold0001_HBPB260_TE7602_RLG	-	322438	322460	health_latex_smRNA_Candi_555458	22	22
scaffold0001	321934	326443	ms962465_scaffold0001_HBPB260_TE7602_RLG	-	322438	322460	TPD_latex_smRNA_Candi_21557	22	22
scaffold0001	321934	326443	ms962465_scaffold0001_HBPB260_TE7602_RLG	-	322438	322460	young_trees_smRNA_Candi_57265	22	22
scaffold0001	321934	326443	ms962465_scaffold0001_HBPB260_TE7602_RLG	-	322460	322483	health_latex_smRNA_Candi_430466	23	23
scaffold0001	321934	326443	ms962465_scaffold0001_HBPB260_TE7602_RLG	-	322460	322483	TPD_latex_smRNA_Candi_422865	23	23
scaffold0001	321934	326443	ms962465_scaffold0001_HBPB260_TE7602_RLG	-	322464	322486	health_latex_smRNA_Candi_188425	22	22
scaffold0001	321934	326443	ms962465_scaffold0001_HBPB260_TE7602_RLG	-	322488	322510	health_latex_smRNA_Candi_62470	22	22
scaffold0001	321934	326443	ms962465_scaffold0001_HBPB260_TE7602_RLG	-	322488	322510	TPD_latex_smRNA_Candi_233457	22	22
scaffold0001	321934	326443	ms962465_scaffold0001_HBPB260_TE7602_RLG	-	322488	322510	TPD_latex_smRNA_Candi_492824	22	22
scaffold0001	321934	326443	ms962465_scaffold0001_HBPB260_TE7602_RLG	-	322494	322517	health_latex_smRNA_Candi_349234	23	23
scaffold0001	321934	326443	ms962465_scaffold0001_HBPB260_TE7602_RLG	-	322494	322517	TPD_latex_smRNA_Candi_59612	23	23
scaffold0001	321934	326443	ms962465_scaffold0001_HBPB260_TE7602_RLG	-	322494	322517	young_trees_smRNA_Candi_229134	23	23
scaffold0001	321934	326443	ms962465_scaffold0001_HBPB260_TE7602_RLG	-	322495	322517	health_latex_smRNA_Candi_229900	22	22
scaffold0001	321934	326443	ms962465_scaffold0001_HBPB260_TE7602_RLG	-	322495	322517	TPD_latex_smRNA_Candi_467482	22	22
scaffold0001	321934	326443	ms962465_scaffold0001_HBPB260_TE7602_RLG	-	322511	322535	health_latex_smRNA_Candi_487653	24	24
scaffold0001	321934	326443	ms962465_scaffold0001_HBPB260_TE7602_RLG	-	322511	322535	TPD_latex_smRNA_Candi_235653	24	24
scaffold0001	321934	326443	ms962465_scaffold0001_HBPB260_TE7602_RLG	-	322511	322535	TPD_latex_smRNA_Candi_39471	24	24
scaffold0001	321934	326443	ms962465_scaffold0001_HBPB260_TE7602_RLG	-	322511	322535	young_trees_smRNA_Candi_14693	24	24
scaffold0001	321934	326443	ms962465_scaffold0001_HBPB260_TE7602_RLG	-	322512	322536	health_latex_smRNA_Candi_206141	24	24
scaffold0001	321934	326443	ms962465_scaffold0001_HBPB260_TE7602_RLG	-	322512	322536	TPD_latex_smRNA_Candi_481837	24	24
scaffold0001	321934	326443	ms962465_scaffold0001_HBPB260_TE7602_RLG	-	322512	322536	young_trees_smRNA_Candi_100233	24	24
scaffold0001	321934	326443	ms962465_scaffold0001_HBPB260_TE7602_RLG	-	322681	322704	health_latex_smRNA_Candi_136261	23	23
scaffold0001	321934	326443	ms962465_scaffold0001_HBPB260_TE7602_RLG	-	322682	322705	health_latex_smRNA_Candi_192246	23	23
scaffold0001	321934	326443	ms962465_scaffold0001_HBPB260_TE7602_RLG	-	322682	322705	TPD_latex_smRNA_Candi_399294	23	23
scaffold0001	321934	326443	ms962465_scaffold0001_HBPB260_TE7602_RLG	-	322682	322705	young_trees_smRNA_Candi_301058	23	23
scaffold0001	321934	326443	ms962465_scaffold0001_HBPB260_TE7602_RLG	-	322682	322706	health_latex_smRNA_Candi_437943	24	24
scaffold0001	321934	326443	ms962465_scaffold0001_HBPB260_TE7602_RLG	-	322682	322706	young_trees_smRNA_Candi_106322	24	24
scaffold0001	321934	326443	ms962465_scaffold0001_HBPB260_TE7602_RLG	-	322683	322705	young_trees_smRNA_Candi_280177	22	22
scaffold0001	321934	326443	ms962465_scaffold0001_HBPB260_TE7602_RLG	-	322687	322710	health_latex_smRNA_Candi_492238	23	23
scaffold0001	321934	326443	ms962465_scaffold0001_HBPB260_TE7602_RLG	-	322687	322710	TPD_latex_smRNA_Candi_466617	23	23
scaffold0001	321934	326443	ms962465_scaffold0001_HBPB260_TE7602_RLG	-	322687	322711	health_latex_smRNA_Candi_89314	24	24
scaffold0001	321934	326443	ms962465_scaffold0001_HBPB260_TE7602_RLG	-	322687	322711	TPD_latex_smRNA_Candi_45840	24	24
scaffold0001	321934	326443	ms962465_scaffold0001_HBPB260_TE7602_RLG	-	322688	322710	TPD_latex_smRNA_Candi_496604	22	22
scaffold0001	321934	326443	ms962465_scaffold0001_HBPB260_TE7602_RLG	-	322688	322712	TPD_latex_smRNA_Candi_293778	24	24
scaffold0001	321934	326443	ms962465_scaffold0001_HBPB260_TE7602_RLG	-	322689	322712	health_latex_smRNA_Candi_72940	23	23
scaffold0001	321934	326443	ms962465_scaffold0001_HBPB260_TE7602_RLG	-	322689	322712	TPD_latex_smRNA_Candi_275970	23	23
scaffold0001	321934	326443	ms962465_scaffold0001_HBPB260_TE7602_RLG	-	322689	322712	young_trees_smRNA_Candi_121440	23	23
scaffold0001	321934	326443	ms962465_scaffold0001_HBPB260_TE7602_RLG	-	322689	322713	health_latex_smRNA_Candi_411688	24	24
scaffold0001	321934	326443	ms962465_scaffold0001_HBPB260_TE7602_RLG	-	322689	322713	TPD_latex_smRNA_Candi_129313	24	24
scaffold0001	321934	326443	ms962465_scaffold0001_HBPB260_TE7602_RLG	-	322689	322713	young_trees_smRNA_Candi_100277	24	24
scaffold0001	321934	326443	ms962465_scaffold0001_HBPB260_TE7602_RLG	-	322734	322756	TPD_latex_smRNA_Candi_24633	22	22
scaffold0001	321934	326443	ms962465_scaffold0001_HBPB260_TE7602_RLG	-	322734	322756	young_trees_smRNA_Candi_16021	22	22
scaffold0001	321934	326443	ms962465_scaffold0001_HBPB260_TE7602_RLG	-	322931	322955	health_latex_smRNA_Candi_61392	24	24
scaffold0001	321934	326443	ms962465_scaffold0001_HBPB260_TE7602_RLG	-	322931	322955	TPD_latex_smRNA_Candi_289472	24	24
scaffold0001	321934	326443	ms962465_scaffold0001_HBPB260_TE7602_RLG	-	322931	322955	young_trees_smRNA_Candi_205642	24	24
scaffold0001	321934	326443	ms962465_scaffold0001_HBPB260_TE7602_RLG	-	322957	322979	health_latex_smRNA_Candi_264026	22	22
scaffold0001	321934	326443	ms962465_scaffold0001_HBPB260_TE7602_RLG	-	322959	322982	health_latex_smRNA_Candi_214211	23	23
scaffold0001	321934	326443	ms962465_scaffold0001_HBPB260_TE7602_RLG	-	322959	322982	TPD_latex_smRNA_Candi_38266	23	23
scaffold0001	321934	326443	ms962465_scaffold0001_HBPB260_TE7602_RLG	-	322959	322983	health_latex_smRNA_Candi_302581	24	24
scaffold0001	321934	326443	ms962465_scaffold0001_HBPB260_TE7602_RLG	-	322959	322983	TPD_latex_smRNA_Candi_425427	24	24
scaffold0001	321934	326443	ms962465_scaffold0001_HBPB260_TE7602_RLG	-	322959	322983	young_trees_smRNA_Candi_284684	24	24
scaffold0001	321934	326443	ms962465_scaffold0001_HBPB260_TE7602_RLG	-	322997	323020	TPD_latex_smRNA_Candi_287508	23	23
scaffold0001	321934	326443	ms962465_scaffold0001_HBPB260_TE7602_RLG	-	323028	323051	health_latex_smRNA_Candi_533491	23	23
scaffold0001	321934	326443	ms962465_scaffold0001_HBPB260_TE7602_RLG	-	323028	323051	TPD_latex_smRNA_Candi_310526	23	23
scaffold0001	321934	326443	ms962465_scaffold0001_HBPB260_TE7602_RLG	-	323361	323384	TPD_latex_smRNA_Candi_218196	23	23
scaffold0001	321934	326443	ms962465_scaffold0001_HBPB260_TE7602_RLG	-	324590	324612	health_latex_smRNA_Candi_406286	22	22
scaffold0001	321934	326443	ms962465_scaffold0001_HBPB260_TE7602_RLG	-	324611	324632	health_latex_smRNA_Candi_98491	21	21
scaffold0001	321934	326443	ms962465_scaffold0001_HBPB260_TE7602_RLG	-	324611	324632	TPD_latex_smRNA_Candi_234265	21	21
scaffold0001	321934	326443	ms962465_scaffold0001_HBPB260_TE7602_RLG	-	324611	324632	young_trees_smRNA_Candi_114035	21	21
scaffold0001	321934	326443	ms962465_scaffold0001_HBPB260_TE7602_RLG	-	324783	324806	health_latex_smRNA_Candi_145679	23	23
scaffold0001	321934	326443	ms962465_scaffold0001_HBPB260_TE7602_RLG	-	324783	324806	TPD_latex_smRNA_Candi_364660	23	23
scaffold0001	321934	326443	ms962465_scaffold0001_HBPB260_TE7602_RLG	-	324783	324806	young_trees_smRNA_Candi_114417	23	23
scaffold0001	321934	326443	ms962465_scaffold0001_HBPB260_TE7602_RLG	-	324792	324813	health_latex_smRNA_Candi_417256	21	21
scaffold0001	321934	326443	ms962465_scaffold0001_HBPB260_TE7602_RLG	-	324792	324813	TPD_latex_smRNA_Candi_348836	21	21
scaffold0001	321934	326443	ms962465_scaffold0001_HBPB260_TE7602_RLG	-	324826	324848	TPD_latex_smRNA_Candi_47027	22	22
scaffold0001	321934	326443	ms962465_scaffold0001_HBPB260_TE7602_RLG	-	324833	324856	health_latex_smRNA_Candi_12632	23	23
scaffold0001	321934	326443	ms962465_scaffold0001_HBPB260_TE7602_RLG	-	324833	324856	TPD_latex_smRNA_Candi_52041	23	23
scaffold0001	321934	326443	ms962465_scaffold0001_HBPB260_TE7602_RLG	-	324833	324857	health_latex_smRNA_Candi_204372	24	24
scaffold0001	321934	326443	ms962465_scaffold0001_HBPB260_TE7602_RLG	-	324987	325010	health_latex_smRNA_Candi_21858	23	23
scaffold0001	321934	326443	ms962465_scaffold0001_HBPB260_TE7602_RLG	-	325079	325103	young_trees_smRNA_Candi_306361	24	24
scaffold0001	326444	327053	ms962462_scaffold0001_HBPB260_TE453_RLG	-	326634	326657	health_latex_smRNA_Candi_541707	23	23
scaffold0001	326444	327053	ms962462_scaffold0001_HBPB260_TE453_RLG	-	326638	326661	TPD_latex_smRNA_Candi_148673	23	23
scaffold0001	330669	332257	ms962463_scaffold0001_HBPB260_TE6903_RLC	-	330850	330872	TPD_latex_smRNA_Candi_375338	22	22
scaffold0001	330669	332257	ms962463_scaffold0001_HBPB260_TE6903_RLC	-	330851	330872	TPD_latex_smRNA_Candi_149428	21	21
scaffold0001	330669	332257	ms962463_scaffold0001_HBPB260_TE6903_RLC	-	331158	331179	health_latex_smRNA_Candi_316801	21	21
scaffold0001	330669	332257	ms962463_scaffold0001_HBPB260_TE6903_RLC	-	331158	331179	TPD_latex_smRNA_Candi_480869	21	21
scaffold0001	330669	332257	ms962463_scaffold0001_HBPB260_TE6903_RLC	-	331158	331179	young_trees_smRNA_Candi_101080	21	21
scaffold0001	330669	332257	ms962463_scaffold0001_HBPB260_TE6903_RLC	-	331206	331227	health_latex_smRNA_Candi_542093	21	21
scaffold0001	330669	332257	ms962463_scaffold0001_HBPB260_TE6903_RLC	-	331206	331227	TPD_latex_smRNA_Candi_267103	21	21
scaffold0001	330669	332257	ms962463_scaffold0001_HBPB260_TE6903_RLC	-	331357	331378	TPD_latex_smRNA_Candi_72364	21	21
scaffold0001	330669	332257	ms962463_scaffold0001_HBPB260_TE6903_RLC	-	331526	331548	health_latex_smRNA_Candi_449089	22	22
scaffold0001	330669	332257	ms962463_scaffold0001_HBPB260_TE6903_RLC	-	331526	331548	TPD_latex_smRNA_Candi_333968	22	22
scaffold0001	330669	332257	ms962463_scaffold0001_HBPB260_TE6903_RLC	-	331641	331664	TPD_latex_smRNA_Candi_485423	23	23
scaffold0001	330669	332257	ms962463_scaffold0001_HBPB260_TE6903_RLC	-	331645	331668	health_latex_smRNA_Candi_33199	23	23
scaffold0001	330669	332257	ms962463_scaffold0001_HBPB260_TE6903_RLC	-	331764	331786	health_latex_smRNA_Candi_38009	22	22
scaffold0001	330669	332257	ms962463_scaffold0001_HBPB260_TE6903_RLC	-	331764	331786	TPD_latex_smRNA_Candi_190149	22	22
scaffold0001	330669	332257	ms962463_scaffold0001_HBPB260_TE6903_RLC	-	331764	331786	young_trees_smRNA_Candi_67978	22	22
scaffold0001	330669	332257	ms962463_scaffold0001_HBPB260_TE6903_RLC	-	331923	331945	health_latex_smRNA_Candi_247309	22	22
scaffold0001	330669	332257	ms962463_scaffold0001_HBPB260_TE6903_RLC	-	332128	332149	TPD_latex_smRNA_Candi_345296	21	21
scaffold0001	330669	332257	ms962463_scaffold0001_HBPB260_TE6903_RLC	-	332136	332158	TPD_latex_smRNA_Candi_368546	22	22
scaffold0001	330669	332257	ms962463_scaffold0001_HBPB260_TE6903_RLC	-	332145	332168	health_latex_smRNA_Candi_206705	23	23
scaffold0001	330669	332257	ms962463_scaffold0001_HBPB260_TE6903_RLC	-	332145	332168	TPD_latex_smRNA_Candi_125555	23	23
scaffold0001	330669	332257	ms962463_scaffold0001_HBPB260_TE6903_RLC	-	332145	332168	young_trees_smRNA_Candi_21797	23	23
scaffold0001	330669	332257	ms962463_scaffold0001_HBPB260_TE6903_RLC	-	332145	332169	young_trees_smRNA_Candi_5193	24	24
scaffold0001	332270	333729	ms962472_scaffold0001_HBPB260_TE8105_RLX	-	332333	332355	health_latex_smRNA_Candi_369186	22	22
scaffold0001	332270	333729	ms962472_scaffold0001_HBPB260_TE8105_RLX	-	332333	332355	TPD_latex_smRNA_Candi_479523	22	22
scaffold0001	332270	333729	ms962472_scaffold0001_HBPB260_TE8105_RLX	-	332352	332375	health_latex_smRNA_Candi_155243	23	23
scaffold0001	332270	333729	ms962472_scaffold0001_HBPB260_TE8105_RLX	-	332352	332375	TPD_latex_smRNA_Candi_370584	23	23
scaffold0001	332270	333729	ms962472_scaffold0001_HBPB260_TE8105_RLX	-	332352	332376	health_latex_smRNA_Candi_83881	24	24
scaffold0001	332270	333729	ms962472_scaffold0001_HBPB260_TE8105_RLX	-	332352	332376	TPD_latex_smRNA_Candi_274854	24	24
scaffold0001	332270	333729	ms962472_scaffold0001_HBPB260_TE8105_RLX	-	332353	332376	health_latex_smRNA_Candi_218738	23	23
scaffold0001	332270	333729	ms962472_scaffold0001_HBPB260_TE8105_RLX	-	332353	332376	TPD_latex_smRNA_Candi_8588	23	23
scaffold0001	332270	333729	ms962472_scaffold0001_HBPB260_TE8105_RLX	-	332353	332376	young_trees_smRNA_Candi_123509	23	23
scaffold0001	332270	333729	ms962472_scaffold0001_HBPB260_TE8105_RLX	-	332353	332377	health_latex_smRNA_Candi_355504	24	24
scaffold0001	332270	333729	ms962472_scaffold0001_HBPB260_TE8105_RLX	-	332354	332377	health_latex_smRNA_Candi_381410	23	23
scaffold0001	332270	333729	ms962472_scaffold0001_HBPB260_TE8105_RLX	-	332354	332377	TPD_latex_smRNA_Candi_378606	23	23
scaffold0001	332270	333729	ms962472_scaffold0001_HBPB260_TE8105_RLX	-	332354	332377	young_trees_smRNA_Candi_262305	23	23
scaffold0001	332270	333729	ms962472_scaffold0001_HBPB260_TE8105_RLX	-	332354	332378	health_latex_smRNA_Candi_88496	24	24
scaffold0001	332270	333729	ms962472_scaffold0001_HBPB260_TE8105_RLX	-	332354	332378	TPD_latex_smRNA_Candi_369101	24	24
scaffold0001	332270	333729	ms962472_scaffold0001_HBPB260_TE8105_RLX	-	332354	332378	young_trees_smRNA_Candi_197802	24	24
scaffold0001	332270	333729	ms962472_scaffold0001_HBPB260_TE8105_RLX	-	332355	332377	TPD_latex_smRNA_Candi_333567	22	22
scaffold0001	332270	333729	ms962472_scaffold0001_HBPB260_TE8105_RLX	-	332355	332377	young_trees_smRNA_Candi_222363	22	22
scaffold0001	332270	333729	ms962472_scaffold0001_HBPB260_TE8105_RLX	-	332355	332378	health_latex_smRNA_Candi_15504	23	23
scaffold0001	332270	333729	ms962472_scaffold0001_HBPB260_TE8105_RLX	-	332355	332378	young_trees_smRNA_Candi_17175	23	23
scaffold0001	332270	333729	ms962472_scaffold0001_HBPB260_TE8105_RLX	-	332356	332377	health_latex_smRNA_Candi_164687	21	21
scaffold0001	332270	333729	ms962472_scaffold0001_HBPB260_TE8105_RLX	-	332356	332377	TPD_latex_smRNA_Candi_372606	21	21
scaffold0001	332270	333729	ms962472_scaffold0001_HBPB260_TE8105_RLX	-	332356	332380	health_latex_smRNA_Candi_95506	24	24
scaffold0001	332270	333729	ms962472_scaffold0001_HBPB260_TE8105_RLX	-	332356	332380	TPD_latex_smRNA_Candi_163312	24	24
scaffold0001	332270	333729	ms962472_scaffold0001_HBPB260_TE8105_RLX	-	332359	332380	young_trees_smRNA_Candi_155204	21	21
scaffold0001	332270	333729	ms962472_scaffold0001_HBPB260_TE8105_RLX	-	332456	332477	health_latex_smRNA_Candi_447655	21	21
scaffold0001	332270	333729	ms962472_scaffold0001_HBPB260_TE8105_RLX	-	332477	332501	health_latex_smRNA_Candi_124860	24	24
scaffold0001	332270	333729	ms962472_scaffold0001_HBPB260_TE8105_RLX	-	332654	332677	health_latex_smRNA_Candi_324933	23	23
scaffold0001	332270	333729	ms962472_scaffold0001_HBPB260_TE8105_RLX	-	332654	332678	health_latex_smRNA_Candi_527982	24	24
scaffold0001	332270	333729	ms962472_scaffold0001_HBPB260_TE8105_RLX	-	332654	332678	young_trees_smRNA_Candi_340880	24	24
scaffold0001	332270	333729	ms962472_scaffold0001_HBPB260_TE8105_RLX	-	332663	332687	TPD_latex_smRNA_Candi_469034	24	24
scaffold0001	332270	333729	ms962472_scaffold0001_HBPB260_TE8105_RLX	-	332665	332688	TPD_latex_smRNA_Candi_473966	23	23
scaffold0001	332270	333729	ms962472_scaffold0001_HBPB260_TE8105_RLX	-	332675	332698	health_latex_smRNA_Candi_336761	23	23
scaffold0001	332270	333729	ms962472_scaffold0001_HBPB260_TE8105_RLX	-	332675	332698	TPD_latex_smRNA_Candi_226175	23	23
scaffold0001	332270	333729	ms962472_scaffold0001_HBPB260_TE8105_RLX	-	332675	332698	young_trees_smRNA_Candi_114580	23	23
scaffold0001	332270	333729	ms962472_scaffold0001_HBPB260_TE8105_RLX	-	332675	332699	health_latex_smRNA_Candi_475935	24	24
scaffold0001	332270	333729	ms962472_scaffold0001_HBPB260_TE8105_RLX	-	332675	332699	TPD_latex_smRNA_Candi_476343	24	24
scaffold0001	332270	333729	ms962472_scaffold0001_HBPB260_TE8105_RLX	-	332675	332699	young_trees_smRNA_Candi_341530	24	24
scaffold0001	332270	333729	ms962472_scaffold0001_HBPB260_TE8105_RLX	-	332676	332698	health_latex_smRNA_Candi_323174	22	22
scaffold0001	332270	333729	ms962472_scaffold0001_HBPB260_TE8105_RLX	-	332676	332699	health_latex_smRNA_Candi_115862	23	23
scaffold0001	332270	333729	ms962472_scaffold0001_HBPB260_TE8105_RLX	-	332676	332699	TPD_latex_smRNA_Candi_396239	23	23
scaffold0001	332270	333729	ms962472_scaffold0001_HBPB260_TE8105_RLX	-	332676	332699	young_trees_smRNA_Candi_306034	23	23
scaffold0001	332270	333729	ms962472_scaffold0001_HBPB260_TE8105_RLX	-	332676	332700	health_latex_smRNA_Candi_244571	24	24
scaffold0001	332270	333729	ms962472_scaffold0001_HBPB260_TE8105_RLX	-	332676	332700	TPD_latex_smRNA_Candi_387895	24	24
scaffold0001	332270	333729	ms962472_scaffold0001_HBPB260_TE8105_RLX	-	332677	332700	young_trees_smRNA_Candi_278048	23	23
scaffold0001	332270	333729	ms962472_scaffold0001_HBPB260_TE8105_RLX	-	332678	332699	TPD_latex_smRNA_Candi_458382	21	21
scaffold0001	332270	333729	ms962472_scaffold0001_HBPB260_TE8105_RLX	-	332700	332722	TPD_latex_smRNA_Candi_145598	22	22
scaffold0001	332270	333729	ms962472_scaffold0001_HBPB260_TE8105_RLX	-	332702	332726	TPD_latex_smRNA_Candi_502323	24	24
scaffold0001	332270	333729	ms962472_scaffold0001_HBPB260_TE8105_RLX	-	332702	332726	young_trees_smRNA_Candi_164787	24	24
scaffold0001	332270	333729	ms962472_scaffold0001_HBPB260_TE8105_RLX	-	332705	332729	health_latex_smRNA_Candi_543741	24	24
scaffold0001	332270	333729	ms962472_scaffold0001_HBPB260_TE8105_RLX	-	332705	332729	TPD_latex_smRNA_Candi_141983	24	24
scaffold0001	332270	333729	ms962472_scaffold0001_HBPB260_TE8105_RLX	-	332705	332729	young_trees_smRNA_Candi_807	24	24
scaffold0001	332270	333729	ms962472_scaffold0001_HBPB260_TE8105_RLX	-	332709	332732	health_latex_smRNA_Candi_165442	23	23
scaffold0001	332270	333729	ms962472_scaffold0001_HBPB260_TE8105_RLX	-	332709	332732	TPD_latex_smRNA_Candi_490137	23	23
scaffold0001	332270	333729	ms962472_scaffold0001_HBPB260_TE8105_RLX	-	332710	332732	health_latex_smRNA_Candi_78720	22	22
scaffold0001	332270	333729	ms962472_scaffold0001_HBPB260_TE8105_RLX	-	332710	332732	young_trees_smRNA_Candi_30814	22	22
scaffold0001	332270	333729	ms962472_scaffold0001_HBPB260_TE8105_RLX	-	332711	332732	health_latex_smRNA_Candi_495046	21	21
scaffold0001	332270	333729	ms962472_scaffold0001_HBPB260_TE8105_RLX	-	332711	332732	TPD_latex_smRNA_Candi_270717	21	21
scaffold0001	332270	333729	ms962472_scaffold0001_HBPB260_TE8105_RLX	-	332752	332773	health_latex_smRNA_Candi_102684	21	21
scaffold0001	332270	333729	ms962472_scaffold0001_HBPB260_TE8105_RLX	-	332752	332773	TPD_latex_smRNA_Candi_179134	21	21
scaffold0001	332270	333729	ms962472_scaffold0001_HBPB260_TE8105_RLX	-	332752	332773	young_trees_smRNA_Candi_129746	21	21
scaffold0001	332270	333729	ms962472_scaffold0001_HBPB260_TE8105_RLX	-	332758	332781	TPD_latex_smRNA_Candi_63423	23	23
scaffold0001	332270	333729	ms962472_scaffold0001_HBPB260_TE8105_RLX	-	332760	332781	TPD_latex_smRNA_Candi_159635	21	21
scaffold0001	332270	333729	ms962472_scaffold0001_HBPB260_TE8105_RLX	-	332763	332785	young_trees_smRNA_Candi_114313	22	22
scaffold0001	332270	333729	ms962472_scaffold0001_HBPB260_TE8105_RLX	-	332821	332844	health_latex_smRNA_Candi_463537	23	23
scaffold0001	332270	333729	ms962472_scaffold0001_HBPB260_TE8105_RLX	-	332821	332844	TPD_latex_smRNA_Candi_426134	23	23
scaffold0001	332270	333729	ms962472_scaffold0001_HBPB260_TE8105_RLX	-	332821	332844	young_trees_smRNA_Candi_138863	23	23
scaffold0001	332270	333729	ms962472_scaffold0001_HBPB260_TE8105_RLX	-	332840	332864	health_latex_smRNA_Candi_251867	24	24
scaffold0001	332270	333729	ms962472_scaffold0001_HBPB260_TE8105_RLX	-	332840	332864	young_trees_smRNA_Candi_261298	24	24
scaffold0001	332270	333729	ms962472_scaffold0001_HBPB260_TE8105_RLX	-	332945	332968	TPD_latex_smRNA_Candi_359459	23	23
scaffold0001	332270	333729	ms962472_scaffold0001_HBPB260_TE8105_RLX	-	333063	333084	TPD_latex_smRNA_Candi_57747	21	21
scaffold0001	332270	333729	ms962472_scaffold0001_HBPB260_TE8105_RLX	-	333067	333090	health_latex_smRNA_Candi_24423	23	23
scaffold0001	332270	333729	ms962472_scaffold0001_HBPB260_TE8105_RLX	-	333067	333090	TPD_latex_smRNA_Candi_481424	23	23
scaffold0001	332270	333729	ms962472_scaffold0001_HBPB260_TE8105_RLX	-	333067	333090	young_trees_smRNA_Candi_194298	23	23
scaffold0001	332270	333729	ms962472_scaffold0001_HBPB260_TE8105_RLX	-	333254	333277	health_latex_smRNA_Candi_302434	23	23
scaffold0001	332270	333729	ms962472_scaffold0001_HBPB260_TE8105_RLX	-	333254	333277	TPD_latex_smRNA_Candi_54374	23	23
scaffold0001	332270	333729	ms962472_scaffold0001_HBPB260_TE8105_RLX	-	333254	333277	young_trees_smRNA_Candi_120489	23	23
scaffold0001	332270	333729	ms962472_scaffold0001_HBPB260_TE8105_RLX	-	333254	333278	health_latex_smRNA_Candi_44173	24	24
scaffold0001	332270	333729	ms962472_scaffold0001_HBPB260_TE8105_RLX	-	333255	333279	TPD_latex_smRNA_Candi_65444	24	24
scaffold0001	332270	333729	ms962472_scaffold0001_HBPB260_TE8105_RLX	-	333310	333333	health_latex_smRNA_Candi_7912	23	23
scaffold0001	332270	333729	ms962472_scaffold0001_HBPB260_TE8105_RLX	-	333384	333407	young_trees_smRNA_Candi_74062	23	23
scaffold0001	337422	339612	ms962466_scaffold0001_HBPB260_TE7602_RLG	-	337432	337456	health_latex_smRNA_Candi_550446	24	24
scaffold0001	337422	339612	ms962466_scaffold0001_HBPB260_TE7602_RLG	-	337441	337464	health_latex_smRNA_Candi_232834	23	23
scaffold0001	337422	339612	ms962466_scaffold0001_HBPB260_TE7602_RLG	-	337441	337464	TPD_latex_smRNA_Candi_110012	23	23
scaffold0001	337422	339612	ms962466_scaffold0001_HBPB260_TE7602_RLG	-	337442	337464	health_latex_smRNA_Candi_441524	22	22
scaffold0001	337422	339612	ms962466_scaffold0001_HBPB260_TE7602_RLG	-	337442	337464	TPD_latex_smRNA_Candi_182712	22	22
scaffold0001	337422	339612	ms962466_scaffold0001_HBPB260_TE7602_RLG	-	337442	337464	young_trees_smRNA_Candi_116524	22	22
scaffold0001	337422	339612	ms962466_scaffold0001_HBPB260_TE7602_RLG	-	337442	337465	health_latex_smRNA_Candi_60732	23	23
scaffold0001	337422	339612	ms962466_scaffold0001_HBPB260_TE7602_RLG	-	337442	337465	TPD_latex_smRNA_Candi_350383	23	23
scaffold0001	337422	339612	ms962466_scaffold0001_HBPB260_TE7602_RLG	-	337442	337465	young_trees_smRNA_Candi_144359	23	23
scaffold0001	337422	339612	ms962466_scaffold0001_HBPB260_TE7602_RLG	-	337442	337466	health_latex_smRNA_Candi_537569	24	24
scaffold0001	337422	339612	ms962466_scaffold0001_HBPB260_TE7602_RLG	-	338405	338428	health_latex_smRNA_Candi_130280	23	23
scaffold0001	337422	339612	ms962466_scaffold0001_HBPB260_TE7602_RLG	-	338405	338428	TPD_latex_smRNA_Candi_159933	23	23
scaffold0001	337422	339612	ms962466_scaffold0001_HBPB260_TE7602_RLG	-	338406	338428	young_trees_smRNA_Candi_251145	22	22
scaffold0001	337422	339612	ms962466_scaffold0001_HBPB260_TE7602_RLG	-	338488	338511	TPD_latex_smRNA_Candi_232679	23	23
scaffold0001	337422	339612	ms962466_scaffold0001_HBPB260_TE7602_RLG	-	338493	338514	health_latex_smRNA_Candi_101862	21	21
scaffold0001	337422	339612	ms962466_scaffold0001_HBPB260_TE7602_RLG	-	338493	338514	TPD_latex_smRNA_Candi_344974	21	21
scaffold0001	337422	339612	ms962466_scaffold0001_HBPB260_TE7602_RLG	-	338493	338514	young_trees_smRNA_Candi_147694	21	21
scaffold0001	337422	339612	ms962466_scaffold0001_HBPB260_TE7602_RLG	-	338512	338534	health_latex_smRNA_Candi_380440	22	22
scaffold0001	337422	339612	ms962466_scaffold0001_HBPB260_TE7602_RLG	-	338512	338534	young_trees_smRNA_Candi_251107	22	22
scaffold0001	337422	339612	ms962466_scaffold0001_HBPB260_TE7602_RLG	-	338649	338673	TPD_latex_smRNA_Candi_251139	24	24
scaffold0001	337422	339612	ms962466_scaffold0001_HBPB260_TE7602_RLG	-	338650	338674	health_latex_smRNA_Candi_480972	24	24
scaffold0001	337422	339612	ms962466_scaffold0001_HBPB260_TE7602_RLG	-	338650	338674	TPD_latex_smRNA_Candi_396968	24	24
scaffold0001	337422	339612	ms962466_scaffold0001_HBPB260_TE7602_RLG	-	338650	338674	young_trees_smRNA_Candi_341674	24	24
scaffold0001	337422	339612	ms962466_scaffold0001_HBPB260_TE7602_RLG	-	338658	338682	health_latex_smRNA_Candi_244250	24	24
scaffold0001	337422	339612	ms962466_scaffold0001_HBPB260_TE7602_RLG	-	338658	338682	TPD_latex_smRNA_Candi_303488	24	24
scaffold0001	337422	339612	ms962466_scaffold0001_HBPB260_TE7602_RLG	-	338666	338690	health_latex_smRNA_Candi_83175	24	24
scaffold0001	337422	339612	ms962466_scaffold0001_HBPB260_TE7602_RLG	-	339124	339146	health_latex_smRNA_Candi_149770	22	22
scaffold0001	337422	339612	ms962466_scaffold0001_HBPB260_TE7602_RLG	-	339124	339146	TPD_latex_smRNA_Candi_127215	22	22
scaffold0001	337422	339612	ms962466_scaffold0001_HBPB260_TE7602_RLG	-	339470	339494	TPD_latex_smRNA_Candi_283771	24	24
scaffold0001	337422	339612	ms962466_scaffold0001_HBPB260_TE7602_RLG	-	339528	339551	health_latex_smRNA_Candi_154587	23	23
scaffold0001	337422	339612	ms962466_scaffold0001_HBPB260_TE7602_RLG	-	339528	339551	TPD_latex_smRNA_Candi_131509	23	23
scaffold0001	337422	339612	ms962466_scaffold0001_HBPB260_TE7602_RLG	-	339540	339564	health_latex_smRNA_Candi_166113	24	24
scaffold0001	337422	339612	ms962466_scaffold0001_HBPB260_TE7602_RLG	-	339540	339564	young_trees_smRNA_Candi_165855	24	24
scaffold0001	341830	351762	ms916144_scaffold0001_HBPB260_TE8080_RLG	-	341832	341856	health_latex_smRNA_Candi_152217	24	24
scaffold0001	341830	351762	ms916144_scaffold0001_HBPB260_TE8080_RLG	-	341851	341875	health_latex_smRNA_Candi_377798	24	24
scaffold0001	341830	351762	ms916144_scaffold0001_HBPB260_TE8080_RLG	-	341851	341875	TPD_latex_smRNA_Candi_221460	24	24
scaffold0001	341830	351762	ms916144_scaffold0001_HBPB260_TE8080_RLG	-	341852	341875	health_latex_smRNA_Candi_241746	23	23
scaffold0001	341830	351762	ms916144_scaffold0001_HBPB260_TE8080_RLG	-	342095	342118	TPD_latex_smRNA_Candi_159041	23	23
scaffold0001	341830	351762	ms916144_scaffold0001_HBPB260_TE8080_RLG	-	342095	342118	young_trees_smRNA_Candi_156104	23	23
scaffold0001	341830	351762	ms916144_scaffold0001_HBPB260_TE8080_RLG	-	342236	342257	TPD_latex_smRNA_Candi_324920	21	21
scaffold0001	341830	351762	ms916144_scaffold0001_HBPB260_TE8080_RLG	-	342724	342745	health_latex_smRNA_Candi_510398	21	21
scaffold0001	341830	351762	ms916144_scaffold0001_HBPB260_TE8080_RLG	-	342810	342833	health_latex_smRNA_Candi_516701	23	23
scaffold0001	341830	351762	ms916144_scaffold0001_HBPB260_TE8080_RLG	-	342810	342833	TPD_latex_smRNA_Candi_49670	23	23
scaffold0001	341830	351762	ms916144_scaffold0001_HBPB260_TE8080_RLG	-	342810	342833	young_trees_smRNA_Candi_222378	23	23
scaffold0001	341830	351762	ms916144_scaffold0001_HBPB260_TE8080_RLG	-	342810	342834	health_latex_smRNA_Candi_276903	24	24
scaffold0001	341830	351762	ms916144_scaffold0001_HBPB260_TE8080_RLG	-	342810	342834	TPD_latex_smRNA_Candi_524234	24	24
scaffold0001	341830	351762	ms916144_scaffold0001_HBPB260_TE8080_RLG	-	342810	342834	young_trees_smRNA_Candi_19926	24	24
scaffold0001	341830	351762	ms916144_scaffold0001_HBPB260_TE8080_RLG	-	343086	343107	TPD_latex_smRNA_Candi_19435	21	21
scaffold0001	341830	351762	ms916144_scaffold0001_HBPB260_TE8080_RLG	-	343488	343509	health_latex_smRNA_Candi_19997	21	21
scaffold0001	341830	351762	ms916144_scaffold0001_HBPB260_TE8080_RLG	-	343488	343509	TPD_latex_smRNA_Candi_16148	21	21
scaffold0001	341830	351762	ms916144_scaffold0001_HBPB260_TE8080_RLG	-	343721	343744	health_latex_smRNA_Candi_216847	23	23
scaffold0001	341830	351762	ms916144_scaffold0001_HBPB260_TE8080_RLG	-	343721	343744	TPD_latex_smRNA_Candi_435921	23	23
scaffold0001	341830	351762	ms916144_scaffold0001_HBPB260_TE8080_RLG	-	343741	343763	health_latex_smRNA_Candi_246806	22	22
scaffold0001	341830	351762	ms916144_scaffold0001_HBPB260_TE8080_RLG	-	345178	345200	health_latex_smRNA_Candi_55276	22	22
scaffold0001	341830	351762	ms916144_scaffold0001_HBPB260_TE8080_RLG	-	345323	345344	health_latex_smRNA_Candi_239258	21	21
scaffold0001	341830	351762	ms916144_scaffold0001_HBPB260_TE8080_RLG	-	345323	345344	TPD_latex_smRNA_Candi_489332	21	21
scaffold0001	341830	351762	ms916144_scaffold0001_HBPB260_TE8080_RLG	-	345378	345401	TPD_latex_smRNA_Candi_87183	23	23
scaffold0001	341830	351762	ms916144_scaffold0001_HBPB260_TE8080_RLG	-	345382	345404	health_latex_smRNA_Candi_177136	22	22
scaffold0001	341830	351762	ms916144_scaffold0001_HBPB260_TE8080_RLG	-	345382	345404	TPD_latex_smRNA_Candi_490918	22	22
scaffold0001	341830	351762	ms916144_scaffold0001_HBPB260_TE8080_RLG	-	345456	345478	health_latex_smRNA_Candi_441625	22	22
scaffold0001	341830	351762	ms916144_scaffold0001_HBPB260_TE8080_RLG	-	345456	345478	TPD_latex_smRNA_Candi_219902	22	22
scaffold0001	341830	351762	ms916144_scaffold0001_HBPB260_TE8080_RLG	-	345456	345478	young_trees_smRNA_Candi_47518	22	22
scaffold0001	341830	351762	ms916144_scaffold0001_HBPB260_TE8080_RLG	-	345559	345582	health_latex_smRNA_Candi_328118	23	23
scaffold0001	341830	351762	ms916144_scaffold0001_HBPB260_TE8080_RLG	-	345559	345582	health_latex_smRNA_Candi_77295	23	23
scaffold0001	341830	351762	ms916144_scaffold0001_HBPB260_TE8080_RLG	-	345559	345582	TPD_latex_smRNA_Candi_324802	23	23
scaffold0001	341830	351762	ms916144_scaffold0001_HBPB260_TE8080_RLG	-	345566	345587	young_trees_smRNA_Candi_323878	21	21
scaffold0001	341830	351762	ms916144_scaffold0001_HBPB260_TE8080_RLG	-	345568	345590	health_latex_smRNA_Candi_357590	22	22
scaffold0001	341830	351762	ms916144_scaffold0001_HBPB260_TE8080_RLG	-	345568	345590	TPD_latex_smRNA_Candi_33875	22	22
scaffold0001	341830	351762	ms916144_scaffold0001_HBPB260_TE8080_RLG	-	345568	345590	young_trees_smRNA_Candi_282638	22	22
scaffold0001	341830	351762	ms916144_scaffold0001_HBPB260_TE8080_RLG	-	345569	345593	health_latex_smRNA_Candi_500350	24	24
scaffold0001	341830	351762	ms916144_scaffold0001_HBPB260_TE8080_RLG	-	345569	345593	TPD_latex_smRNA_Candi_376880	24	24
scaffold0001	341830	351762	ms916144_scaffold0001_HBPB260_TE8080_RLG	-	345569	345593	young_trees_smRNA_Candi_226485	24	24
scaffold0001	341830	351762	ms916144_scaffold0001_HBPB260_TE8080_RLG	-	345570	345592	TPD_latex_smRNA_Candi_223770	22	22
scaffold0001	341830	351762	ms916144_scaffold0001_HBPB260_TE8080_RLG	-	345570	345594	health_latex_smRNA_Candi_412351	24	24
scaffold0001	341830	351762	ms916144_scaffold0001_HBPB260_TE8080_RLG	-	345570	345594	TPD_latex_smRNA_Candi_291030	24	24
scaffold0001	341830	351762	ms916144_scaffold0001_HBPB260_TE8080_RLG	-	345571	345594	health_latex_smRNA_Candi_555542	23	23
scaffold0001	341830	351762	ms916144_scaffold0001_HBPB260_TE8080_RLG	-	345571	345594	TPD_latex_smRNA_Candi_359988	23	23
scaffold0001	341830	351762	ms916144_scaffold0001_HBPB260_TE8080_RLG	-	345571	345594	young_trees_smRNA_Candi_177856	23	23
scaffold0001	341830	351762	ms916144_scaffold0001_HBPB260_TE8080_RLG	-	345573	345597	young_trees_smRNA_Candi_144604	24	24
scaffold0001	341830	351762	ms916144_scaffold0001_HBPB260_TE8080_RLG	-	345576	345597	health_latex_smRNA_Candi_417215	21	21
scaffold0001	341830	351762	ms916144_scaffold0001_HBPB260_TE8080_RLG	-	345610	345634	TPD_latex_smRNA_Candi_328838	24	24
scaffold0001	341830	351762	ms916144_scaffold0001_HBPB260_TE8080_RLG	-	345610	345634	young_trees_smRNA_Candi_230742	24	24
scaffold0001	341830	351762	ms916144_scaffold0001_HBPB260_TE8080_RLG	-	345612	345636	TPD_latex_smRNA_Candi_174188	24	24
scaffold0001	341830	351762	ms916144_scaffold0001_HBPB260_TE8080_RLG	-	345686	345710	health_latex_smRNA_Candi_171633	24	24
scaffold0001	341830	351762	ms916144_scaffold0001_HBPB260_TE8080_RLG	-	345686	345710	TPD_latex_smRNA_Candi_483694	24	24
scaffold0001	341830	351762	ms916144_scaffold0001_HBPB260_TE8080_RLG	-	345834	345856	health_latex_smRNA_Candi_108150	22	22
scaffold0001	341830	351762	ms916144_scaffold0001_HBPB260_TE8080_RLG	-	345834	345856	TPD_latex_smRNA_Candi_95604	22	22
scaffold0001	341830	351762	ms916144_scaffold0001_HBPB260_TE8080_RLG	-	345842	345866	health_latex_smRNA_Candi_122405	24	24
scaffold0001	341830	351762	ms916144_scaffold0001_HBPB260_TE8080_RLG	-	345943	345966	young_trees_smRNA_Candi_240923	23	23
scaffold0001	341830	351762	ms916144_scaffold0001_HBPB260_TE8080_RLG	-	345945	345968	health_latex_smRNA_Candi_211547	23	23
scaffold0001	341830	351762	ms916144_scaffold0001_HBPB260_TE8080_RLG	-	345945	345968	TPD_latex_smRNA_Candi_266442	23	23
scaffold0001	341830	351762	ms916144_scaffold0001_HBPB260_TE8080_RLG	-	345945	345968	young_trees_smRNA_Candi_178614	23	23
scaffold0001	341830	351762	ms916144_scaffold0001_HBPB260_TE8080_RLG	-	345983	346004	health_latex_smRNA_Candi_441574	21	21
scaffold0001	341830	351762	ms916144_scaffold0001_HBPB260_TE8080_RLG	-	345983	346004	TPD_latex_smRNA_Candi_353389	21	21
scaffold0001	341830	351762	ms916144_scaffold0001_HBPB260_TE8080_RLG	-	345983	346004	young_trees_smRNA_Candi_122428	21	21
scaffold0001	341830	351762	ms916144_scaffold0001_HBPB260_TE8080_RLG	-	346103	346126	TPD_latex_smRNA_Candi_100764	23	23
scaffold0001	341830	351762	ms916144_scaffold0001_HBPB260_TE8080_RLG	-	346151	346173	health_latex_smRNA_Candi_71024	22	22
scaffold0001	341830	351762	ms916144_scaffold0001_HBPB260_TE8080_RLG	-	346151	346173	TPD_latex_smRNA_Candi_154941	22	22
scaffold0001	341830	351762	ms916144_scaffold0001_HBPB260_TE8080_RLG	-	346151	346173	young_trees_smRNA_Candi_165056	22	22
scaffold0001	341830	351762	ms916144_scaffold0001_HBPB260_TE8080_RLG	-	346404	346427	TPD_latex_smRNA_Candi_210116	23	23
scaffold0001	341830	351762	ms916144_scaffold0001_HBPB260_TE8080_RLG	-	346404	346427	young_trees_smRNA_Candi_129619	23	23
scaffold0001	341830	351762	ms916144_scaffold0001_HBPB260_TE8080_RLG	-	346496	346520	TPD_latex_smRNA_Candi_436494	24	24
scaffold0001	341830	351762	ms916144_scaffold0001_HBPB260_TE8080_RLG	-	346499	346522	health_latex_smRNA_Candi_440234	23	23
scaffold0001	341830	351762	ms916144_scaffold0001_HBPB260_TE8080_RLG	-	346499	346522	TPD_latex_smRNA_Candi_6768	23	23
scaffold0001	341830	351762	ms916144_scaffold0001_HBPB260_TE8080_RLG	-	346499	346522	young_trees_smRNA_Candi_205780	23	23
scaffold0001	341830	351762	ms916144_scaffold0001_HBPB260_TE8080_RLG	-	346709	346732	health_latex_smRNA_Candi_284532	23	23
scaffold0001	341830	351762	ms916144_scaffold0001_HBPB260_TE8080_RLG	-	346709	346732	TPD_latex_smRNA_Candi_355161	23	23
scaffold0001	341830	351762	ms916144_scaffold0001_HBPB260_TE8080_RLG	-	346709	346732	young_trees_smRNA_Candi_137433	23	23
scaffold0001	341830	351762	ms916144_scaffold0001_HBPB260_TE8080_RLG	-	346801	346825	TPD_latex_smRNA_Candi_462287	24	24
scaffold0001	341830	351762	ms916144_scaffold0001_HBPB260_TE8080_RLG	-	346908	346931	health_latex_smRNA_Candi_198987	23	23
scaffold0001	341830	351762	ms916144_scaffold0001_HBPB260_TE8080_RLG	-	347231	347255	health_latex_smRNA_Candi_489508	24	24
scaffold0001	341830	351762	ms916144_scaffold0001_HBPB260_TE8080_RLG	-	347231	347255	TPD_latex_smRNA_Candi_426475	24	24
scaffold0001	341830	351762	ms916144_scaffold0001_HBPB260_TE8080_RLG	-	347525	347549	TPD_latex_smRNA_Candi_334105	24	24
scaffold0001	341830	351762	ms916144_scaffold0001_HBPB260_TE8080_RLG	-	347525	347549	young_trees_smRNA_Candi_156973	24	24
scaffold0001	341830	351762	ms916144_scaffold0001_HBPB260_TE8080_RLG	-	347694	347717	health_latex_smRNA_Candi_381006	23	23
scaffold0001	341830	351762	ms916144_scaffold0001_HBPB260_TE8080_RLG	-	347694	347717	young_trees_smRNA_Candi_212305	23	23
scaffold0001	341830	351762	ms916144_scaffold0001_HBPB260_TE8080_RLG	-	347701	347725	health_latex_smRNA_Candi_76337	24	24
scaffold0001	341830	351762	ms916144_scaffold0001_HBPB260_TE8080_RLG	-	347839	347863	health_latex_smRNA_Candi_253429	24	24
scaffold0001	341830	351762	ms916144_scaffold0001_HBPB260_TE8080_RLG	-	347839	347863	TPD_latex_smRNA_Candi_179227	24	24
scaffold0001	341830	351762	ms916144_scaffold0001_HBPB260_TE8080_RLG	-	347839	347863	young_trees_smRNA_Candi_209007	24	24
scaffold0001	341830	351762	ms916144_scaffold0001_HBPB260_TE8080_RLG	-	348005	348029	TPD_latex_smRNA_Candi_16024	24	24
scaffold0001	341830	351762	ms916144_scaffold0001_HBPB260_TE8080_RLG	-	348159	348182	health_latex_smRNA_Candi_427525	23	23
scaffold0001	341830	351762	ms916144_scaffold0001_HBPB260_TE8080_RLG	-	348159	348182	TPD_latex_smRNA_Candi_520944	23	23
scaffold0001	341830	351762	ms916144_scaffold0001_HBPB260_TE8080_RLG	-	348193	348216	health_latex_smRNA_Candi_148256	23	23
scaffold0001	341830	351762	ms916144_scaffold0001_HBPB260_TE8080_RLG	-	348193	348216	TPD_latex_smRNA_Candi_523973	23	23
scaffold0001	341830	351762	ms916144_scaffold0001_HBPB260_TE8080_RLG	-	348251	348273	health_latex_smRNA_Candi_21295	22	22
scaffold0001	341830	351762	ms916144_scaffold0001_HBPB260_TE8080_RLG	-	348251	348273	TPD_latex_smRNA_Candi_312893	22	22
scaffold0001	341830	351762	ms916144_scaffold0001_HBPB260_TE8080_RLG	-	348251	348273	young_trees_smRNA_Candi_23836	22	22
scaffold0001	341830	351762	ms916144_scaffold0001_HBPB260_TE8080_RLG	-	348718	348742	health_latex_smRNA_Candi_169438	24	24
scaffold0001	341830	351762	ms916144_scaffold0001_HBPB260_TE8080_RLG	-	349230	349251	health_latex_smRNA_Candi_117947	21	21
scaffold0001	341830	351762	ms916144_scaffold0001_HBPB260_TE8080_RLG	-	349236	349259	health_latex_smRNA_Candi_165618	23	23
scaffold0001	341830	351762	ms916144_scaffold0001_HBPB260_TE8080_RLG	-	349366	349390	health_latex_smRNA_Candi_332910	24	24
scaffold0001	341830	351762	ms916144_scaffold0001_HBPB260_TE8080_RLG	-	349429	349451	health_latex_smRNA_Candi_475191	22	22
scaffold0001	341830	351762	ms916144_scaffold0001_HBPB260_TE8080_RLG	-	349429	349452	health_latex_smRNA_Candi_404374	23	23
scaffold0001	341830	351762	ms916144_scaffold0001_HBPB260_TE8080_RLG	-	349429	349452	TPD_latex_smRNA_Candi_201830	23	23
scaffold0001	341830	351762	ms916144_scaffold0001_HBPB260_TE8080_RLG	-	349493	349516	health_latex_smRNA_Candi_214916	23	23
scaffold0001	341830	351762	ms916144_scaffold0001_HBPB260_TE8080_RLG	-	349493	349516	TPD_latex_smRNA_Candi_322381	23	23
scaffold0001	341830	351762	ms916144_scaffold0001_HBPB260_TE8080_RLG	-	349877	349900	health_latex_smRNA_Candi_199575	23	23
scaffold0001	341830	351762	ms916144_scaffold0001_HBPB260_TE8080_RLG	-	349877	349900	TPD_latex_smRNA_Candi_473691	23	23
scaffold0001	341830	351762	ms916144_scaffold0001_HBPB260_TE8080_RLG	-	349905	349928	health_latex_smRNA_Candi_23675	23	23
scaffold0001	341830	351762	ms916144_scaffold0001_HBPB260_TE8080_RLG	-	349905	349929	health_latex_smRNA_Candi_260915	24	24
scaffold0001	341830	351762	ms916144_scaffold0001_HBPB260_TE8080_RLG	-	349905	349929	TPD_latex_smRNA_Candi_533542	24	24
[truncated: 241,570+ more rows]
